# Supplementary material for: Identifying RNA Modifications by Direct RNA Sequencing Reveals Complexity of Epitranscriptomic Dynamics in Rice
Source: Genomics Proteomics Bioinformatics. 2023 Feb 11;21(4):788–804. doi: 10.1016/j.gpb.2023.02.002 (PMC10787127; doi:10.1016/j.gpb.2023.02.002)
Supplement: Supplementary Table S1 — Statistical information of Nanopore native RNA clean reads in all sequenced samples [file mmc24.xlsx]

## Sheet: Table S1
Table S1 Statistical information of Nanopore native RNA clean reads in all sequenced samples
Sample	Total base	Read number	Maximum read length	Average read length	N50 length	Average read quality
Embryo-1	4946344138	7985129	5933	619.44	793	10.11
Embryo-2	5102653469	5976856	6221	853.73	1335	10.62
Leaf-1	6426986185	8153875	8820	788.21	998	10.57
Leaf-2	5296163681	7373443	7347	718.27	901	10.52
Pistil-1	5888525421	8379695	8676	702.71	1008	10.26
Pistil-2	6219699653	8710932	10654	714.01	1023	10.34
Root-1	6928038526	9374295	9740	739.04	993	10.54
Root-2	6231129165	9251129	8692	673.55	890	10.44
Stamen-1	6482272847	9202861	11098	704.37	945	10.3
Stamen-2	6138414202	8589394	9896	714.65	1016	10.26
Stem-1	5468840483	5401225	15373	1012.51	1253	10.34
Stem-2	5241625215	5518191	10800	949.88	1176	10.1
Note: For clean reads, the reads with low quality (< 7) short length (< 50 bp) were removed from raw reads.
