# Supplementary material for: Identifying RNA Modifications by Direct RNA Sequencing Reveals Complexity of Epitranscriptomic Dynamics in Rice
Source: Genomics Proteomics Bioinformatics. 2023 Feb 11;21(4):788–804. doi: 10.1016/j.gpb.2023.02.002 (PMC10787127; doi:10.1016/j.gpb.2023.02.002)
Supplement: Supplementary Table S2 — The information of novel identified transcripts through stringTie [file mmc25.xlsx]

## Sheet: Table S2
Table S2 The information of novel identified transcripts through stringTie
Gene ID	Transcript ID	Chromosome	Start position	End position	Strand	Class code
LOC_Os01g01010	LOC_Os01g01010.t1	Chr1	2984	10817	+	j
LOC_Os01g01080	LOC_Os01g01080.t1	Chr1	35581	41227	+	j
LOC_Os01g01150	LOC_Os01g01150.t2	Chr1	72775	79938	+	j
LOC_Os01g01150	LOC_Os01g01150.t1	Chr1	72775	79938	+	j
LOC_Os01g01307	LOC_Os01g01307.t1	Chr1	148045	150577	+	j
LOC_Os01g01340	LOC_Os01g01340.t1	Chr1	163283	170261	+	x
LOC_Os01g01340	LOC_Os01g01340.t2	Chr1	163309	170261	+	x
LOC_Os01g01689	LOC_Os01g01689.t1	Chr1	361306	371370	+	j
LOC_Os01g01910	LOC_Os01g01910.t1	Chr1	495728	496504	-	x
LOC_Os01g01920	LOC_Os01g01920.t1	Chr1	498589	506264	+	j
LOC_Os01g02120	LOC_Os01g02120.t1	Chr1	612564	615650	+	j
novel36	novel36.t1	Chr1	717954	719414	-	u
LOC_Os01g02300	LOC_Os01g02300.t1	Chr1	721272	726321	+	j
LOC_Os01g02334	LOC_Os01g02334.t2	Chr1	738281	741794	-	j
LOC_Os01g02334	LOC_Os01g02334.t1	Chr1	738281	741794	-	j
LOC_Os01g02490	LOC_Os01g02490.t1	Chr1	804084	806932	-	j
LOC_Os01g02600	LOC_Os01g02600.t1	Chr1	865289	869883	-	x
LOC_Os01g02690	LOC_Os01g02690.t1	Chr1	915444	920663	-	x
LOC_Os01g02750	LOC_Os01g02750.t1	Chr1	938402	956817	+	j
LOC_Os01g02750	LOC_Os01g02750.t2	Chr1	955162	957354	-	x
LOC_Os01g02890	LOC_Os01g02890.t1	Chr1	1046604	1053166	+	j
LOC_Os01g02900	LOC_Os01g02900.t1	Chr1	1057137	1060088	-	j
LOC_Os01g02960	LOC_Os01g02960.t2	Chr1	1106557	1107551	-	x
LOC_Os01g03020	LOC_Os01g03020.t2	Chr1	1145829	1155094	-	j
LOC_Os01g03100	LOC_Os01g03100.t1	Chr1	1186486	1190479	-	j
LOC_Os01g03100	LOC_Os01g03100.t2	Chr1	1186708	1190479	-	j
LOC_Os01g03330	LOC_Os01g03330.t1	Chr1	1344557	1366649	-	o
LOC_Os01g03390	LOC_Os01g03390.t1	Chr1	1347553	1366649	-	o
LOC_Os01g03360	LOC_Os01g03360.t1	Chr1	1347567	1354802	-	o
LOC_Os01g03670	LOC_Os01g03670.t1	Chr1	1513033	1513968	-	x
LOC_Os01g03690	LOC_Os01g03690.t1	Chr1	1518245	1521644	+	j
LOC_Os01g04130	LOC_Os01g04130.t1	Chr1	1802030	1817554	-	j
LOC_Os01g04220	LOC_Os01g04220.t1	Chr1	1865318	1866109	-	x
novel37	novel37.t1	Chr1	1932419	1933590	-	u
LOC_Os01g04409	LOC_Os01g04409.t1	Chr1	1957507	1961546	+	x
LOC_Os01g04460	LOC_Os01g04460.t1	Chr1	1982783	1987097	-	x
LOC_Os01g04690	LOC_Os01g04690.t1	Chr1	2108431	2109178	+	x
LOC_Os01g05080	LOC_Os01g05080.t1	Chr1	2383026	2385638	-	j
LOC_Os01g05105	LOC_Os01g05105.t1	Chr1	2391215	2397265	-	x
LOC_Os01g05180	LOC_Os01g05180.t1	Chr1	2435819	2438774	+	j
novel1	novel1.t1	Chr1	2453734	2456569	+	u
novel2	novel2.t1	Chr1	2459445	2462455	+	u
LOC_Os01g05510	LOC_Os01g05510.t1	Chr1	2613656	2623196	-	j
LOC_Os01g05630	LOC_Os01g05630.t2	Chr1	2674400	2687700	+	o
LOC_Os01g05630	LOC_Os01g05630.t1	Chr1	2674400	2687700	+	o
LOC_Os01g05694	LOC_Os01g05694.t1	Chr1	2719212	2721167	+	j
LOC_Os01g05970	LOC_Os01g05970.t1	Chr1	2837740	2858134	-	o
LOC_Os01g05970	LOC_Os01g05970.t2	Chr1	2837747	2858134	-	o
LOC_Os01g05960	LOC_Os01g05960.t1	Chr1	2837767	2845199	-	x
LOC_Os01g06000	LOC_Os01g06000.t1	Chr1	2862452	2863974	-	j
LOC_Os01g06130	LOC_Os01g06130.t1	Chr1	2922643	2925024	+	j
LOC_Os01g06270	LOC_Os01g06270.t2	Chr1	2971125	2980439	-	j
LOC_Os01g06454	LOC_Os01g06454.t1	Chr1	3041233	3044348	-	j
LOC_Os01g06470	LOC_Os01g06470.t2	Chr1	3047504	3052288	+	j
LOC_Os01g06520	LOC_Os01g06520.t1	Chr1	3067323	3067996	+	x
LOC_Os01g06620	LOC_Os01g06620.t2	Chr1	3122888	3124198	+	o
LOC_Os01g06620	LOC_Os01g06620.t1	Chr1	3122888	3124198	+	o
LOC_Os01g06790	LOC_Os01g06790.t1	Chr1	3223141	3225688	+	j
LOC_Os01g07070	LOC_Os01g07070.t1	Chr1	3322774	3328256	+	j
LOC_Os01g07100	LOC_Os01g07100.t1	Chr1	3336261	3343225	+	j
LOC_Os01g07140	LOC_Os01g07140.t3	Chr1	3361963	3367663	-	j
LOC_Os01g07170	LOC_Os01g07170.t1	Chr1	3386513	3390857	-	j
LOC_Os01g07212	LOC_Os01g07212.t2	Chr1	3405432	3408716	+	j
LOC_Os01g07212	LOC_Os01g07212.t3	Chr1	3405439	3407822	+	j
LOC_Os01g07280	LOC_Os01g07280.t3	Chr1	3431606	3434262	+	x
LOC_Os01g07280	LOC_Os01g07280.t2	Chr1	3431606	3434262	+	x
LOC_Os01g07280	LOC_Os01g07280.t1	Chr1	3431606	3434262	+	x
LOC_Os01g07330	LOC_Os01g07330.t1	Chr1	3456200	3464954	-	j
LOC_Os01g07350	LOC_Os01g07350.t1	Chr1	3467858	3472117	-	j
LOC_Os01g07590	LOC_Os01g07590.t1	Chr1	3645587	3649254	+	j
LOC_Os01g07740	LOC_Os01g07740.t1	Chr1	3713702	3718637	-	j
LOC_Os01g07760	LOC_Os01g07760.t1	Chr1	3728975	3729528	+	x
LOC_Os01g07980	LOC_Os01g07980.t1	Chr1	3858580	3874184	-	j
LOC_Os01g08020	LOC_Os01g08020.t1	Chr1	3893954	3900085	-	j
LOC_Os01g08290	LOC_Os01g08290.t1	Chr1	4063704	4066374	+	j
LOC_Os01g08450	LOC_Os01g08450.t1	Chr1	4160514	4164394	-	j
LOC_Os01g08460	LOC_Os01g08460.t1	Chr1	4167198	4173365	-	j
LOC_Os01g08520	LOC_Os01g08520.t1	Chr1	4215032	4217547	-	j
LOC_Os01g08750	LOC_Os01g08750.t1	Chr1	4385776	4394083	+	j
LOC_Os01g08814	LOC_Os01g08814.t1	Chr1	4423892	4426884	-	j
LOC_Os01g08850	LOC_Os01g08850.t1	Chr1	4446365	4448386	+	j
LOC_Os01g08880	LOC_Os01g08880.t4	Chr1	4451464	4457713	-	j
LOC_Os01g09200	LOC_Os01g09200.t1	Chr1	4621677	4631365	-	j
LOC_Os01g09320	LOC_Os01g09320.t1	Chr1	4731815	4744591	-	j
LOC_Os01g09370	LOC_Os01g09370.t2	Chr1	4761304	4767489	-	j
LOC_Os01g09370	LOC_Os01g09370.t1	Chr1	4761304	4767489	-	j
LOC_Os01g09410	LOC_Os01g09410.t2	Chr1	4789637	4795348	+	j
LOC_Os01g09410	LOC_Os01g09410.t1	Chr1	4789637	4795348	+	j
novel3	novel3.t1	Chr1	4789639	4791836	+	u
LOC_Os01g09410	LOC_Os01g09410.t3	Chr1	4789641	4795348	+	j
LOC_Os01g09550	LOC_Os01g09550.t1	Chr1	4879207	4885949	-	j
LOC_Os01g09550	LOC_Os01g09550.t2	Chr1	4879331	4886604	-	j
LOC_Os01g09800	LOC_Os01g09800.t1	Chr1	5060566	5065236	-	j
LOC_Os01g09850	LOC_Os01g09850.t3	Chr1	5103203	5108930	-	x
LOC_Os01g09850	LOC_Os01g09850.t2	Chr1	5103203	5108930	-	x
LOC_Os01g09850	LOC_Os01g09850.t1	Chr1	5103203	5108930	-	x
LOC_Os01g09850	LOC_Os01g09850.t4	Chr1	5103205	5108930	-	x
LOC_Os01g10000	LOC_Os01g10000.t1	Chr1	5203319	5213292	-	j
LOC_Os01g10000	LOC_Os01g10000.t2	Chr1	5203791	5213292	-	j
LOC_Os01g10080	LOC_Os01g10080.t1	Chr1	5256399	5262556	+	j
LOC_Os01g10100	LOC_Os01g10100.t1	Chr1	5263422	5266102	-	j
LOC_Os01g10250	LOC_Os01g10250.t2	Chr1	5389733	5394414	-	j
LOC_Os01g10250	LOC_Os01g10250.t1	Chr1	5389733	5394414	-	j
LOC_Os01g10280	LOC_Os01g10280.t1	Chr1	5406048	5412769	+	j
LOC_Os01g10400	LOC_Os01g10400.t1	Chr1	5478476	5479836	+	j
LOC_Os01g10400	LOC_Os01g10400.t2	Chr1	5478476	5479836	+	j
LOC_Os01g10504	LOC_Os01g10504.t1	Chr1	5559526	5568844	-	j
LOC_Os01g10530	LOC_Os01g10530.t1	Chr1	5590988	5599027	-	j
LOC_Os01g10530	LOC_Os01g10530.t2	Chr1	5591001	5599234	-	j
LOC_Os01g10530	LOC_Os01g10530.t4	Chr1	5591062	5596371	-	j
LOC_Os01g10530	LOC_Os01g10530.t3	Chr1	5591062	5596371	-	j
LOC_Os01g10630	LOC_Os01g10630.t1	Chr1	5675375	5679551	-	j
LOC_Os01g11110	LOC_Os01g11110.t1	Chr1	5921759	5934186	+	j
LOC_Os01g11220	LOC_Os01g11220.t1	Chr1	6004653	6007163	-	j
LOC_Os01g11250	LOC_Os01g11250.t1	Chr1	6017062	6023615	+	x
LOC_Os01g11260	LOC_Os01g11260.t1	Chr1	6024974	6029649	+	j
LOC_Os01g11430	LOC_Os01g11430.t1	Chr1	6139582	6142129	-	j
novel38	novel38.t1	Chr1	6206504	6210867	-	u
novel39	novel39.t1	Chr1	6286197	6287184	-	u
LOC_Os01g11880	LOC_Os01g11880.t1	Chr1	6432438	6436086	+	j
LOC_Os01g11920	LOC_Os01g11920.t1	Chr1	6471848	6476736	+	j
LOC_Os01g11946	LOC_Os01g11946.t1	Chr1	6500706	6507149	-	j
LOC_Os01g12070	LOC_Os01g12070.t1	Chr1	6564673	6568151	-	j
LOC_Os01g12080	LOC_Os01g12080.t1	Chr1	6572023	6577171	-	j
LOC_Os01g12210	LOC_Os01g12210.t1	Chr1	6655888	6663333	-	x
LOC_Os01g12230	LOC_Os01g12230.t1	Chr1	6667542	6670545	-	j
LOC_Os01g12280	LOC_Os01g12280.t1	Chr1	6705858	6710169	-	j
LOC_Os01g12400	LOC_Os01g12400.t1	Chr1	6774200	6780369	-	j
LOC_Os01g12440	LOC_Os01g12440.t1	Chr1	6813536	6815546	-	x
LOC_Os01g12470	LOC_Os01g12470.t1	Chr1	6836951	6841269	+	j
LOC_Os01g12670	LOC_Os01g12670.t1	Chr1	6979613	6985366	+	j
LOC_Os01g12670	LOC_Os01g12670.t2	Chr1	6979613	6985778	+	j
LOC_Os01g12680	LOC_Os01g12680.t2	Chr1	6989141	6994006	+	j
LOC_Os01g12680	LOC_Os01g12680.t3	Chr1	6990871	6994006	+	j
LOC_Os01g12950	LOC_Os01g12950.t1	Chr1	7197022	7205699	+	j
LOC_Os01g12950	LOC_Os01g12950.t2	Chr1	7197022	7214315	+	j
LOC_Os01g13060	LOC_Os01g13060.t2	Chr1	7265228	7273367	+	j
LOC_Os01g13060	LOC_Os01g13060.t1	Chr1	7265228	7273367	+	j
LOC_Os01g13150	LOC_Os01g13150.t1	Chr1	7325380	7332536	+	j
LOC_Os01g13229	LOC_Os01g13229.t1	Chr1	7369969	7381279	-	j
LOC_Os01g13950	LOC_Os01g13950.t1	Chr1	7817519	7818394	-	x
LOC_Os01g14070	LOC_Os01g14070.t1	Chr1	7870790	7878802	+	j
LOC_Os01g14440	LOC_Os01g14440.t1	Chr1	8084072	8087044	+	j
LOC_Os01g14520	LOC_Os01g14520.t1	Chr1	8132688	8135454	-	o
LOC_Os01g14590	LOC_Os01g14590.t1	Chr1	8173868	8177889	-	j
novel40	novel40.t1	Chr1	8243250	8244225	-	u
novel41	novel41.t1	Chr1	8465528	8469359	-	u
LOC_Os01g15610	LOC_Os01g15610.t1	Chr1	8767816	8773506	+	j
LOC_Os01g15620	LOC_Os01g15620.t1	Chr1	8779369	8780819	+	j
LOC_Os01g15660	LOC_Os01g15660.t1	Chr1	8809361	8813097	+	j
LOC_Os01g15790	LOC_Os01g15790.t1	Chr1	8892598	8900134	+	j
LOC_Os01g15950	LOC_Os01g15950.t1	Chr1	8968579	8979280	-	o
LOC_Os01g16030	LOC_Os01g16030.t1	Chr1	9019841	9024052	-	j
LOC_Os01g16050	LOC_Os01g16050.t1	Chr1	9029749	9034373	-	j
LOC_Os01g16060	LOC_Os01g16060.t1	Chr1	9040726	9046950	-	j
LOC_Os01g16070	LOC_Os01g16070.t1	Chr1	9049835	9053928	-	x
LOC_Os01g16146	LOC_Os01g16146.t1	Chr1	9114577	9117425	-	j
LOC_Os01g16180	LOC_Os01g16180.t1	Chr1	9159765	9165693	+	j
LOC_Os01g16210	LOC_Os01g16210.t1	Chr1	9173107	9175991	-	j
LOC_Os01g16260	LOC_Os01g16260.t1	Chr1	9203949	9211788	-	j
LOC_Os01g16620	LOC_Os01g16620.t1	Chr1	9431735	9436257	-	j
LOC_Os01g16660	LOC_Os01g16660.t1	Chr1	9447175	9450931	+	x
novel4	novel4.t1	Chr1	9464909	9475206	+	u
novel4	novel4.t2	Chr1	9465513	9475206	+	u
novel5	novel5.t1	Chr1	9625258	9626015	+	u
novel42	novel42.t1	Chr1	9644216	9647018	-	u
LOC_Os01g16910	LOC_Os01g16910.t1	Chr1	9670773	9675747	-	j
LOC_Os01g17060	LOC_Os01g17060.t1	Chr1	9793959	9796931	-	j
LOC_Os01g17160	LOC_Os01g17160.t2	Chr1	9863451	9868575	+	o
LOC_Os01g17214	LOC_Os01g17214.t1	Chr1	9889548	9894433	-	j
LOC_Os01g17396	LOC_Os01g17396.t1	Chr1	10008036	10011595	-	j
LOC_Os01g17396	LOC_Os01g17396.t2	Chr1	10008036	10011595	-	j
LOC_Os01g18080	LOC_Os01g18080.t2	Chr1	10133857	10135806	-	x
LOC_Os01g18080	LOC_Os01g18080.t1	Chr1	10134231	10135806	+	o
novel43	novel43.t1	Chr1	10270904	10274416	-	u
novel43	novel43.t2	Chr1	10270996	10274416	-	u
LOC_Os01g18410	LOC_Os01g18410.t2	Chr1	10346204	10349989	-	j
LOC_Os01g18410	LOC_Os01g18410.t1	Chr1	10346204	10349989	-	j
LOC_Os01g18880	LOC_Os01g18880.t1	Chr1	10675176	10680112	+	j
LOC_Os01g19140	LOC_Os01g19140.t1	Chr1	10813997	10818530	-	j
LOC_Os01g19270	LOC_Os01g19270.t1	Chr1	10896528	10897595	-	x
LOC_Os01g19380	LOC_Os01g19380.t1	Chr1	10965000	10967028	+	j
novel6	novel6.t1	Chr1	10987620	10988369	+	u
novel7	novel7.t1	Chr1	11075096	11077394	+	u
LOC_Os01g19630	LOC_Os01g19630.t1	Chr1	11129520	11131876	+	j
LOC_Os01g19670	LOC_Os01g19670.t1	Chr1	11155149	11155888	-	x
novel8	novel8.t1	Chr1	11191765	11192316	+	u
LOC_Os01g19940	LOC_Os01g19940.t1	Chr1	11316601	11320197	+	j
LOC_Os01g20120	LOC_Os01g20120.t1	Chr1	11426336	11430996	-	j
LOC_Os01g20890	LOC_Os01g20890.t2	Chr1	11662723	11666347	+	j
LOC_Os01g20890	LOC_Os01g20890.t1	Chr1	11662723	11666347	+	j
LOC_Os01g20900	LOC_Os01g20900.t1	Chr1	11672471	11685307	+	j
LOC_Os01g20900	LOC_Os01g20900.t2	Chr1	11672484	11685307	+	j
LOC_Os01g20930	LOC_Os01g20930.t1	Chr1	11690015	11690975	-	x
LOC_Os01g21135	LOC_Os01g21135.t1	Chr1	11793591	11795362	+	x
LOC_Os01g21420	LOC_Os01g21420.t1	Chr1	11958791	11964812	+	j
LOC_Os01g21420	LOC_Os01g21420.t4	Chr1	11958827	11964812	+	j
LOC_Os01g21420	LOC_Os01g21420.t5	Chr1	11958835	11964812	+	j
LOC_Os01g21420	LOC_Os01g21420.t6	Chr1	11958898	11964812	+	j
LOC_Os01g21450	LOC_Os01g21450.t4	Chr1	11974129	11981959	+	j
LOC_Os01g21450	LOC_Os01g21450.t1	Chr1	11974129	11981959	+	j
LOC_Os01g21450	LOC_Os01g21450.t2	Chr1	11974129	11981959	+	j
novel44	novel44.t1	Chr1	12080102	12081081	-	u
LOC_Os01g21590	LOC_Os01g21590.t1	Chr1	12090345	12093276	-	x
LOC_Os01g21610	LOC_Os01g21610.t1	Chr1	12106458	12110717	+	j
LOC_Os01g21900	LOC_Os01g21900.t2	Chr1	12291788	12295527	-	j
novel9	novel9.t1	Chr1	12422733	12425695	+	u
LOC_Os01g22450	LOC_Os01g22450.t1	Chr1	12627824	12630341	+	j
LOC_Os01g23330	LOC_Os01g23330.t3	Chr1	13107117	13107680	-	o
LOC_Os01g23330	LOC_Os01g23330.t2	Chr1	13107117	13107680	-	j
LOC_Os01g23330	LOC_Os01g23330.t1	Chr1	13107117	13107680	-	j
LOC_Os01g23590	LOC_Os01g23590.t1	Chr1	13246368	13262228	-	j
LOC_Os01g23600	LOC_Os01g23600.t2	Chr1	13264930	13268441	+	o
LOC_Os01g23600	LOC_Os01g23600.t1	Chr1	13264930	13268441	+	o
LOC_Os01g23620	LOC_Os01g23620.t1	Chr1	13286243	13288466	+	j
LOC_Os01g23630	LOC_Os01g23630.t1	Chr1	13291338	13295025	+	j
LOC_Os01g23910	LOC_Os01g23910.t1	Chr1	13447516	13458109	+	x
LOC_Os01g23910	LOC_Os01g23910.t2	Chr1	13452993	13458109	+	x
LOC_Os01g23910	LOC_Os01g23910.t3	Chr1	13452995	13458109	+	x
LOC_Os01g24210	LOC_Os01g24210.t1	Chr1	13643273	13644480	-	x
LOC_Os01g24720	LOC_Os01g24720.t1	Chr1	13911180	13912824	-	x
novel10	novel10.t1	Chr1	14197304	14199552	+	u
novel10	novel10.t2	Chr1	14197326	14199552	+	u
novel10	novel10.t3	Chr1	14197339	14199552	+	u
novel10	novel10.t4	Chr1	14197346	14199552	+	u
LOC_Os01g25189	LOC_Os01g25189.t1	Chr1	14229006	14230020	-	i
LOC_Os01g25240	LOC_Os01g25240.t1	Chr1	14252929	14257713	+	j
LOC_Os01g25330	LOC_Os01g25330.t1	Chr1	14305779	14316696	+	j
LOC_Os01g25440	LOC_Os01g25440.t1	Chr1	14391999	14398598	-	j
novel45	novel45.t1	Chr1	14456358	14458070	-	u
LOC_Os01g25530	LOC_Os01g25530.t1	Chr1	14471242	14476738	+	j
LOC_Os01g25810	LOC_Os01g25810.t1	Chr1	14612191	14617122	-	j
LOC_Os01g25920	LOC_Os01g25920.t1	Chr1	14702409	14705998	-	j
LOC_Os01g25990	LOC_Os01g25990.t1	Chr1	14731368	14738424	-	j
LOC_Os01g26080	LOC_Os01g26080.t1	Chr1	14775439	14777945	-	x
LOC_Os01g26080	LOC_Os01g26080.t2	Chr1	14775683	14777945	-	x
novel46	novel46.t1	Chr1	14783397	14785495	-	u
LOC_Os01g26130	LOC_Os01g26130.t2	Chr1	14798801	14802051	+	j
LOC_Os01g26130	LOC_Os01g26130.t1	Chr1	14798801	14802051	+	j
LOC_Os01g26130	LOC_Os01g26130.t4	Chr1	14798816	14802051	+	j
LOC_Os01g26130	LOC_Os01g26130.t3	Chr1	14798816	14802051	+	j
LOC_Os01g26130	LOC_Os01g26130.t5	Chr1	14798833	14802051	+	j
LOC_Os01g26130	LOC_Os01g26130.t6	Chr1	14798834	14802051	+	j
LOC_Os01g26290	LOC_Os01g26290.t1	Chr1	14900722	14903483	+	j
LOC_Os01g26370	LOC_Os01g26370.t2	Chr1	14955700	14959968	+	j
LOC_Os01g26940	LOC_Os01g26940.t1	Chr1	15006996	15013275	-	j
LOC_Os01g26940	LOC_Os01g26940.t2	Chr1	15007012	15013275	-	j
LOC_Os01g27050	LOC_Os01g27050.t1	Chr1	15085352	15085821	-	x
LOC_Os01g27190	LOC_Os01g27190.t1	Chr1	15160405	15166249	+	o
novel11	novel11.t1	Chr1	15161783	15166173	+	u
novel11	novel11.t2	Chr1	15161789	15166173	+	u
novel12	novel12.t1	Chr1	15338061	15342715	+	u
novel12	novel12.t2	Chr1	15338070	15342715	+	u
novel12	novel12.t3	Chr1	15338106	15342715	+	u
novel12	novel12.t4	Chr1	15338113	15342715	+	u
LOC_Os01g28540	LOC_Os01g28540.t1	Chr1	15975324	15980624	+	j
LOC_Os01g28680	LOC_Os01g28680.t2	Chr1	16046682	16058103	+	j
LOC_Os01g28680	LOC_Os01g28680.t1	Chr1	16046682	16056355	+	j
LOC_Os01g28744	LOC_Os01g28744.t1	Chr1	16101903	16104780	-	j
novel13	novel13.t1	Chr1	16202501	16205291	+	u
novel13	novel13.t2	Chr1	16202572	16205291	+	u
LOC_Os01g28989	LOC_Os01g28989.t1	Chr1	16232120	16234469	+	j
LOC_Os01g28989	LOC_Os01g28989.t4	Chr1	16232157	16234469	+	j
LOC_Os01g28989	LOC_Os01g28989.t3	Chr1	16232157	16234469	+	j
LOC_Os01g28989	LOC_Os01g28989.t2	Chr1	16232157	16234469	+	j
LOC_Os01g29104	LOC_Os01g29104.t2	Chr1	16295838	16300182	-	j
LOC_Os01g29140	LOC_Os01g29140.t1	Chr1	16315760	16318791	+	x
LOC_Os01g29409	LOC_Os01g29409.t1	Chr1	16480363	16494335	+	j
LOC_Os01g29430	LOC_Os01g29430.t1	Chr1	16495357	16503329	+	j
LOC_Os01g29507	LOC_Os01g29507.t1	Chr1	16536568	16540661	-	x
LOC_Os01g29507	LOC_Os01g29507.t2	Chr1	16536592	16540661	-	x
LOC_Os01g29507	LOC_Os01g29507.t3	Chr1	16536624	16540661	-	x
LOC_Os01g29610	LOC_Os01g29610.t1	Chr1	16588751	16597685	+	j
LOC_Os01g29690	LOC_Os01g29690.t1	Chr1	16599598	16637294	-	x
LOC_Os01g29690	LOC_Os01g29690.t2	Chr1	16607150	16637294	-	x
LOC_Os01g29680	LOC_Os01g29680.t1	Chr1	16631146	16635772	-	j
LOC_Os01g29780	LOC_Os01g29780.t2	Chr1	16684102	16688415	+	j
LOC_Os01g29780	LOC_Os01g29780.t1	Chr1	16684102	16688415	+	j
LOC_Os01g29820	LOC_Os01g29820.t2	Chr1	16706250	16709606	+	j
LOC_Os01g31050	LOC_Os01g31050.t1	Chr1	16980424	16983007	-	x
LOC_Os01g31110	LOC_Os01g31110.t1	Chr1	17012706	17016324	+	j
LOC_Os01g31360	LOC_Os01g31360.t1	Chr1	17151655	17157856	+	j
LOC_Os01g31360	LOC_Os01g31360.t2	Chr1	17151764	17157856	+	j
LOC_Os01g31360	LOC_Os01g31360.t4	Chr1	17151765	17157856	+	j
LOC_Os01g31360	LOC_Os01g31360.t3	Chr1	17151765	17157856	+	j
LOC_Os01g31570	LOC_Os01g31570.t1	Chr1	17261924	17263075	+	x
LOC_Os01g31810	LOC_Os01g31810.t1	Chr1	17422800	17429393	-	j
novel47	novel47.t1	Chr1	17545059	17546067	-	u
LOC_Os01g32130	LOC_Os01g32130.t1	Chr1	17583645	17586416	+	j
novel14	novel14.t1	Chr1	17591703	17593649	+	u
LOC_Os01g32259	LOC_Os01g32259.t1	Chr1	17681433	17681927	-	x
LOC_Os01g32330	LOC_Os01g32330.t1	Chr1	17740830	17742308	+	j
LOC_Os01g32610	LOC_Os01g32610.t1	Chr1	17881781	17887195	-	j
LOC_Os01g32840	LOC_Os01g32840.t1	Chr1	18022008	18025191	+	o
LOC_Os01g32849	LOC_Os01g32849.t2	Chr1	18026504	18030389	-	j
LOC_Os01g32849	LOC_Os01g32849.t1	Chr1	18026504	18029286	-	j
novel48	novel48.t1	Chr1	18130233	18132428	-	u
LOC_Os01g33230	LOC_Os01g33230.t1	Chr1	18298135	18303981	-	j
LOC_Os01g33450	LOC_Os01g33450.t1	Chr1	18417389	18418111	-	x
LOC_Os01g33500	LOC_Os01g33500.t1	Chr1	18440716	18441726	-	x
LOC_Os01g33540	LOC_Os01g33540.t1	Chr1	18459006	18463671	-	j
LOC_Os01g33784	LOC_Os01g33784.t1	Chr1	18589951	18598109	+	j
novel49	novel49.t1	Chr1	18668067	18668936	-	u
LOC_Os01g34620	LOC_Os01g34620.t1	Chr1	19085832	19094304	+	j
LOC_Os01g34620	LOC_Os01g34620.t2	Chr1	19089909	19094304	+	j
LOC_Os01g34660	LOC_Os01g34660.t1	Chr1	19110908	19115114	-	j
LOC_Os01g34890	LOC_Os01g34890.t1	Chr1	19258341	19267465	-	j
novel15	novel15.t1	Chr1	19376102	19376667	+	u
LOC_Os01g35160	LOC_Os01g35160.t1	Chr1	19453986	19458314	-	j
LOC_Os01g35590	LOC_Os01g35590.t1	Chr1	19690223	19692316	+	j
LOC_Os01g35610	LOC_Os01g35610.t2	Chr1	19706174	19710442	-	x
LOC_Os01g35610	LOC_Os01g35610.t1	Chr1	19706174	19710442	-	x
LOC_Os01g35789	LOC_Os01g35789.t4	Chr1	19823676	19826681	+	j
LOC_Os01g35789	LOC_Os01g35789.t2	Chr1	19823676	19826681	+	j
LOC_Os01g35930	LOC_Os01g35930.t2	Chr1	19879755	19885578	+	j
LOC_Os01g35930	LOC_Os01g35930.t1	Chr1	19879755	19885578	+	j
LOC_Os01g36220	LOC_Os01g36220.t1	Chr1	20033374	20035006	-	x
novel16	novel16.t1	Chr1	20197281	20200069	+	u
LOC_Os01g36640	LOC_Os01g36640.t1	Chr1	20328591	20335899	+	j
LOC_Os01g36670	LOC_Os01g36670.t1	Chr1	20351524	20364454	-	j
LOC_Os01g36740	LOC_Os01g36740.t1	Chr1	20407369	20415088	-	j
novel17	novel17.t1	Chr1	20416263	20420762	+	u
LOC_Os01g36920	LOC_Os01g36920.t2	Chr1	20570953	20576740	+	j
LOC_Os01g37090	LOC_Os01g37090.t1	Chr1	20700553	20703076	+	j
novel50	novel50.t1	Chr1	20730924	20733869	-	u
novel50	novel50.t2	Chr1	20730947	20733869	-	u
novel50	novel50.t3	Chr1	20731011	20733869	-	u
LOC_Os01g37280	LOC_Os01g37280.t1	Chr1	20816636	20820446	+	j
LOC_Os01g37280	LOC_Os01g37280.t5	Chr1	20816985	20820446	+	j
LOC_Os01g37280	LOC_Os01g37280.t3	Chr1	20816985	20820446	+	j
LOC_Os01g37832	LOC_Os01g37832.t1	Chr1	21167873	21173440	+	j
LOC_Os01g37842	LOC_Os01g37842.t1	Chr1	21181431	21184378	+	j
LOC_Os01g37870	LOC_Os01g37870.t1	Chr1	21195398	21201747	+	j
LOC_Os01g37870	LOC_Os01g37870.t2	Chr1	21195398	21202961	+	j
LOC_Os01g37940	LOC_Os01g37940.t2	Chr1	21242609	21258237	+	x
LOC_Os01g37940	LOC_Os01g37940.t1	Chr1	21242609	21258237	+	x
LOC_Os01g38229	LOC_Os01g38229.t1	Chr1	21415069	21441447	+	j
LOC_Os01g38480	LOC_Os01g38480.t1	Chr1	21623575	21626767	-	j
LOC_Os01g38530	LOC_Os01g38530.t1	Chr1	21637031	21643111	-	j
LOC_Os01g39060	LOC_Os01g39060.t1	Chr1	21949516	21963353	+	j
LOC_Os01g39060	LOC_Os01g39060.t3	Chr1	21949521	21963353	+	j
LOC_Os01g39060	LOC_Os01g39060.t2	Chr1	21949521	21963353	+	j
LOC_Os01g39060	LOC_Os01g39060.t4	Chr1	21949522	21963353	+	j
LOC_Os01g39060	LOC_Os01g39060.t5	Chr1	21949529	21963353	+	j
LOC_Os01g39800	LOC_Os01g39800.t1	Chr1	22446210	22449819	-	j
LOC_Os01g39800	LOC_Os01g39800.t2	Chr1	22446271	22449819	-	j
LOC_Os01g40000	LOC_Os01g40000.t1	Chr1	22556084	22561727	-	j
LOC_Os01g40150	LOC_Os01g40150.t1	Chr1	22638777	22650617	+	j
LOC_Os01g40320	LOC_Os01g40320.t1	Chr1	22756079	22757300	+	j
LOC_Os01g40330	LOC_Os01g40330.t1	Chr1	22768085	22772679	+	j
LOC_Os01g40340	LOC_Os01g40340.t1	Chr1	22775046	22808540	+	j
LOC_Os01g40499	LOC_Os01g40499.t1	Chr1	22888442	22889138	-	i
LOC_Os01g40640	LOC_Os01g40640.t1	Chr1	22979940	22983205	-	j
LOC_Os01g40690	LOC_Os01g40690.t1	Chr1	22996030	22998507	-	j
LOC_Os01g40750	LOC_Os01g40750.t1	Chr1	23012898	23026116	-	j
LOC_Os01g40990	LOC_Os01g40990.t1	Chr1	23199491	23213984	+	j
LOC_Os01g41010	LOC_Os01g41010.t1	Chr1	23224351	23226650	+	j
LOC_Os01g41190	LOC_Os01g41190.t1	Chr1	23316216	23322915	+	j
novel51	novel51.t1	Chr1	23417327	23418660	-	u
LOC_Os01g41565	LOC_Os01g41565.t1	Chr1	23528735	23540931	-	j
LOC_Os01g41565	LOC_Os01g41565.t2	Chr1	23528810	23540931	-	j
novel52	novel52.t1	Chr1	23541686	23544327	-	u
LOC_Os01g41640	LOC_Os01g41640.t2	Chr1	23577502	23580555	+	j
LOC_Os01g41820	LOC_Os01g41820.t1	Chr1	23682301	23685500	-	j
LOC_Os01g42050	LOC_Os01g42050.t1	Chr1	23839756	23843100	-	j
LOC_Os01g42060	LOC_Os01g42060.t1	Chr1	23847041	23850546	+	j
LOC_Os01g42120	LOC_Os01g42120.t1	Chr1	23881900	23884539	+	j
LOC_Os01g42220	LOC_Os01g42220.t1	Chr1	23922138	23922919	-	x
novel18	novel18.t1	Chr1	23934819	23937217	+	u
LOC_Os01g42260	LOC_Os01g42260.t1	Chr1	23938360	23949895	-	j
LOC_Os01g42510	LOC_Os01g42510.t1	Chr1	24168063	24171671	-	j
novel19	novel19.t1	Chr1	24187224	24189958	+	u
LOC_Os01g42630	LOC_Os01g42630.t1	Chr1	24245731	24249379	-	j
novel53	novel53.t1	Chr1	24281274	24282403	-	u
LOC_Os01g42830	LOC_Os01g42830.t1	Chr1	24378427	24379929	+	j
LOC_Os01g43100	LOC_Os01g43100.t1	Chr1	24584619	24589428	+	j
LOC_Os01g43150	LOC_Os01g43150.t1	Chr1	24616103	24623185	-	j
LOC_Os01g43400	LOC_Os01g43400.t1	Chr1	24833451	24838628	+	x
LOC_Os01g43630	LOC_Os01g43630.t1	Chr1	24994732	25003417	+	j
novel54	novel54.t1	Chr1	25019138	25021594	-	u
LOC_Os01g43700	LOC_Os01g43700.t1	Chr1	25040214	25044050	+	j
LOC_Os01g43760	LOC_Os01g43760.t1	Chr1	25070716	25072840	+	j
LOC_Os01g43760	LOC_Os01g43760.t4	Chr1	25070716	25072840	+	j
LOC_Os01g43760	LOC_Os01g43760.t2	Chr1	25070716	25072840	+	j
LOC_Os01g43760	LOC_Os01g43760.t3	Chr1	25070716	25072840	+	j
LOC_Os01g43895	LOC_Os01g43895.t1	Chr1	25145727	25147447	-	o
LOC_Os01g44170	LOC_Os01g44170.t1	Chr1	25319735	25323860	+	j
LOC_Os01g44170	LOC_Os01g44170.t2	Chr1	25319738	25323132	+	j
LOC_Os01g44170	LOC_Os01g44170.t3	Chr1	25319754	25322186	+	j
LOC_Os01g44170	LOC_Os01g44170.t4	Chr1	25319770	25323860	+	j
LOC_Os01g44190	LOC_Os01g44190.t1	Chr1	25330939	25337974	+	x
LOC_Os01g44430	LOC_Os01g44430.t2	Chr1	25478690	25482062	-	o
LOC_Os01g44970	LOC_Os01g44970.t1	Chr1	25513921	25518242	+	j
LOC_Os01g45350	LOC_Os01g45350.t2	Chr1	25744749	25747963	+	j
LOC_Os01g45530	LOC_Os01g45530.t1	Chr1	25836431	25843517	-	j
LOC_Os01g45659	LOC_Os01g45659.t1	Chr1	25931113	25931730	-	x
LOC_Os01g45670	LOC_Os01g45670.t1	Chr1	25933108	25934887	-	o
LOC_Os01g45880	LOC_Os01g45880.t3	Chr1	26060788	26071743	-	j
LOC_Os01g45880	LOC_Os01g45880.t5	Chr1	26061287	26071743	-	j
novel55	novel55.t1	Chr1	26115184	26119325	-	u
novel55	novel55.t2	Chr1	26115208	26119325	-	u
LOC_Os01g46130	LOC_Os01g46130.t3	Chr1	26230692	26238284	+	j
LOC_Os01g46130	LOC_Os01g46130.t2	Chr1	26230692	26238284	+	j
LOC_Os01g46130	LOC_Os01g46130.t1	Chr1	26230692	26238284	+	j
LOC_Os01g46169	LOC_Os01g46169.t5	Chr1	26249386	26274184	+	j
LOC_Os01g46169	LOC_Os01g46169.t4	Chr1	26249386	26274184	+	j
LOC_Os01g46169	LOC_Os01g46169.t1	Chr1	26249386	26263171	+	j
LOC_Os01g46169	LOC_Os01g46169.t3	Chr1	26249386	26274184	+	j
LOC_Os01g46200	LOC_Os01g46200.t2	Chr1	26278074	26285075	-	j
LOC_Os01g46200	LOC_Os01g46200.t1	Chr1	26278074	26282012	-	j
LOC_Os01g46250	LOC_Os01g46250.t1	Chr1	26299236	26303065	+	j
LOC_Os01g46700	LOC_Os01g46700.t1	Chr1	26591955	26599634	+	j
novel78	novel78.t1	Chr1	26642647	26643245	.	u
LOC_Os01g46810	LOC_Os01g46810.t1	Chr1	26698583	26699396	+	x
novel56	novel56.t1	Chr1	26878589	26879972	-	u
LOC_Os01g47100	LOC_Os01g47100.t1	Chr1	26913384	26919679	+	x
LOC_Os01g47350	LOC_Os01g47350.t1	Chr1	27050849	27054604	-	j
LOC_Os01g47450	LOC_Os01g47450.t1	Chr1	27115662	27121313	+	j
novel57	novel57.t1	Chr1	27162742	27163848	-	u
LOC_Os01g47840	LOC_Os01g47840.t1	Chr1	27385689	27390875	-	x
novel20	novel20.t1	Chr1	27610471	27610984	+	u
LOC_Os01g48310	LOC_Os01g48310.t1	Chr1	27681724	27685685	-	j
LOC_Os01g48390	LOC_Os01g48390.t1	Chr1	27732482	27739844	+	j
LOC_Os01g48680	LOC_Os01g48680.t1	Chr1	27906608	27920980	-	j
novel58	novel58.t1	Chr1	27934090	27934990	-	u
LOC_Os01g48770	LOC_Os01g48770.t1	Chr1	27965445	27968117	-	j
LOC_Os01g48810	LOC_Os01g48810.t1	Chr1	28011369	28014641	-	x
novel21	novel21.t1	Chr1	28076653	28080079	+	u
LOC_Os01g48960	LOC_Os01g48960.t1	Chr1	28091208	28102930	-	j
LOC_Os01g49024	LOC_Os01g49024.t1	Chr1	28166383	28172563	-	j
LOC_Os01g49230	LOC_Os01g49230.t1	Chr1	28303089	28304887	-	x
LOC_Os01g49250	LOC_Os01g49250.t1	Chr1	28312054	28317402	+	j
LOC_Os01g49330	LOC_Os01g49330.t1	Chr1	28364038	28368313	+	j
LOC_Os01g49580	LOC_Os01g49580.t1	Chr1	28513538	28517569	+	j
LOC_Os01g49580	LOC_Os01g49580.t2	Chr1	28514685	28517569	+	j
LOC_Os01g49670	LOC_Os01g49670.t1	Chr1	28541536	28545424	-	j
LOC_Os01g49740	LOC_Os01g49740.t2	Chr1	28574330	28575679	-	x
LOC_Os01g50060	LOC_Os01g50060.t1	Chr1	28756047	28759294	-	j
LOC_Os01g50120	LOC_Os01g50120.t1	Chr1	28798874	28804461	+	j
novel59	novel59.t1	Chr1	28832657	28833205	-	u
LOC_Os01g50470	LOC_Os01g50470.t1	Chr1	28978119	28984048	+	j
LOC_Os01g50700	LOC_Os01g50700.t1	Chr1	29119526	29123324	+	j
LOC_Os01g50700	LOC_Os01g50700.t2	Chr1	29123544	29124826	+	j
novel22	novel22.t1	Chr1	29165556	29165957	+	u
LOC_Os01g50930	LOC_Os01g50930.t1	Chr1	29242627	29246877	-	j
LOC_Os01g50934	LOC_Os01g50934.t1	Chr1	29247022	29250293	+	j
LOC_Os01g50960	LOC_Os01g50960.t1	Chr1	29280126	29282901	-	j
LOC_Os01g51060	LOC_Os01g51060.t1	Chr1	29326826	29328761	+	x
LOC_Os01g51260	LOC_Os01g51260.t1	Chr1	29469565	29471507	+	j
LOC_Os01g51380	LOC_Os01g51380.t1	Chr1	29536832	29542409	+	j
LOC_Os01g51610	LOC_Os01g51610.t1	Chr1	29637792	29642902	+	j
LOC_Os01g51632	LOC_Os01g51632.t1	Chr1	29662267	29668001	-	j
LOC_Os01g51710	LOC_Os01g51710.t2	Chr1	29736288	29739449	-	j
LOC_Os01g51754	LOC_Os01g51754.t1	Chr1	29760719	29770037	+	j
LOC_Os01g52110	LOC_Os01g52110.t1	Chr1	29965064	29970767	-	j
LOC_Os01g52110	LOC_Os01g52110.t2	Chr1	29965283	29970767	-	j
LOC_Os01g52170	LOC_Os01g52170.t2	Chr1	30009233	30014737	-	x
LOC_Os01g52170	LOC_Os01g52170.t3	Chr1	30009350	30014737	-	x
LOC_Os01g52640	LOC_Os01g52640.t1	Chr1	30258062	30263989	+	j
LOC_Os01g52690	LOC_Os01g52690.t1	Chr1	30293943	30296578	+	j
LOC_Os01g52710	LOC_Os01g52710.t1	Chr1	30312053	30316017	+	j
LOC_Os01g52810	LOC_Os01g52810.t2	Chr1	30380294	30383392	+	j
LOC_Os01g52810	LOC_Os01g52810.t3	Chr1	30380558	30383392	+	j
LOC_Os01g52830	LOC_Os01g52830.t1	Chr1	30386364	30387462	-	o
LOC_Os01g52851	LOC_Os01g52851.t2	Chr1	30392739	30395472	+	j
LOC_Os01g52851	LOC_Os01g52851.t1	Chr1	30392739	30395472	+	j
LOC_Os01g52864	LOC_Os01g52864.t1	Chr1	30401222	30403753	-	x
LOC_Os01g52864	LOC_Os01g52864.t2	Chr1	30401414	30403753	-	i
LOC_Os01g52864	LOC_Os01g52864.t3	Chr1	30401455	30402531	-	i
LOC_Os01g53079	LOC_Os01g53079.t1	Chr1	30501605	30507193	-	j
LOC_Os01g53090	LOC_Os01g53090.t1	Chr1	30512276	30513308	-	j
LOC_Os01g53090	LOC_Os01g53090.t2	Chr1	30517721	30518662	-	i
LOC_Os01g53150	LOC_Os01g53150.t1	Chr1	30533740	30541524	+	j
LOC_Os01g53190	LOC_Os01g53190.t2	Chr1	30554187	30555452	-	x
LOC_Os01g53190	LOC_Os01g53190.t1	Chr1	30554187	30555452	-	x
novel23	novel23.t1	Chr1	30665704	30666497	+	u
novel23	novel23.t2	Chr1	30665765	30666497	+	u
LOC_Os01g53450	LOC_Os01g53450.t1	Chr1	30713463	30717812	+	j
novel60	novel60.t1	Chr1	30761655	30763240	-	u
LOC_Os01g53630	LOC_Os01g53630.t1	Chr1	30788597	30796556	-	j
novel61	novel61.t1	Chr1	30848456	30849885	-	u
novel62	novel62.t1	Chr1	30857153	30858105	-	u
LOC_Os01g53810	LOC_Os01g53810.t1	Chr1	30933234	30937375	-	j
LOC_Os01g53840	LOC_Os01g53840.t1	Chr1	30949378	30954738	-	j
LOC_Os01g54050	LOC_Os01g54050.t1	Chr1	31089605	31094953	+	j
LOC_Os01g54190	LOC_Os01g54190.t1	Chr1	31165671	31168775	+	j
LOC_Os01g54424	LOC_Os01g54424.t1	Chr1	31313396	31317560	-	j
LOC_Os01g54580	LOC_Os01g54580.t1	Chr1	31394832	31400234	+	j
novel24	novel24.t1	Chr1	31414652	31415148	+	u
novel63	novel63.t1	Chr1	31415355	31415972	-	u
LOC_Os01g54670	LOC_Os01g54670.t1	Chr1	31453332	31455756	-	j
LOC_Os01g54990	LOC_Os01g54990.t1	Chr1	31616925	31623205	-	j
LOC_Os01g55290	LOC_Os01g55290.t1	Chr1	31826570	31830182	-	j
LOC_Os01g55310	LOC_Os01g55310.t1	Chr1	31835828	31839636	-	j
LOC_Os01g55370	LOC_Os01g55370.t1	Chr1	31889486	31891433	+	x
LOC_Os01g55670	LOC_Os01g55670.t1	Chr1	32063606	32072083	-	j
LOC_Os01g55670	LOC_Os01g55670.t2	Chr1	32063659	32072083	-	j
LOC_Os01g55740	LOC_Os01g55740.t1	Chr1	32094263	32098715	+	j
LOC_Os01g55880	LOC_Os01g55880.t2	Chr1	32177274	32182408	-	j
LOC_Os01g55880	LOC_Os01g55880.t1	Chr1	32177274	32182408	-	j
novel64	novel64.t1	Chr1	32295372	32296384	-	u
LOC_Os01g56220	LOC_Os01g56220.t1	Chr1	32372870	32380589	-	o
LOC_Os01g56270	LOC_Os01g56270.t2	Chr1	32408275	32413635	+	j
LOC_Os01g56270	LOC_Os01g56270.t1	Chr1	32408275	32413635	+	j
LOC_Os01g56590	LOC_Os01g56590.t1	Chr1	32623978	32647048	+	j
LOC_Os01g56640	LOC_Os01g56640.t1	Chr1	32675773	32681787	-	j
novel65	novel65.t1	Chr1	32810934	32812384	-	u
LOC_Os01g56870	LOC_Os01g56870.t1	Chr1	32843674	32847884	+	j
novel25	novel25.t1	Chr1	32907243	32908985	+	u
LOC_Os01g57082	LOC_Os01g57082.t1	Chr1	32984148	32994625	+	j
LOC_Os01g57250	LOC_Os01g57250.t1	Chr1	33082077	33083413	+	o
LOC_Os01g57280	LOC_Os01g57280.t1	Chr1	33098072	33104550	+	j
LOC_Os01g57360	LOC_Os01g57360.t1	Chr1	33154276	33158320	-	j
LOC_Os01g57420	LOC_Os01g57420.t1	Chr1	33186585	33192979	-	j
LOC_Os01g57450	LOC_Os01g57450.t1	Chr1	33198593	33201686	-	o
LOC_Os01g57540	LOC_Os01g57540.t1	Chr1	33239237	33243618	+	j
LOC_Os01g58080	LOC_Os01g58080.t1	Chr1	33594059	33597339	+	j
LOC_Os01g58240	LOC_Os01g58240.t2	Chr1	33660115	33664476	-	x
LOC_Os01g58240	LOC_Os01g58240.t3	Chr1	33670718	33674404	-	x
LOC_Os01g58240	LOC_Os01g58240.t4	Chr1	33670806	33674404	-	x
LOC_Os01g58280	LOC_Os01g58280.t1	Chr1	33683946	33688535	-	x
LOC_Os01g58290	LOC_Os01g58290.t1	Chr1	33690663	33696554	-	x
LOC_Os01g58310	LOC_Os01g58310.t1	Chr1	33698965	33699569	-	x
novel66	novel66.t1	Chr1	33706940	33707927	-	u
LOC_Os01g58340	LOC_Os01g58340.t1	Chr1	33709940	33710440	-	x
LOC_Os01g58350	LOC_Os01g58350.t1	Chr1	33713126	33713982	-	x
LOC_Os01g58440	LOC_Os01g58440.t1	Chr1	33777962	33779832	-	x
LOC_Os01g58444	LOC_Os01g58444.t3	Chr1	33782471	33786281	+	j
LOC_Os01g58459	LOC_Os01g58459.t1	Chr1	33790290	33794100	+	j
LOC_Os01g58459	LOC_Os01g58459.t2	Chr1	33790290	33794100	+	j
LOC_Os01g58459	LOC_Os01g58459.t3	Chr1	33790414	33794100	+	j
LOC_Os01g58459	LOC_Os01g58459.t4	Chr1	33790602	33794100	+	j
LOC_Os01g58890	LOC_Os01g58890.t8	Chr1	34033158	34035854	+	j
LOC_Os01g58890	LOC_Os01g58890.t1	Chr1	34033158	34035854	+	j
LOC_Os01g58890	LOC_Os01g58890.t6	Chr1	34033158	34035854	+	j
LOC_Os01g58890	LOC_Os01g58890.t5	Chr1	34033158	34035854	+	j
LOC_Os01g58890	LOC_Os01g58890.t3	Chr1	34033158	34035854	+	j
LOC_Os01g58890	LOC_Os01g58890.t4	Chr1	34033158	34035854	+	j
LOC_Os01g59550	LOC_Os01g59550.t1	Chr1	34427856	34434755	+	x
LOC_Os01g59840	LOC_Os01g59840.t1	Chr1	34605517	34611162	-	j
LOC_Os01g59880	LOC_Os01g59880.t2	Chr1	34629359	34635481	-	j
LOC_Os01g59880	LOC_Os01g59880.t1	Chr1	34629359	34635481	-	j
LOC_Os01g59910	LOC_Os01g59910.t2	Chr1	34643208	34646325	-	j
LOC_Os01g60040	LOC_Os01g60040.t1	Chr1	34705470	34722561	-	j
LOC_Os01g60360	LOC_Os01g60360.t3	Chr1	34916511	34919638	+	j
LOC_Os01g60360	LOC_Os01g60360.t2	Chr1	34916511	34919638	+	j
LOC_Os01g60360	LOC_Os01g60360.t5	Chr1	34916526	34919638	+	j
LOC_Os01g60690	LOC_Os01g60690.t1	Chr1	35094209	35094952	-	x
LOC_Os01g60700	LOC_Os01g60700.t1	Chr1	35096177	35100701	-	j
LOC_Os01g60740	LOC_Os01g60740.t1	Chr1	35129813	35131016	-	o
LOC_Os01g60740	LOC_Os01g60740.t2	Chr1	35129858	35131016	-	o
LOC_Os01g60780	LOC_Os01g60780.t1	Chr1	35148704	35153083	+	j
LOC_Os01g61060	LOC_Os01g61060.t1	Chr1	35328059	35330206	-	x
LOC_Os01g61190	LOC_Os01g61190.t1	Chr1	35409290	35417698	+	j
LOC_Os01g61720	LOC_Os01g61720.t1	Chr1	35709498	35713662	-	j
novel67	novel67.t1	Chr1	35745263	35749573	-	u
LOC_Os01g61814	LOC_Os01g61814.t1	Chr1	35759942	35765192	-	j
LOC_Os01g61890	LOC_Os01g61890.t1	Chr1	35816309	35820868	-	j
LOC_Os01g61930	LOC_Os01g61930.t1	Chr1	35845293	35854979	+	j
LOC_Os01g62020	LOC_Os01g62020.t1	Chr1	35896974	35900582	+	j
LOC_Os01g62040	LOC_Os01g62040.t1	Chr1	35902960	35908326	+	j
LOC_Os01g62060	LOC_Os01g62060.t1	Chr1	35912084	35914330	+	j
novel26	novel26.t1	Chr1	35956614	35959818	+	u
novel26	novel26.t2	Chr1	35956614	35959818	+	u
LOC_Os01g62120	LOC_Os01g62120.t1	Chr1	35960544	35964744	-	x
LOC_Os01g62160	LOC_Os01g62160.t1	Chr1	35981609	35984309	+	x
LOC_Os01g62160	LOC_Os01g62160.t2	Chr1	35981627	35984309	+	x
LOC_Os01g62244	LOC_Os01g62244.t1	Chr1	36017204	36023469	-	j
novel68	novel68.t1	Chr1	36119879	36120819	-	u
LOC_Os01g62420	LOC_Os01g62420.t1	Chr1	36129287	36132720	+	j
LOC_Os01g62660	LOC_Os01g62660.t1	Chr1	36287102	36290141	+	o
LOC_Os01g62750	LOC_Os01g62750.t1	Chr1	36325421	36336561	-	j
LOC_Os01g62750	LOC_Os01g62750.t2	Chr1	36329145	36336561	-	j
LOC_Os01g62780	LOC_Os01g62780.t1	Chr1	36353117	36358679	+	j
LOC_Os01g62810	LOC_Os01g62810.t1	Chr1	36379629	36385391	+	j
LOC_Os01g62820	LOC_Os01g62820.t1	Chr1	36385625	36390411	-	j
LOC_Os01g62970	LOC_Os01g62970.t1	Chr1	36479579	36485426	+	j
novel27	novel27.t1	Chr1	36534856	36538500	+	u
LOC_Os01g63220	LOC_Os01g63220.t1	Chr1	36640943	36646487	+	j
LOC_Os01g63220	LOC_Os01g63220.t2	Chr1	36641118	36646487	+	j
LOC_Os01g63260	LOC_Os01g63260.t1	Chr1	36666818	36667637	-	x
LOC_Os01g63610	LOC_Os01g63610.t1	Chr1	36890829	36892745	-	j
LOC_Os01g63710	LOC_Os01g63710.t1	Chr1	36952783	36956837	+	j
LOC_Os01g63820	LOC_Os01g63820.t1	Chr1	37022920	37034025	-	j
LOC_Os01g63820	LOC_Os01g63820.t2	Chr1	37023041	37036018	-	j
LOC_Os01g63910	LOC_Os01g63910.t1	Chr1	37079666	37089449	-	j
LOC_Os01g64090	LOC_Os01g64090.t1	Chr1	37231500	37234639	+	j
LOC_Os01g64170	LOC_Os01g64170.t1	Chr1	37269811	37274713	+	j
LOC_Os01g64350	LOC_Os01g64350.t1	Chr1	37353384	37356195	-	j
LOC_Os01g64460	LOC_Os01g64460.t1	Chr1	37409705	37411486	-	x
LOC_Os01g64460	LOC_Os01g64460.t2	Chr1	37409709	37411486	-	x
LOC_Os01g64660	LOC_Os01g64660.t1	Chr1	37519542	37522613	+	j
LOC_Os01g64670	LOC_Os01g64670.t1	Chr1	37521803	37524040	-	j
LOC_Os01g64670	LOC_Os01g64670.t4	Chr1	37521959	37524040	-	j
novel28	novel28.t1	Chr1	37543807	37551681	+	u
LOC_Os01g64770	LOC_Os01g64770.t1	Chr1	37580575	37585228	+	j
LOC_Os01g65370	LOC_Os01g65370.t1	Chr1	37931799	37933295	-	x
LOC_Os01g65530	LOC_Os01g65530.t2	Chr1	38031498	38035859	+	j
LOC_Os01g65610	LOC_Os01g65610.t1	Chr1	38081608	38094202	+	j
LOC_Os01g65610	LOC_Os01g65610.t4	Chr1	38082256	38088739	-	x
LOC_Os01g65610	LOC_Os01g65610.t3	Chr1	38082256	38088739	-	x
LOC_Os01g65610	LOC_Os01g65610.t2	Chr1	38082256	38088739	-	x
LOC_Os01g65600	LOC_Os01g65600.t1	Chr1	38082265	38088281	-	x
LOC_Os01g65600	LOC_Os01g65600.t2	Chr1	38082281	38086040	-	x
LOC_Os01g65640	LOC_Os01g65640.t1	Chr1	38106478	38107545	-	x
LOC_Os01g65700	LOC_Os01g65700.t1	Chr1	38148429	38149663	-	x
LOC_Os01g65720	LOC_Os01g65720.t1	Chr1	38154145	38157111	+	j
novel29	novel29.t1	Chr1	38218086	38218750	+	u
LOC_Os01g65940	LOC_Os01g65940.t1	Chr1	38282563	38287183	-	j
LOC_Os01g65940	LOC_Os01g65940.t2	Chr1	38282590	38287183	-	j
LOC_Os01g66120	LOC_Os01g66120.t2	Chr1	38398881	38401533	-	j
LOC_Os01g66290	LOC_Os01g66290.t2	Chr1	38501776	38505127	+	j
LOC_Os01g66580	LOC_Os01g66580.t2	Chr1	38659354	38663723	-	j
LOC_Os01g66860	LOC_Os01g66860.t1	Chr1	38818767	38822182	+	j
novel30	novel30.t1	Chr1	38840181	38842421	+	u
LOC_Os01g66890	LOC_Os01g66890.t3	Chr1	38845777	38848229	-	x
LOC_Os01g66980	LOC_Os01g66980.t1	Chr1	38900416	38902752	-	j
LOC_Os01g67320	LOC_Os01g67320.t1	Chr1	39079604	39082503	+	o
LOC_Os01g67370	LOC_Os01g67370.t1	Chr1	39129736	39134858	-	j
LOC_Os01g67390	LOC_Os01g67390.t1	Chr1	39136361	39140181	+	x
LOC_Os01g67420	LOC_Os01g67420.t1	Chr1	39158153	39165729	+	j
LOC_Os01g67520	LOC_Os01g67520.t1	Chr1	39244534	39247231	+	j
LOC_Os01g67530	LOC_Os01g67530.t1	Chr1	39252983	39256776	+	j
LOC_Os01g67580	LOC_Os01g67580.t1	Chr1	39275208	39283026	+	x
LOC_Os01g67640	LOC_Os01g67640.t1	Chr1	39312710	39315933	+	j
LOC_Os01g67650	LOC_Os01g67650.t1	Chr1	39319317	39321014	-	x
LOC_Os01g67690	LOC_Os01g67690.t1	Chr1	39339500	39341157	-	o
LOC_Os01g67720	LOC_Os01g67720.t1	Chr1	39357455	39362884	-	j
novel69	novel69.t1	Chr1	39516771	39517943	-	u
novel69	novel69.t2	Chr1	39516800	39517943	-	u
LOC_Os01g68070	LOC_Os01g68070.t1	Chr1	39577048	39580186	+	j
LOC_Os01g68104	LOC_Os01g68104.t1	Chr1	39588269	39591460	+	j
LOC_Os01g68160	LOC_Os01g68160.t1	Chr1	39616197	39633854	-	j
LOC_Os01g68240	LOC_Os01g68240.t1	Chr1	39658271	39660351	+	j
LOC_Os01g68240	LOC_Os01g68240.t2	Chr1	39658280	39661820	+	j
LOC_Os01g68320	LOC_Os01g68320.t2	Chr1	39688260	39693159	-	j
LOC_Os01g68324	LOC_Os01g68324.t1	Chr1	39696064	39703498	+	j
LOC_Os01g68330	LOC_Os01g68330.t1	Chr1	39703326	39709085	-	j
LOC_Os01g68370	LOC_Os01g68370.t1	Chr1	39723155	39726988	-	j
novel31	novel31.t1	Chr1	39761557	39762013	+	u
LOC_Os01g68440	LOC_Os01g68440.t1	Chr1	39773091	39777263	+	j
LOC_Os01g68840	LOC_Os01g68840.t1	Chr1	39990527	39999091	-	j
LOC_Os01g69020	LOC_Os01g69020.t3	Chr1	40097654	40099028	-	o
LOC_Os01g69020	LOC_Os01g69020.t1	Chr1	40097654	40098467	-	o
LOC_Os01g69020	LOC_Os01g69020.t2	Chr1	40097654	40099028	-	j
LOC_Os01g69050	LOC_Os01g69050.t1	Chr1	40127415	40132674	+	j
LOC_Os01g69110	LOC_Os01g69110.t1	Chr1	40170871	40173290	-	j
LOC_Os01g69850	LOC_Os01g69850.t2	Chr1	40362220	40365647	-	x
novel70	novel70.t1	Chr1	40379006	40379244	-	u
LOC_Os01g69904	LOC_Os01g69904.t1	Chr1	40390390	40393123	+	o
LOC_Os01g69980	LOC_Os01g69980.t1	Chr1	40477271	40479696	+	o
LOC_Os01g70010	LOC_Os01g70010.t1	Chr1	40496073	40498186	-	j
LOC_Os01g70010	LOC_Os01g70010.t2	Chr1	40496127	40498186	-	j
novel71	novel71.t1	Chr1	40509759	40511053	-	u
LOC_Os01g70120	LOC_Os01g70120.t1	Chr1	40584383	40586080	+	j
LOC_Os01g70130	LOC_Os01g70130.t1	Chr1	40585527	40591302	-	j
LOC_Os01g70300	LOC_Os01g70300.t1	Chr1	40708640	40712960	-	j
novel72	novel72.t1	Chr1	40892031	40892723	-	u
novel73	novel73.t1	Chr1	40909355	40914184	-	u
LOC_Os01g70720	LOC_Os01g70720.t1	Chr1	40937817	40941018	-	j
LOC_Os01g70720	LOC_Os01g70720.t2	Chr1	40937817	40941018	-	j
LOC_Os01g70840	LOC_Os01g70840.t1	Chr1	40999280	41006778	+	x
LOC_Os01g70840	LOC_Os01g70840.t2	Chr1	40999649	41006778	+	x
LOC_Os01g70840	LOC_Os01g70840.t3	Chr1	40999651	41004812	+	x
LOC_Os01g70840	LOC_Os01g70840.t4	Chr1	40999651	41006778	+	x
LOC_Os01g70950	LOC_Os01g70950.t1	Chr1	41066869	41073360	-	j
LOC_Os01g70950	LOC_Os01g70950.t2	Chr1	41067032	41073360	-	j
LOC_Os01g71060	LOC_Os01g71060.t1	Chr1	41126094	41140671	-	o
novel32	novel32.t1	Chr1	41382842	41383498	+	u
novel33	novel33.t1	Chr1	41450347	41452598	+	u
LOC_Os01g71599	LOC_Os01g71599.t1	Chr1	41481291	41483449	+	x
LOC_Os01g71620	LOC_Os01g71620.t3	Chr1	41487501	41494446	-	j
LOC_Os01g71624	LOC_Os01g71624.t1	Chr1	41495707	41503600	+	j
LOC_Os01g71624	LOC_Os01g71624.t2	Chr1	41495711	41503600	+	j
LOC_Os01g71630	LOC_Os01g71630.t1	Chr1	41516074	41519730	+	j
LOC_Os01g71710	LOC_Os01g71710.t1	Chr1	41551759	41554504	-	j
LOC_Os01g72009	LOC_Os01g72009.t1	Chr1	41722424	41729616	-	j
LOC_Os01g72049	LOC_Os01g72049.t1	Chr1	41781273	41788544	-	j
LOC_Os01g72170	LOC_Os01g72170.t1	Chr1	41853850	41854883	-	x
LOC_Os01g72250	LOC_Os01g72250.t1	Chr1	41887067	41896242	+	j
LOC_Os01g72380	LOC_Os01g72380.t1	Chr1	41981645	41985044	-	x
LOC_Os01g72430	LOC_Os01g72430.t1	Chr1	42006734	42009785	-	j
LOC_Os01g72530	LOC_Os01g72530.t2	Chr1	42073984	42074982	-	o
LOC_Os01g72530	LOC_Os01g72530.t1	Chr1	42073984	42074982	-	o
LOC_Os01g72660	LOC_Os01g72660.t1	Chr1	42160099	42161279	-	x
novel74	novel74.t1	Chr1	42194071	42195120	-	u
LOC_Os01g72940	LOC_Os01g72940.t1	Chr1	42303454	42311177	-	j
novel75	novel75.t1	Chr1	42361259	42363590	-	u
LOC_Os01g73060	LOC_Os01g73060.t1	Chr1	42385282	42389091	+	x
novel76	novel76.t1	Chr1	42487619	42488771	-	u
LOC_Os01g73570	LOC_Os01g73570.t1	Chr1	42621831	42624759	+	j
LOC_Os01g73644	LOC_Os01g73644.t1	Chr1	42662894	42671930	-	j
novel34	novel34.t1	Chr1	42680547	42684413	+	u
LOC_Os01g73670	LOC_Os01g73670.t2	Chr1	42684942	42689426	+	j
LOC_Os01g73670	LOC_Os01g73670.t1	Chr1	42684942	42689426	+	j
LOC_Os01g73750	LOC_Os01g73750.t1	Chr1	42718789	42726767	+	j
LOC_Os01g73750	LOC_Os01g73750.t2	Chr1	42719446	42726767	+	j
LOC_Os01g73800	LOC_Os01g73800.t1	Chr1	42752781	42757186	-	j
LOC_Os01g73800	LOC_Os01g73800.t2	Chr1	42752981	42757186	-	j
novel35	novel35.t1	Chr1	43044213	43046314	+	u
LOC_Os01g74300	LOC_Os01g74300.t1	Chr1	43046955	43047961	+	j
LOC_Os01g74460	LOC_Os01g74460.t1	Chr1	43120016	43125721	-	j
LOC_Os01g74640	LOC_Os01g74640.t2	Chr1	43226111	43230590	+	j
LOC_Os01g74640	LOC_Os01g74640.t1	Chr1	43226111	43230590	+	j
LOC_Os01g74640	LOC_Os01g74640.t3	Chr1	43226148	43230590	+	j
LOC_Os01g74650	LOC_Os01g74650.t2	Chr1	43231935	43238506	-	j
novel77	novel77.t1	Chr1	43242005	43242948	-	u
LOC_Os10g01044	LOC_Os10g01044.t1	Chr10	45941	58338	-	j
LOC_Os10g01100	LOC_Os10g01100.t1	Chr10	94798	97628	-	x
LOC_Os10g02300	LOC_Os10g02300.t1	Chr10	824623	826309	-	j
LOC_Os10g02544	LOC_Os10g02544.t1	Chr10	955929	997153	-	x
LOC_Os10g02630	LOC_Os10g02630.t1	Chr10	1007586	1012944	-	j
LOC_Os10g02650	LOC_Os10g02650.t1	Chr10	1031381	1037696	-	j
LOC_Os10g02650	LOC_Os10g02650.t2	Chr10	1031457	1037696	-	j
LOC_Os10g02930	LOC_Os10g02930.t1	Chr10	1189615	1200410	-	j
novel97	novel97.t1	Chr10	1267672	1268793	-	u
LOC_Os10g03450	LOC_Os10g03450.t1	Chr10	1479541	1481933	+	x
LOC_Os10g03850	LOC_Os10g03850.t1	Chr10	1723854	1752161	-	j
novel98	novel98.t1	Chr10	1779668	1782087	-	u
novel79	novel79.t1	Chr10	1805028	1806097	+	u
LOC_Os10g04342	LOC_Os10g04342.t1	Chr10	2044042	2059130	+	j
LOC_Os10g04429	LOC_Os10g04429.t1	Chr10	2087424	2088475	+	j
LOC_Os10g04590	LOC_Os10g04590.t1	Chr10	2185226	2188547	+	j
LOC_Os10g04674	LOC_Os10g04674.t1	Chr10	2226198	2237611	-	j
LOC_Os10g04690	LOC_Os10g04690.t1	Chr10	2239044	2242813	-	j
novel99	novel99.t1	Chr10	2274714	2275395	-	u
LOC_Os10g04780	LOC_Os10g04780.t1	Chr10	2297943	2300703	-	o
LOC_Os10g05210	LOC_Os10g05210.t1	Chr10	2553979	2557419	+	j
LOC_Os10g05650	LOC_Os10g05650.t1	Chr10	2816033	2818278	-	j
LOC_Os10g05680	LOC_Os10g05680.t1	Chr10	2843282	2845502	+	j
novel80	novel80.t1	Chr10	2919382	2919910	+	u
LOC_Os10g05990	LOC_Os10g05990.t1	Chr10	3020701	3032720	+	j
LOC_Os10g06130	LOC_Os10g06130.t2	Chr10	3113822	3118874	-	j
LOC_Os10g06130	LOC_Os10g06130.t1	Chr10	3113822	3118874	-	j
LOC_Os10g06710	LOC_Os10g06710.t1	Chr10	3472158	3475339	+	j
novel100	novel100.t1	Chr10	3633092	3633789	-	u
novel101	novel101.t1	Chr10	3824956	3826480	-	u
LOC_Os10g07340	LOC_Os10g07340.t1	Chr10	3865875	3871301	+	o
LOC_Os10g07340	LOC_Os10g07340.t2	Chr10	3868240	3871301	+	o
novel102	novel102.t1	Chr10	3897129	3900148	-	u
novel81	novel81.t1	Chr10	3930280	3932401	+	u
LOC_Os10g07470	LOC_Os10g07470.t1	Chr10	3961535	3967632	-	j
LOC_Os10g07470	LOC_Os10g07470.t2	Chr10	3961591	3967632	-	j
novel103	novel103.t1	Chr10	4113524	4117918	-	u
novel103	novel103.t2	Chr10	4113524	4117918	-	u
novel104	novel104.t1	Chr10	4121248	4124169	-	u
novel104	novel104.t2	Chr10	4121329	4124169	-	u
novel105	novel105.t1	Chr10	4156930	4161332	-	u
novel106	novel106.t1	Chr10	4164665	4167586	-	u
novel106	novel106.t2	Chr10	4165389	4167586	-	u
novel82	novel82.t1	Chr10	4543678	4547537	+	u
LOC_Os10g08540	LOC_Os10g08540.t2	Chr10	4629293	4636321	+	j
LOC_Os10g08540	LOC_Os10g08540.t1	Chr10	4629293	4636321	+	j
LOC_Os10g08580	LOC_Os10g08580.t1	Chr10	4663129	4667157	-	j
LOC_Os10g08599	LOC_Os10g08599.t1	Chr10	4671318	4674002	+	j
LOC_Os10g08754	LOC_Os10g08754.t2	Chr10	4744350	4747916	+	j
LOC_Os10g09200	LOC_Os10g09200.t4	Chr10	4966223	4969711	+	j
LOC_Os10g09200	LOC_Os10g09200.t3	Chr10	4966223	4969711	+	j
LOC_Os10g09200	LOC_Os10g09200.t1	Chr10	4966223	4969711	+	j
LOC_Os10g09200	LOC_Os10g09200.t2	Chr10	4966223	4969711	+	j
LOC_Os10g09200	LOC_Os10g09200.t8	Chr10	4966227	4969711	+	j
LOC_Os10g09200	LOC_Os10g09200.t7	Chr10	4966227	4969711	+	j
LOC_Os10g09200	LOC_Os10g09200.t5	Chr10	4966227	4969711	+	j
LOC_Os10g09200	LOC_Os10g09200.t6	Chr10	4966227	4969711	+	j
LOC_Os10g09200	LOC_Os10g09200.t9	Chr10	4966234	4969711	+	j
LOC_Os10g09200	LOC_Os10g09200.t10	Chr10	4966522	4969711	+	j
LOC_Os10g09290	LOC_Os10g09290.t1	Chr10	5023196	5027641	-	j
LOC_Os10g09290	LOC_Os10g09290.t2	Chr10	5023203	5027641	-	j
LOC_Os10g09290	LOC_Os10g09290.t6	Chr10	5024393	5027641	-	j
LOC_Os10g09290	LOC_Os10g09290.t4	Chr10	5024393	5027641	-	j
LOC_Os10g09870	LOC_Os10g09870.t1	Chr10	5340966	5346935	-	j
novel107	novel107.t1	Chr10	5372327	5376610	-	u
novel107	novel107.t2	Chr10	5372327	5376610	-	u
LOC_Os10g10580	LOC_Os10g10580.t1	Chr10	5841191	5843555	+	j
LOC_Os10g10580	LOC_Os10g10580.t2	Chr10	5841197	5843555	+	j
LOC_Os10g10750	LOC_Os10g10750.t1	Chr10	5944363	5947373	+	j
novel108	novel108.t1	Chr10	6016444	6017895	-	u
LOC_Os10g10990	LOC_Os10g10990.t1	Chr10	6079785	6087844	-	j
LOC_Os10g10990	LOC_Os10g10990.t2	Chr10	6079847	6087844	-	j
LOC_Os10g10990	LOC_Os10g10990.t3	Chr10	6080139	6087844	-	j
LOC_Os10g11100	LOC_Os10g11100.t1	Chr10	6140247	6143146	-	j
novel109	novel109.t1	Chr10	6177428	6177898	-	u
LOC_Os10g11750	LOC_Os10g11750.t1	Chr10	6497068	6499962	+	o
LOC_Os10g11860	LOC_Os10g11860.t2	Chr10	6574285	6581970	+	j
LOC_Os10g11860	LOC_Os10g11860.t1	Chr10	6574285	6581970	+	j
LOC_Os10g11870	LOC_Os10g11870.t1	Chr10	6582639	6586928	-	j
LOC_Os10g12130	LOC_Os10g12130.t1	Chr10	6736663	6740098	-	j
LOC_Os10g12130	LOC_Os10g12130.t2	Chr10	6736791	6740098	-	j
LOC_Os10g12300	LOC_Os10g12300.t2	Chr10	6845021	6846753	-	o
novel83	novel83.t1	Chr10	7250490	7252465	+	u
novel110	novel110.t1	Chr10	7310553	7313559	-	u
LOC_Os10g13694	LOC_Os10g13694.t1	Chr10	7435092	7442558	+	j
LOC_Os10g13830	LOC_Os10g13830.t1	Chr10	7514490	7519548	+	j
LOC_Os10g13840	LOC_Os10g13840.t1	Chr10	7524106	7524858	-	i
LOC_Os10g13870	LOC_Os10g13870.t1	Chr10	7539099	7542283	+	x
novel111	novel111.t1	Chr10	7620672	7621653	-	u
LOC_Os10g14180	LOC_Os10g14180.t1	Chr10	7685221	7692649	+	j
novel84	novel84.t1	Chr10	7756726	7757107	+	u
LOC_Os10g15240	LOC_Os10g15240.t1	Chr10	8035066	8038108	-	j
LOC_Os10g15240	LOC_Os10g15240.t2	Chr10	8035563	8038108	-	j
LOC_Os10g15164	LOC_Os10g15164.t2	Chr10	8069934	8074952	+	j
LOC_Os10g15164	LOC_Os10g15164.t1	Chr10	8069934	8072196	+	j
LOC_Os10g15164	LOC_Os10g15164.t4	Chr10	8070371	8074952	+	j
novel112	novel112.t1	Chr10	8092161	8099580	-	u
LOC_Os10g16930	LOC_Os10g16930.t1	Chr10	8462178	8465064	+	j
LOC_Os10g17010	LOC_Os10g17010.t1	Chr10	8516145	8518851	-	x
novel85	novel85.t1	Chr10	8554172	8556182	+	u
LOC_Os10g17250	LOC_Os10g17250.t1	Chr10	8660432	8678659	+	x
LOC_Os10g17580	LOC_Os10g17580.t1	Chr10	8874191	8883800	+	x
LOC_Os10g17630	LOC_Os10g17630.t1	Chr10	8891501	8910665	+	j
LOC_Os10g18220	LOC_Os10g18220.t1	Chr10	9256244	9261352	+	j
LOC_Os10g19160	LOC_Os10g19160.t1	Chr10	9757083	9760617	+	j
LOC_Os10g19190	LOC_Os10g19190.t1	Chr10	9776974	9781629	-	j
LOC_Os10g19860	LOC_Os10g19860.t1	Chr10	9898348	9917714	+	j
LOC_Os10g20080	LOC_Os10g20080.t1	Chr10	10079151	10081129	+	j
LOC_Os10g20160	LOC_Os10g20160.t1	Chr10	10118355	10124136	+	x
LOC_Os10g20240	LOC_Os10g20240.t1	Chr10	10170489	10174474	+	j
LOC_Os10g20310	LOC_Os10g20310.t6	Chr10	10216045	10218319	-	j
LOC_Os10g20310	LOC_Os10g20310.t1	Chr10	10216045	10218319	-	j
LOC_Os10g20310	LOC_Os10g20310.t5	Chr10	10216045	10218319	-	j
LOC_Os10g20310	LOC_Os10g20310.t4	Chr10	10216045	10218319	-	j
LOC_Os10g20390	LOC_Os10g20390.t1	Chr10	10242850	10252745	-	j
LOC_Os10g20470	LOC_Os10g20470.t1	Chr10	10301575	10304395	-	j
LOC_Os10g20780	LOC_Os10g20780.t1	Chr10	10539621	10545549	+	x
LOC_Os10g20780	LOC_Os10g20780.t2	Chr10	10539940	10544855	+	x
LOC_Os10g21070	LOC_Os10g21070.t1	Chr10	10672996	10674623	+	j
LOC_Os10g21110	LOC_Os10g21110.t1	Chr10	10727317	10730929	+	j
LOC_Os10g21192	LOC_Os10g21192.t1	Chr10	10805813	10807383	+	x
LOC_Os10g21470	LOC_Os10g21470.t1	Chr10	10990975	10997385	-	j
LOC_Os10g21470	LOC_Os10g21470.t2	Chr10	10992123	10997385	-	j
novel113	novel113.t1	Chr10	11032026	11033941	-	u
novel86	novel86.t1	Chr10	11079958	11082106	+	u
novel114	novel114.t1	Chr10	11115441	11116056	-	u
novel114	novel114.t2	Chr10	11115441	11116436	-	u
LOC_Os10g21784	LOC_Os10g21784.t2	Chr10	11176582	11181112	+	j
LOC_Os10g21784	LOC_Os10g21784.t1	Chr10	11176582	11181112	+	j
LOC_Os10g22050	LOC_Os10g22050.t1	Chr10	11390058	11390886	-	x
LOC_Os10g22070	LOC_Os10g22070.t3	Chr10	11397848	11399366	-	x
LOC_Os10g22080	LOC_Os10g22080.t1	Chr10	11404707	11407357	+	j
LOC_Os10g22370	LOC_Os10g22370.t1	Chr10	11572575	11576569	-	j
novel87	novel87.t1	Chr10	11579856	11580684	+	u
LOC_Os10g22560	LOC_Os10g22560.t1	Chr10	11691142	11695039	-	j
novel115	novel115.t1	Chr10	11737296	11739023	-	u
LOC_Os10g22900	LOC_Os10g22900.t1	Chr10	11900076	11901339	-	j
novel116	novel116.t1	Chr10	11919998	11920970	-	u
LOC_Os10g23080	LOC_Os10g23080.t1	Chr10	12030483	12031799	-	x
LOC_Os10g24094	LOC_Os10g24094.t3	Chr10	12340609	12344174	-	j
LOC_Os10g24100	LOC_Os10g24100.t1	Chr10	12347962	12350828	-	j
LOC_Os10g24370	LOC_Os10g24370.t1	Chr10	12480539	12506273	-	j
LOC_Os10g24400	LOC_Os10g24400.t3	Chr10	12502972	12506273	-	x
LOC_Os10g24400	LOC_Os10g24400.t2	Chr10	12502972	12506273	-	x
LOC_Os10g24400	LOC_Os10g24400.t1	Chr10	12502972	12506273	-	x
LOC_Os10g24400	LOC_Os10g24400.t4	Chr10	12504485	12506273	-	x
LOC_Os10g24480	LOC_Os10g24480.t1	Chr10	12564208	12568670	-	x
novel117	novel117.t1	Chr10	12798942	12803589	-	u
LOC_Os10g24940	LOC_Os10g24940.t1	Chr10	12834301	12844049	+	j
LOC_Os10g24940	LOC_Os10g24940.t2	Chr10	12835599	12843278	+	j
LOC_Os10g24940	LOC_Os10g24940.t3	Chr10	12838764	12844049	+	j
novel88	novel88.t1	Chr10	12882265	12885762	+	u
novel118	novel118.t1	Chr10	13036114	13040644	-	u
novel118	novel118.t2	Chr10	13036677	13040644	-	u
LOC_Os10g25300	LOC_Os10g25300.t2	Chr10	13080668	13084193	-	j
LOC_Os10g25300	LOC_Os10g25300.t3	Chr10	13081810	13084193	-	j
LOC_Os10g25430	LOC_Os10g25430.t1	Chr10	13148969	13154098	-	j
LOC_Os10g25670	LOC_Os10g25670.t1	Chr10	13287226	13288000	-	x
novel119	novel119.t1	Chr10	13436148	13438131	-	u
LOC_Os10g26400	LOC_Os10g26400.t2	Chr10	13708209	13714311	+	j
LOC_Os10g26400	LOC_Os10g26400.t1	Chr10	13708209	13714311	+	j
LOC_Os10g26600	LOC_Os10g26600.t2	Chr10	13867134	13869232	-	j
LOC_Os10g26600	LOC_Os10g26600.t1	Chr10	13867134	13869232	-	j
LOC_Os10g26630	LOC_Os10g26630.t1	Chr10	13896183	13901021	-	j
LOC_Os10g26720	LOC_Os10g26720.t1	Chr10	13946197	13951612	+	j
novel120	novel120.t1	Chr10	14073285	14073665	-	u
LOC_Os10g27040	LOC_Os10g27040.t1	Chr10	14238375	14253644	+	x
LOC_Os10g27274	LOC_Os10g27274.t1	Chr10	14394956	14398518	+	j
LOC_Os10g27300	LOC_Os10g27300.t1	Chr10	14403150	14407205	+	j
LOC_Os10g28200	LOC_Os10g28200.t1	Chr10	14640026	14643350	+	j
LOC_Os10g28210	LOC_Os10g28210.t1	Chr10	14657650	14659410	-	j
LOC_Os10g28260	LOC_Os10g28260.t1	Chr10	14701925	14703343	+	j
LOC_Os10g28340	LOC_Os10g28340.t1	Chr10	14746101	14750175	-	j
LOC_Os10g28340	LOC_Os10g28340.t2	Chr10	14746103	14750175	-	j
LOC_Os10g28490	LOC_Os10g28490.t1	Chr10	14822106	14825097	+	x
LOC_Os10g28570	LOC_Os10g28570.t1	Chr10	14869089	14872480	-	j
novel89	novel89.t1	Chr10	14902313	14903929	+	u
LOC_Os10g28640	LOC_Os10g28640.t1	Chr10	14925735	14929778	+	j
LOC_Os10g28710	LOC_Os10g28710.t1	Chr10	14983367	14986235	-	j
LOC_Os10g29495	LOC_Os10g29495.t2	Chr10	15330610	15336133	+	j
LOC_Os10g29495	LOC_Os10g29495.t1	Chr10	15330610	15336133	+	j
LOC_Os10g29610	LOC_Os10g29610.t1	Chr10	15391703	15393003	-	x
LOC_Os10g29660	LOC_Os10g29660.t1	Chr10	15424834	15427433	-	j
LOC_Os10g29670	LOC_Os10g29670.t1	Chr10	15428319	15431629	-	j
novel90	novel90.t1	Chr10	15468405	15471223	+	u
novel121	novel121.t1	Chr10	15536420	15537229	-	u
LOC_Os10g30054	LOC_Os10g30054.t1	Chr10	15606128	15610150	+	j
LOC_Os10g30156	LOC_Os10g30156.t1	Chr10	15673128	15674729	+	j
LOC_Os10g30370	LOC_Os10g30370.t2	Chr10	15780470	15788258	+	j
LOC_Os10g30370	LOC_Os10g30370.t1	Chr10	15780470	15788258	+	j
novel122	novel122.t1	Chr10	15882456	15883525	-	u
LOC_Os10g30610	LOC_Os10g30610.t1	Chr10	15928796	15936732	+	j
LOC_Os10g30610	LOC_Os10g30610.t2	Chr10	15928796	15936732	+	j
LOC_Os10g30860	LOC_Os10g30860.t1	Chr10	16092707	16096982	+	j
LOC_Os10g30910	LOC_Os10g30910.t2	Chr10	16121378	16130921	+	j
LOC_Os10g30951	LOC_Os10g30951.t1	Chr10	16151400	16157152	-	j
LOC_Os10g30970	LOC_Os10g30970.t1	Chr10	16160460	16167986	-	j
LOC_Os10g31330	LOC_Os10g31330.t1	Chr10	16428825	16487160	-	j
novel91	novel91.t1	Chr10	16525280	16530115	+	u
LOC_Os10g32190	LOC_Os10g32190.t1	Chr10	16904823	16906603	-	o
LOC_Os10g32199	LOC_Os10g32199.t1	Chr10	16909671	16910741	-	i
LOC_Os10g32300	LOC_Os10g32300.t1	Chr10	16950881	16956917	-	j
LOC_Os10g32348	LOC_Os10g32348.t1	Chr10	16952864	16976748	-	j
LOC_Os10g32348	LOC_Os10g32348.t2	Chr10	16961634	16976748	-	j
LOC_Os10g32348	LOC_Os10g32348.t3	Chr10	16961635	16976748	-	j
LOC_Os10g32348	LOC_Os10g32348.t4	Chr10	16961638	16976748	-	j
LOC_Os10g32509	LOC_Os10g32509.t1	Chr10	17025741	17027819	+	x
LOC_Os10g32570	LOC_Os10g32570.t1	Chr10	17062949	17066862	+	j
LOC_Os10g32920	LOC_Os10g32920.t1	Chr10	17137863	17229370	-	j
LOC_Os10g32770	LOC_Os10g32770.t2	Chr10	17158103	17163197	-	j
LOC_Os10g32770	LOC_Os10g32770.t1	Chr10	17158103	17163197	-	j
LOC_Os10g32810	LOC_Os10g32810.t1	Chr10	17180754	17183465	+	j
LOC_Os10g32810	LOC_Os10g32810.t2	Chr10	17180757	17183465	+	j
LOC_Os10g32830	LOC_Os10g32830.t1	Chr10	17186606	17190283	+	j
LOC_Os10g32920	LOC_Os10g32920.t2	Chr10	17227357	17229370	-	j
LOC_Os10g32940	LOC_Os10g32940.t1	Chr10	17243534	17244596	-	x
LOC_Os10g33230	LOC_Os10g33230.t2	Chr10	17433002	17436761	+	o
LOC_Os10g33350	LOC_Os10g33350.t1	Chr10	17544741	17547685	+	j
LOC_Os10g33420	LOC_Os10g33420.t1	Chr10	17584546	17592803	-	j
novel123	novel123.t1	Chr10	17597116	17597455	-	u
LOC_Os10g33550	LOC_Os10g33550.t1	Chr10	17682551	17689221	-	j
LOC_Os10g33790	LOC_Os10g33790.t1	Chr10	17904251	17910800	-	j
LOC_Os10g33840	LOC_Os10g33840.t1	Chr10	17960472	17964486	-	j
LOC_Os10g33840	LOC_Os10g33840.t2	Chr10	17960472	17964486	-	j
novel124	novel124.t1	Chr10	17971342	17973595	-	u
LOC_Os10g33862	LOC_Os10g33862.t1	Chr10	17974259	17975785	-	x
LOC_Os10g34030	LOC_Os10g34030.t3	Chr10	18153597	18157451	-	j
LOC_Os10g34220	LOC_Os10g34220.t1	Chr10	18258125	18262552	+	j
LOC_Os10g34614	LOC_Os10g34614.t1	Chr10	18451019	18454464	+	j
LOC_Os10g34710	LOC_Os10g34710.t1	Chr10	18530837	18539843	+	j
LOC_Os10g34790	LOC_Os10g34790.t1	Chr10	18571611	18576076	+	x
LOC_Os10g34810	LOC_Os10g34810.t1	Chr10	18587336	18588700	+	x
novel125	novel125.t1	Chr10	18596122	18597164	-	u
novel92	novel92.t1	Chr10	18642297	18644862	+	u
LOC_Os10g35040	LOC_Os10g35040.t1	Chr10	18697273	18700434	+	j
LOC_Os10g35220	LOC_Os10g35220.t1	Chr10	18813618	18819690	+	j
LOC_Os10g35260	LOC_Os10g35260.t2	Chr10	18845280	18848584	-	j
LOC_Os10g35390	LOC_Os10g35390.t1	Chr10	18917046	18920354	+	j
LOC_Os10g35570	LOC_Os10g35570.t2	Chr10	19028120	19033623	+	j
novel126	novel126.t1	Chr10	19040430	19040761	-	u
LOC_Os10g35930	LOC_Os10g35930.t1	Chr10	19197703	19200734	-	j
LOC_Os10g35930	LOC_Os10g35930.t2	Chr10	19198739	19200734	-	j
LOC_Os10g35940	LOC_Os10g35940.t1	Chr10	19201521	19206783	-	j
LOC_Os10g35990	LOC_Os10g35990.t1	Chr10	19236363	19241930	-	j
LOC_Os10g36050	LOC_Os10g36050.t1	Chr10	19260476	19274205	+	j
LOC_Os10g36170	LOC_Os10g36170.t2	Chr10	19330372	19335615	-	o
LOC_Os10g36170	LOC_Os10g36170.t1	Chr10	19330372	19335615	-	o
LOC_Os10g36170	LOC_Os10g36170.t3	Chr10	19334432	19335615	-	o
LOC_Os10g36340	LOC_Os10g36340.t1	Chr10	19411529	19414372	+	j
LOC_Os10g36550	LOC_Os10g36550.t1	Chr10	19555085	19558497	+	j
novel93	novel93.t1	Chr10	19561548	19565436	+	u
LOC_Os10g36690	LOC_Os10g36690.t1	Chr10	19620006	19626364	+	j
novel127	novel127.t1	Chr10	19974514	19975381	-	u
LOC_Os10g37510	LOC_Os10g37510.t1	Chr10	20087163	20088035	-	x
LOC_Os10g37670	LOC_Os10g37670.t1	Chr10	20160992	20162649	-	j
LOC_Os10g37830	LOC_Os10g37830.t3	Chr10	20252168	20254607	+	j
LOC_Os10g37830	LOC_Os10g37830.t2	Chr10	20252168	20254607	+	j
LOC_Os10g37830	LOC_Os10g37830.t1	Chr10	20252168	20254607	+	j
LOC_Os10g37840	LOC_Os10g37840.t2	Chr10	20257012	20262784	+	j
LOC_Os10g37840	LOC_Os10g37840.t1	Chr10	20257012	20260982	+	j
LOC_Os10g37840	LOC_Os10g37840.t3	Chr10	20257020	20260982	+	j
LOC_Os10g37860	LOC_Os10g37860.t1	Chr10	20271598	20272173	-	i
novel94	novel94.t1	Chr10	20286083	20291039	+	u
LOC_Os10g38489	LOC_Os10g38489.t2	Chr10	20556406	20557638	+	i
LOC_Os10g38489	LOC_Os10g38489.t1	Chr10	20559589	20560790	+	j
LOC_Os10g38610	LOC_Os10g38610.t1	Chr10	20592506	20598386	+	j
LOC_Os10g38890	LOC_Os10g38890.t1	Chr10	20719171	20723012	-	j
LOC_Os10g38980	LOC_Os10g38980.t2	Chr10	20779553	20783595	-	j
LOC_Os10g38980	LOC_Os10g38980.t1	Chr10	20779553	20783595	-	j
LOC_Os10g39100	LOC_Os10g39100.t1	Chr10	20842836	20845276	+	j
LOC_Os10g39540	LOC_Os10g39540.t1	Chr10	21126328	21130846	+	j
LOC_Os10g39670	LOC_Os10g39670.t1	Chr10	21199763	21204782	+	j
LOC_Os10g39800	LOC_Os10g39800.t1	Chr10	21302009	21304036	+	j
LOC_Os10g39820	LOC_Os10g39820.t1	Chr10	21311579	21315431	-	j
LOC_Os10g39900	LOC_Os10g39900.t1	Chr10	21340375	21341374	-	x
LOC_Os10g39930	LOC_Os10g39930.t1	Chr10	21368384	21373363	+	j
LOC_Os10g39936	LOC_Os10g39936.t1	Chr10	21386609	21386881	-	x
LOC_Os10g39950	LOC_Os10g39950.t1	Chr10	21389826	21399815	-	j
LOC_Os10g40030	LOC_Os10g40030.t2	Chr10	21440267	21443647	-	j
LOC_Os10g40030	LOC_Os10g40030.t3	Chr10	21440267	21443647	-	j
LOC_Os10g40030	LOC_Os10g40030.t1	Chr10	21440267	21441608	-	j
novel128	novel128.t1	Chr10	21445867	21453579	-	u
LOC_Os10g40170	LOC_Os10g40170.t1	Chr10	21492099	21505797	-	j
LOC_Os10g40170	LOC_Os10g40170.t2	Chr10	21492417	21505797	-	j
LOC_Os10g40200	LOC_Os10g40200.t1	Chr10	21520175	21525151	+	j
novel95	novel95.t1	Chr10	21582160	21584427	+	u
novel95	novel95.t2	Chr10	21582161	21584427	+	u
LOC_Os10g40290	LOC_Os10g40290.t1	Chr10	21593928	21599364	-	j
LOC_Os10g40290	LOC_Os10g40290.t2	Chr10	21594173	21599364	-	j
LOC_Os10g40390	LOC_Os10g40390.t1	Chr10	21626145	21630406	+	x
LOC_Os10g40610	LOC_Os10g40610.t1	Chr10	21773987	21776836	-	j
LOC_Os10g40740	LOC_Os10g40740.t2	Chr10	21863008	21867667	-	j
LOC_Os10g40740	LOC_Os10g40740.t1	Chr10	21863008	21867667	-	j
LOC_Os10g40770	LOC_Os10g40770.t1	Chr10	21878849	21880252	+	j
LOC_Os10g40790	LOC_Os10g40790.t1	Chr10	21907172	21915775	+	j
LOC_Os10g40790	LOC_Os10g40790.t2	Chr10	21907175	21915775	+	j
LOC_Os10g40820	LOC_Os10g40820.t1	Chr10	21950695	21952982	-	j
LOC_Os10g40934	LOC_Os10g40934.t1	Chr10	21990171	21993828	+	x
LOC_Os10g40934	LOC_Os10g40934.t2	Chr10	21991518	21993828	+	x
LOC_Os10g40934	LOC_Os10g40934.t3	Chr10	21991824	21993828	+	x
novel129	novel129.t1	Chr10	22006138	22009933	-	u
novel129	novel129.t2	Chr10	22006138	22009933	-	u
novel129	novel129.t3	Chr10	22006138	22009933	-	u
LOC_Os10g41100	LOC_Os10g41100.t1	Chr10	22068534	22072449	-	j
LOC_Os10g41130	LOC_Os10g41130.t1	Chr10	22099076	22100558	+	x
LOC_Os10g41224	LOC_Os10g41224.t1	Chr10	22150008	22151019	-	x
LOC_Os10g41440	LOC_Os10g41440.t1	Chr10	22274499	22278018	+	j
novel96	novel96.t1	Chr10	22320810	22324079	+	u
novel96	novel96.t2	Chr10	22320831	22324079	+	u
LOC_Os10g41620	LOC_Os10g41620.t1	Chr10	22400679	22409699	+	j
LOC_Os10g41640	LOC_Os10g41640.t1	Chr10	22424211	22425081	-	x
LOC_Os10g41760	LOC_Os10g41760.t1	Chr10	22474892	22477699	+	x
LOC_Os10g41870	LOC_Os10g41870.t2	Chr10	22527492	22533418	+	x
LOC_Os10g41870	LOC_Os10g41870.t3	Chr10	22528702	22533418	+	x
LOC_Os10g41870	LOC_Os10g41870.t4	Chr10	22530662	22534379	-	j
LOC_Os10g41980	LOC_Os10g41980.t1	Chr10	22575509	22576531	+	j
LOC_Os10g42196	LOC_Os10g42196.t1	Chr10	22699121	22707110	-	j
LOC_Os10g42439	LOC_Os10g42439.t1	Chr10	22861341	22876179	-	j
LOC_Os10g42520	LOC_Os10g42520.t1	Chr10	22934909	22936305	+	j
novel130	novel130.t1	Chr10	22937253	22938810	-	u
LOC_Os10g42710	LOC_Os10g42710.t1	Chr10	23035339	23039714	-	j
LOC_Os10g42780	LOC_Os10g42780.t1	Chr10	23075396	23079075	-	j
LOC_Os10g43060	LOC_Os10g43060.t1	Chr10	23192342	23195088	-	j
LOC_Os11g01010	LOC_Os11g01010.t1	Chr11	1162	4165	-	j
LOC_Os11g01154	LOC_Os11g01154.t1	Chr11	94447	99908	+	j
LOC_Os11g01154	LOC_Os11g01154.t3	Chr11	94456	99908	+	j
novel156	novel156.t1	Chr11	104178	106676	-	u
LOC_Os11g01180	LOC_Os11g01180.t1	Chr11	106932	108210	-	o
novel131	novel131.t1	Chr11	110161	116977	+	u
LOC_Os11g01280	LOC_Os11g01280.t1	Chr11	152111	155482	+	j
LOC_Os11g01360	LOC_Os11g01360.t1	Chr11	216163	219258	-	j
LOC_Os11g01460	LOC_Os11g01460.t1	Chr11	267542	273089	-	x
LOC_Os11g01490	LOC_Os11g01490.t1	Chr11	286978	293677	-	j
novel132	novel132.t1	Chr11	348806	352199	+	u
novel132	novel132.t2	Chr11	349972	352199	+	u
LOC_Os11g01690	LOC_Os11g01690.t3	Chr11	375942	387231	-	j
LOC_Os11g01700	LOC_Os11g01700.t1	Chr11	377540	384746	-	x
LOC_Os11g01990	LOC_Os11g01990.t1	Chr11	531013	532366	+	x
LOC_Os11g02159	LOC_Os11g02159.t1	Chr11	595324	600869	+	j
LOC_Os11g02200	LOC_Os11g02200.t1	Chr11	618063	620375	+	j
LOC_Os11g02310	LOC_Os11g02310.t1	Chr11	671959	675572	+	j
LOC_Os11g02379	LOC_Os11g02379.t1	Chr11	697505	703960	+	j
novel133	novel133.t1	Chr11	705979	708915	+	u
novel133	novel133.t2	Chr11	705980	708915	+	u
LOC_Os11g02400	LOC_Os11g02400.t1	Chr11	714521	716542	+	j
LOC_Os11g02440	LOC_Os11g02440.t1	Chr11	729326	732867	-	j
LOC_Os11g02570	LOC_Os11g02570.t1	Chr11	812588	813509	-	x
LOC_Os11g02600	LOC_Os11g02600.t1	Chr11	820999	822955	-	j
novel134	novel134.t1	Chr11	827031	827565	+	u
LOC_Os11g02830	LOC_Os11g02830.t1	Chr11	947548	963072	-	j
LOC_Os11g02860	LOC_Os11g02860.t2	Chr11	958912	972063	-	j
LOC_Os11g02860	LOC_Os11g02860.t1	Chr11	958912	972063	-	j
LOC_Os11g02880	LOC_Os11g02880.t1	Chr11	958912	1020867	-	x
LOC_Os11g02860	LOC_Os11g02860.t5	Chr11	958916	972063	-	j
LOC_Os11g02860	LOC_Os11g02860.t4	Chr11	958916	972063	-	j
LOC_Os11g02860	LOC_Os11g02860.t3	Chr11	958916	972063	-	j
LOC_Os11g02850	LOC_Os11g02850.t1	Chr11	959330	969750	-	x
LOC_Os11g02950	LOC_Os11g02950.t2	Chr11	1020202	1023490	+	j
LOC_Os11g02950	LOC_Os11g02950.t1	Chr11	1020202	1023490	+	j
LOC_Os11g02950	LOC_Os11g02950.t3	Chr11	1024539	1026658	+	j
LOC_Os11g02964	LOC_Os11g02964.t2	Chr11	1027817	1030771	-	x
LOC_Os11g02964	LOC_Os11g02964.t3	Chr11	1028024	1030771	-	x
LOC_Os11g02964	LOC_Os11g02964.t1	Chr11	1033394	1036975	+	j
LOC_Os11g03060	LOC_Os11g03060.t1	Chr11	1077985	1082412	-	j
LOC_Os11g03484	LOC_Os11g03484.t1	Chr11	1340407	1344996	-	j
LOC_Os11g03484	LOC_Os11g03484.t2	Chr11	1341317	1344996	-	j
LOC_Os11g03530	LOC_Os11g03530.t1	Chr11	1360038	1366155	+	j
LOC_Os11g03640	LOC_Os11g03640.t1	Chr11	1410499	1413270	-	j
LOC_Os11g03760	LOC_Os11g03760.t1	Chr11	1472831	1477590	-	j
LOC_Os11g03920	LOC_Os11g03920.t1	Chr11	1561891	1566353	-	j
LOC_Os11g04060	LOC_Os11g04060.t1	Chr11	1640958	1646080	-	j
LOC_Os11g04140	LOC_Os11g04140.t1	Chr11	1674284	1679850	+	j
LOC_Os11g04390	LOC_Os11g04390.t1	Chr11	1821359	1826302	+	j
LOC_Os11g04420	LOC_Os11g04420.t1	Chr11	1838507	1847869	-	j
LOC_Os11g04420	LOC_Os11g04420.t2	Chr11	1838508	1847869	-	j
LOC_Os11g04440	LOC_Os11g04440.t1	Chr11	1838656	1853976	-	j
LOC_Os11g04910	LOC_Os11g04910.t1	Chr11	2090801	2094518	-	j
LOC_Os11g04910	LOC_Os11g04910.t2	Chr11	2090803	2094518	-	j
novel157	novel157.t1	Chr11	2130484	2131442	-	u
novel158	novel158.t1	Chr11	2148611	2151550	-	u
novel158	novel158.t2	Chr11	2148750	2151550	-	u
LOC_Os11g05050	LOC_Os11g05050.t2	Chr11	2204208	2208002	-	j
LOC_Os11g05180	LOC_Os11g05180.t1	Chr11	2278719	2279801	+	j
LOC_Os11g05470	LOC_Os11g05470.t1	Chr11	2451953	2457566	+	x
LOC_Os11g05470	LOC_Os11g05470.t2	Chr11	2451956	2456789	+	x
novel159	novel159.t1	Chr11	2457699	2460840	-	u
novel159	novel159.t2	Chr11	2457699	2460840	-	u
LOC_Os11g05480	LOC_Os11g05480.t2	Chr11	2462254	2468811	-	j
LOC_Os11g05552	LOC_Os11g05552.t2	Chr11	2512383	2517219	+	j
LOC_Os11g05552	LOC_Os11g05552.t1	Chr11	2512383	2517219	+	j
LOC_Os11g05850	LOC_Os11g05850.t1	Chr11	2730143	2736687	+	j
LOC_Os11g06040	LOC_Os11g06040.t1	Chr11	2860733	2868972	-	j
LOC_Os11g06130	LOC_Os11g06130.t1	Chr11	2909371	2918267	-	j
LOC_Os11g06340	LOC_Os11g06340.t1	Chr11	3037469	3040100	+	j
novel160	novel160.t1	Chr11	3058077	3062708	-	u
novel160	novel160.t2	Chr11	3058082	3062708	-	u
novel160	novel160.t3	Chr11	3058084	3062708	-	u
novel160	novel160.t4	Chr11	3058084	3062708	-	u
LOC_Os11g06690	LOC_Os11g06690.t1	Chr11	3256554	3261443	+	j
LOC_Os11g06740	LOC_Os11g06740.t1	Chr11	3290806	3293567	+	j
LOC_Os11g06934	LOC_Os11g06934.t1	Chr11	3425833	3433434	+	j
LOC_Os11g06980	LOC_Os11g06980.t2	Chr11	3463889	3468002	-	j
LOC_Os11g06980	LOC_Os11g06980.t1	Chr11	3463889	3468002	-	j
LOC_Os11g07060	LOC_Os11g07060.t1	Chr11	3517792	3522211	+	j
LOC_Os11g07100	LOC_Os11g07100.t1	Chr11	3535405	3540184	+	j
LOC_Os11g07124	LOC_Os11g07124.t1	Chr11	3547977	3552537	+	j
novel135	novel135.t1	Chr11	3678854	3680568	+	u
LOC_Os11g07440	LOC_Os11g07440.t1	Chr11	3739630	3743621	-	j
novel161	novel161.t1	Chr11	3776760	3779105	-	u
novel161	novel161.t2	Chr11	3776765	3779105	-	u
novel161	novel161.t3	Chr11	3776767	3779105	-	u
LOC_Os11g07510	LOC_Os11g07510.t1	Chr11	3808917	3816825	+	j
LOC_Os11g07850	LOC_Os11g07850.t1	Chr11	4004307	4011113	-	j
LOC_Os11g07860	LOC_Os11g07860.t1	Chr11	4014798	4018201	+	j
LOC_Os11g07860	LOC_Os11g07860.t2	Chr11	4014863	4018201	+	j
LOC_Os11g07910	LOC_Os11g07910.t1	Chr11	4076905	4083474	+	j
LOC_Os11g08590	LOC_Os11g08590.t1	Chr11	4557503	4566678	-	j
novel162	novel162.t1	Chr11	4639253	4643381	-	u
LOC_Os11g08707	LOC_Os11g08707.t1	Chr11	4639253	4644713	-	o
LOC_Os11g08870	LOC_Os11g08870.t1	Chr11	4646071	4703670	-	j
LOC_Os11g08760	LOC_Os11g08760.t1	Chr11	4655362	4662559	+	j
LOC_Os11g08909	LOC_Os11g08909.t1	Chr11	4658940	4719249	+	o
LOC_Os11g08760	LOC_Os11g08760.t2	Chr11	4658940	4660238	+	o
LOC_Os11g08909	LOC_Os11g08909.t3	Chr11	4678922	4719249	+	o
LOC_Os11g08820	LOC_Os11g08820.t1	Chr11	4678922	4680664	+	o
LOC_Os11g08909	LOC_Os11g08909.t2	Chr11	4678922	4719249	+	o
LOC_Os11g08820	LOC_Os11g08820.t3	Chr11	4679091	4719249	+	o
LOC_Os11g08940	LOC_Os11g08940.t1	Chr11	4731899	4734092	+	j
LOC_Os11g08980	LOC_Os11g08980.t1	Chr11	4762022	4771716	+	j
LOC_Os11g09200	LOC_Os11g09200.t1	Chr11	4934782	4935988	-	x
LOC_Os11g09474	LOC_Os11g09474.t1	Chr11	5084085	5087186	-	j
LOC_Os11g09690	LOC_Os11g09690.t1	Chr11	5173231	5176123	-	j
LOC_Os11g09970	LOC_Os11g09970.t1	Chr11	5342459	5346023	-	j
LOC_Os11g09979	LOC_Os11g09979.t5	Chr11	5347709	5356797	-	x
LOC_Os11g09979	LOC_Os11g09979.t4	Chr11	5349186	5354922	+	j
novel163	novel163.t1	Chr11	5393348	5394461	-	u
LOC_Os11g10060	LOC_Os11g10060.t1	Chr11	5399604	5408175	+	j
LOC_Os11g10070	LOC_Os11g10070.t1	Chr11	5419428	5427977	+	j
LOC_Os11g10434	LOC_Os11g10434.t2	Chr11	5680101	5684035	-	j
LOC_Os11g10510	LOC_Os11g10510.t1	Chr11	5744961	5756455	-	j
LOC_Os11g10600	LOC_Os11g10600.t1	Chr11	5814021	5815704	-	x
LOC_Os11g10770	LOC_Os11g10770.t1	Chr11	5907950	5919029	-	j
LOC_Os11g11070	LOC_Os11g11070.t1	Chr11	6114780	6127569	-	j
LOC_Os11g11210	LOC_Os11g11210.t1	Chr11	6201169	6204659	-	j
LOC_Os11g11240	LOC_Os11g11240.t2	Chr11	6218498	6226683	+	j
LOC_Os11g11240	LOC_Os11g11240.t1	Chr11	6218498	6226683	+	j
LOC_Os11g11330	LOC_Os11g11330.t1	Chr11	6279821	6287989	-	j
LOC_Os11g11550	LOC_Os11g11550.t1	Chr11	6419967	6421831	+	x
LOC_Os11g11730	LOC_Os11g11730.t5	Chr11	6509993	6521680	-	o
LOC_Os11g11730	LOC_Os11g11730.t4	Chr11	6509993	6521680	-	o
LOC_Os11g11730	LOC_Os11g11730.t3	Chr11	6509993	6521680	-	o
LOC_Os11g11730	LOC_Os11g11730.t1	Chr11	6509993	6521680	-	o
LOC_Os11g11730	LOC_Os11g11730.t2	Chr11	6509993	6521680	-	o
LOC_Os11g11730	LOC_Os11g11730.t7	Chr11	6519795	6521680	-	o
LOC_Os11g11730	LOC_Os11g11730.t6	Chr11	6519795	6521680	-	o
LOC_Os11g11790	LOC_Os11g11790.t1	Chr11	6538434	6546026	-	j
LOC_Os11g12040	LOC_Os11g12040.t1	Chr11	6693068	6698846	-	x
LOC_Os11g12340	LOC_Os11g12340.t1	Chr11	6893796	6896068	-	x
LOC_Os11g12410	LOC_Os11g12410.t1	Chr11	6922130	6927136	-	x
LOC_Os11g12590	LOC_Os11g12590.t1	Chr11	7074194	7075924	-	x
LOC_Os11g12590	LOC_Os11g12590.t2	Chr11	7074206	7075924	-	x
LOC_Os11g12650	LOC_Os11g12650.t1	Chr11	7121622	7125553	+	x
LOC_Os11g12650	LOC_Os11g12650.t2	Chr11	7121640	7125553	+	x
novel164	novel164.t1	Chr11	7200104	7214566	-	u
LOC_Os11g13490	LOC_Os11g13490.t1	Chr11	7393282	7395374	-	j
novel136	novel136.t1	Chr11	7476623	7477596	+	u
novel165	novel165.t1	Chr11	7489834	7491610	-	u
LOC_Os11g13990	LOC_Os11g13990.t1	Chr11	7752925	7760396	-	j
LOC_Os11g13990	LOC_Os11g13990.t2	Chr11	7753039	7754892	-	j
novel166	novel166.t1	Chr11	7785239	7786303	-	u
LOC_Os11g14050	LOC_Os11g14050.t1	Chr11	7796547	7803173	-	x
novel137	novel137.t1	Chr11	7806386	7813319	+	u
LOC_Os11g14110	LOC_Os11g14110.t1	Chr11	7855030	7864643	+	j
LOC_Os11g14110	LOC_Os11g14110.t2	Chr11	7860100	7864643	+	j
novel167	novel167.t1	Chr11	7889033	7889556	-	u
LOC_Os11g14170	LOC_Os11g14170.t2	Chr11	7909213	7917933	+	j
LOC_Os11g14170	LOC_Os11g14170.t1	Chr11	7909213	7917933	+	j
novel138	novel138.t1	Chr11	8005225	8008257	+	u
LOC_Os11g14430	LOC_Os11g14430.t1	Chr11	8100735	8105413	-	j
LOC_Os11g14544	LOC_Os11g14544.t1	Chr11	8163339	8169956	-	j
LOC_Os11g14544	LOC_Os11g14544.t4	Chr11	8163352	8170154	-	j
novel168	novel168.t1	Chr11	8286862	8288600	-	u
novel168	novel168.t2	Chr11	8287509	8288600	-	u
LOC_Os11g15040	LOC_Os11g15040.t1	Chr11	8466827	8469354	+	j
LOC_Os11g16420	LOC_Os11g16420.t1	Chr11	9079292	9085404	-	j
LOC_Os11g16480	LOC_Os11g16480.t1	Chr11	9113799	9118470	-	j
LOC_Os11g16560	LOC_Os11g16560.t1	Chr11	9177340	9184226	-	j
LOC_Os11g17014	LOC_Os11g17014.t1	Chr11	9428376	9428685	-	i
LOC_Os11g17070	LOC_Os11g17070.t1	Chr11	9463123	9466440	-	j
LOC_Os11g17290	LOC_Os11g17290.t1	Chr11	9627204	9633766	+	j
LOC_Os11g17430	LOC_Os11g17430.t1	Chr11	9717267	9719508	+	j
LOC_Os11g17440	LOC_Os11g17440.t1	Chr11	9724385	9728087	-	j
LOC_Os11g17504	LOC_Os11g17504.t1	Chr11	9754959	9759871	+	j
LOC_Os11g17540	LOC_Os11g17540.t1	Chr11	9773181	9777040	+	j
LOC_Os11g17600	LOC_Os11g17600.t1	Chr11	9794908	9810269	+	j
novel139	novel139.t1	Chr11	10430881	10431683	+	u
LOC_Os11g18750	LOC_Os11g18750.t1	Chr11	10636661	10638498	-	x
LOC_Os11g18947	LOC_Os11g18947.t1	Chr11	10786666	10791738	-	j
LOC_Os11g19100	LOC_Os11g19100.t2	Chr11	10887087	10893308	+	j
LOC_Os11g19100	LOC_Os11g19100.t1	Chr11	10887087	10893308	+	j
LOC_Os11g19100	LOC_Os11g19100.t5	Chr11	10887101	10893308	+	j
LOC_Os11g19100	LOC_Os11g19100.t4	Chr11	10887101	10893308	+	j
novel140	novel140.t1	Chr11	11091432	11096418	+	u
LOC_Os11g19490	LOC_Os11g19490.t1	Chr11	11223147	11223765	-	x
LOC_Os11g19764	LOC_Os11g19764.t2	Chr11	11388284	11391305	-	j
LOC_Os11g19764	LOC_Os11g19764.t1	Chr11	11388284	11391305	-	j
LOC_Os11g19790	LOC_Os11g19790.t1	Chr11	11396635	11403401	+	x
LOC_Os11g19790	LOC_Os11g19790.t2	Chr11	11396648	11403401	+	x
LOC_Os11g19790	LOC_Os11g19790.t3	Chr11	11396655	11403401	+	x
LOC_Os11g19790	LOC_Os11g19790.t4	Chr11	11396668	11403401	+	x
LOC_Os11g19800	LOC_Os11g19800.t1	Chr11	11407294	11411499	+	j
LOC_Os11g19800	LOC_Os11g19800.t3	Chr11	11407305	11411499	+	j
LOC_Os11g19810	LOC_Os11g19810.t1	Chr11	11411501	11416176	-	j
LOC_Os11g19864	LOC_Os11g19864.t2	Chr11	11442854	11446266	-	j
LOC_Os11g20020	LOC_Os11g20020.t1	Chr11	11518380	11522152	-	x
LOC_Os11g20020	LOC_Os11g20020.t2	Chr11	11518382	11522152	-	x
novel169	novel169.t1	Chr11	11576572	11577831	-	u
novel170	novel170.t1	Chr11	11712620	11716352	-	u
novel170	novel170.t2	Chr11	11712645	11716352	-	u
novel170	novel170.t3	Chr11	11712682	11716352	-	u
novel170	novel170.t4	Chr11	11712682	11716352	-	u
LOC_Os11g20310	LOC_Os11g20310.t3	Chr11	11736059	11739327	-	j
LOC_Os11g20310	LOC_Os11g20310.t2	Chr11	11736059	11739327	-	j
LOC_Os11g20310	LOC_Os11g20310.t1	Chr11	11736059	11739327	-	j
LOC_Os11g20310	LOC_Os11g20310.t4	Chr11	11736078	11739327	-	j
LOC_Os11g20330	LOC_Os11g20330.t1	Chr11	11744930	11761002	-	j
LOC_Os11g20490	LOC_Os11g20490.t2	Chr11	11871299	11879073	-	j
LOC_Os11g20490	LOC_Os11g20490.t1	Chr11	11871449	11873501	+	x
novel171	novel171.t1	Chr11	11956078	11958412	-	u
novel171	novel171.t2	Chr11	11956078	11958412	-	u
novel171	novel171.t3	Chr11	11956116	11958213	-	u
LOC_Os11g20750	LOC_Os11g20750.t1	Chr11	12010758	12013636	+	x
novel141	novel141.t1	Chr11	12136940	12141927	+	u
novel172	novel172.t1	Chr11	12143002	12148330	-	u
novel142	novel142.t1	Chr11	12423941	12440934	+	u
novel173	novel173.t1	Chr11	12469995	12470946	-	u
novel174	novel174.t1	Chr11	12487626	12490441	-	u
novel175	novel175.t1	Chr11	12608274	12612881	-	u
novel175	novel175.t2	Chr11	12608274	12612881	-	u
LOC_Os11g21990	LOC_Os11g21990.t1	Chr11	12633209	12640851	-	j
LOC_Os11g22150	LOC_Os11g22150.t2	Chr11	12703893	12706775	-	j
LOC_Os11g22150	LOC_Os11g22150.t1	Chr11	12703893	12706775	-	j
LOC_Os11g22370	LOC_Os11g22370.t1	Chr11	12822584	12832192	-	x
novel176	novel176.t1	Chr11	12841258	12844385	-	u
novel176	novel176.t2	Chr11	12841387	12844385	-	u
LOC_Os11g22396	LOC_Os11g22396.t4	Chr11	12849214	12853420	+	j
LOC_Os11g22396	LOC_Os11g22396.t1	Chr11	12849214	12853420	+	j
LOC_Os11g22396	LOC_Os11g22396.t3	Chr11	12849214	12853420	+	j
LOC_Os11g22396	LOC_Os11g22396.t2	Chr11	12849214	12853420	+	j
LOC_Os11g22449	LOC_Os11g22449.t2	Chr11	12900827	12905493	+	j
LOC_Os11g22449	LOC_Os11g22449.t1	Chr11	12900827	12905493	+	j
LOC_Os11g22530	LOC_Os11g22530.t1	Chr11	12947143	12949541	-	o
LOC_Os11g23000	LOC_Os11g23000.t1	Chr11	13227900	13230449	+	x
LOC_Os11g23170	LOC_Os11g23170.t2	Chr11	13333461	13342142	+	j
LOC_Os11g23170	LOC_Os11g23170.t1	Chr11	13333461	13341804	+	j
novel177	novel177.t1	Chr11	13506224	13507579	-	u
novel177	novel177.t2	Chr11	13506274	13507579	-	u
novel177	novel177.t3	Chr11	13506324	13507579	-	u
LOC_Os11g23880	LOC_Os11g23880.t2	Chr11	13521342	13526265	+	j
LOC_Os11g23880	LOC_Os11g23880.t1	Chr11	13521342	13526265	+	j
novel143	novel143.t1	Chr11	13683820	13686744	+	u
novel143	novel143.t2	Chr11	13683823	13686744	+	u
LOC_Os11g24130	LOC_Os11g24130.t1	Chr11	13718358	13719140	-	x
novel144	novel144.t1	Chr11	13752497	13757457	+	u
novel144	novel144.t2	Chr11	13752497	13757457	+	u
LOC_Os11g24290	LOC_Os11g24290.t1	Chr11	13839750	13841215	-	j
LOC_Os11g24340	LOC_Os11g24340.t1	Chr11	13846486	13869106	-	j
LOC_Os11g24510	LOC_Os11g24510.t1	Chr11	13969273	13979649	-	j
novel145	novel145.t1	Chr11	14116446	14117438	+	u
novel146	novel146.t1	Chr11	14127389	14130435	+	u
LOC_Os11g24890	LOC_Os11g24890.t1	Chr11	14183832	14187989	-	o
novel147	novel147.t1	Chr11	14322821	14323349	+	u
LOC_Os11g25240	LOC_Os11g25240.t2	Chr11	14378913	14382612	+	x
LOC_Os11g25240	LOC_Os11g25240.t1	Chr11	14378913	14382612	+	x
novel178	novel178.t1	Chr11	14558377	14561076	-	u
LOC_Os11g25560	LOC_Os11g25560.t1	Chr11	14568684	14571281	-	j
LOC_Os11g25780	LOC_Os11g25780.t2	Chr11	14705215	14708481	+	j
LOC_Os11g25780	LOC_Os11g25780.t1	Chr11	14705215	14708481	+	j
LOC_Os11g25780	LOC_Os11g25780.t3	Chr11	14713115	14714572	+	j
LOC_Os11g25980	LOC_Os11g25980.t1	Chr11	14823542	14844511	+	j
LOC_Os11g26570	LOC_Os11g26570.t2	Chr11	15223324	15224819	-	j
LOC_Os11g26570	LOC_Os11g26570.t1	Chr11	15223324	15224819	-	j
LOC_Os11g26594	LOC_Os11g26594.t1	Chr11	15236666	15239290	+	j
LOC_Os11g26760	LOC_Os11g26760.t1	Chr11	15320188	15328657	-	j
LOC_Os11g26760	LOC_Os11g26760.t2	Chr11	15327768	15328657	-	j
LOC_Os11g26780	LOC_Os11g26780.t2	Chr11	15327768	15337163	-	j
LOC_Os11g26780	LOC_Os11g26780.t1	Chr11	15327768	15337163	-	j
LOC_Os11g26780	LOC_Os11g26780.t5	Chr11	15336034	15337163	-	j
LOC_Os11g26780	LOC_Os11g26780.t4	Chr11	15336034	15337163	-	j
LOC_Os11g26790	LOC_Os11g26790.t1	Chr11	15336034	15343857	-	j
LOC_Os11g26780	LOC_Os11g26780.t3	Chr11	15336034	15337163	-	j
LOC_Os11g26910	LOC_Os11g26910.t1	Chr11	15459459	15462365	+	o
LOC_Os11g27110	LOC_Os11g27110.t1	Chr11	15598700	15600236	-	x
LOC_Os11g27120	LOC_Os11g27120.t1	Chr11	15600599	15601444	-	x
LOC_Os11g27240	LOC_Os11g27240.t1	Chr11	15667656	15669246	+	j
LOC_Os11g27250	LOC_Os11g27250.t1	Chr11	15672384	15676439	+	j
LOC_Os11g27250	LOC_Os11g27250.t3	Chr11	15673997	15676439	+	j
LOC_Os11g27250	LOC_Os11g27250.t2	Chr11	15673997	15676439	+	o
LOC_Os11g27250	LOC_Os11g27250.t4	Chr11	15674083	15676439	+	j
LOC_Os11g27370	LOC_Os11g27370.t1	Chr11	15746405	15748178	-	x
LOC_Os11g27430	LOC_Os11g27430.t1	Chr11	15788246	15789234	+	x
LOC_Os11g27440	LOC_Os11g27440.t1	Chr11	15794686	15805108	-	x
LOC_Os11g27440	LOC_Os11g27440.t2	Chr11	15794872	15805108	-	x
LOC_Os11g27440	LOC_Os11g27440.t3	Chr11	15795581	15805108	-	x
LOC_Os11g27760	LOC_Os11g27760.t1	Chr11	15906360	16000371	-	x
novel148	novel148.t1	Chr11	16195399	16198354	+	u
LOC_Os11g28320	LOC_Os11g28320.t1	Chr11	16282920	16291345	-	x
novel179	novel179.t1	Chr11	16366273	16367243	-	u
LOC_Os11g28480	LOC_Os11g28480.t1	Chr11	16394796	16395416	-	o
LOC_Os11g29210	LOC_Os11g29210.t1	Chr11	16937492	16943658	-	j
LOC_Os11g29410	LOC_Os11g29410.t1	Chr11	17072596	17075399	+	x
LOC_Os11g29740	LOC_Os11g29740.t1	Chr11	17251901	17253118	-	o
LOC_Os11g29850	LOC_Os11g29850.t1	Chr11	17329608	17333349	+	j
novel180	novel180.t1	Chr11	17396452	17397250	-	u
LOC_Os11g31420	LOC_Os11g31420.t1	Chr11	18337723	18342838	-	j
LOC_Os11g31630	LOC_Os11g31630.t1	Chr11	18493322	18497878	-	j
LOC_Os11g31630	LOC_Os11g31630.t2	Chr11	18493388	18497185	-	j
LOC_Os11g31660	LOC_Os11g31660.t1	Chr11	18513827	18521034	+	j
LOC_Os11g31680	LOC_Os11g31680.t1	Chr11	18531621	18541506	-	j
LOC_Os11g31950	LOC_Os11g31950.t1	Chr11	18780827	18788755	+	j
novel181	novel181.t1	Chr11	18857794	18862189	-	u
LOC_Os11g32110	LOC_Os11g32110.t1	Chr11	18935126	18941715	-	j
LOC_Os11g32110	LOC_Os11g32110.t2	Chr11	18935126	18941715	-	j
LOC_Os11g32390	LOC_Os11g32390.t1	Chr11	19128139	19130334	-	j
LOC_Os11g32410	LOC_Os11g32410.t1	Chr11	19134085	19137450	-	j
novel149	novel149.t1	Chr11	19317507	19319218	+	u
novel149	novel149.t2	Chr11	19317549	19319218	+	u
novel182	novel182.t1	Chr11	19494728	19496340	-	u
LOC_Os11g33030	LOC_Os11g33030.t1	Chr11	19523711	19525399	-	x
novel183	novel183.t1	Chr11	19722686	19734457	-	u
novel183	novel183.t2	Chr11	19723017	19734457	-	u
novel184	novel184.t1	Chr11	19881100	19881921	-	u
LOC_Os11g34120	LOC_Os11g34120.t1	Chr11	19970982	19983816	-	j
LOC_Os11g34150	LOC_Os11g34150.t1	Chr11	19992104	19996973	-	j
LOC_Os11g34160	LOC_Os11g34160.t1	Chr11	20000108	20005449	-	j
LOC_Os11g34160	LOC_Os11g34160.t2	Chr11	20000161	20004758	-	o
LOC_Os11g34270	LOC_Os11g34270.t1	Chr11	20063479	20074731	+	j
LOC_Os11g34270	LOC_Os11g34270.t2	Chr11	20063490	20074731	+	o
LOC_Os11g34270	LOC_Os11g34270.t3	Chr11	20063526	20074731	+	j
LOC_Os11g34270	LOC_Os11g34270.t4	Chr11	20063529	20074731	+	j
LOC_Os11g34270	LOC_Os11g34270.t6	Chr11	20063534	20074731	+	j
LOC_Os11g34320	LOC_Os11g34320.t1	Chr11	20119046	20125144	-	j
LOC_Os11g34680	LOC_Os11g34680.t1	Chr11	20314668	20317465	-	j
LOC_Os11g34850	LOC_Os11g34850.t1	Chr11	20372742	20424116	-	j
LOC_Os11g34790	LOC_Os11g34790.t2	Chr11	20381835	20385560	+	j
LOC_Os11g34810	LOC_Os11g34810.t2	Chr11	20390250	20392226	-	j
LOC_Os11g34810	LOC_Os11g34810.t1	Chr11	20390250	20392226	-	j
LOC_Os11g34820	LOC_Os11g34820.t3	Chr11	20396868	20401822	+	j
LOC_Os11g34820	LOC_Os11g34820.t1	Chr11	20396868	20401822	+	j
LOC_Os11g34820	LOC_Os11g34820.t2	Chr11	20396868	20401822	+	j
LOC_Os11g34950	LOC_Os11g34950.t1	Chr11	20482621	20503124	-	j
LOC_Os11g35210	LOC_Os11g35210.t1	Chr11	20646801	20647849	+	j
novel185	novel185.t1	Chr11	21037312	21037707	-	u
novel186	novel186.t1	Chr11	21339808	21343961	-	u
LOC_Os11g36480	LOC_Os11g36480.t3	Chr11	21523880	21527520	+	j
LOC_Os11g36480	LOC_Os11g36480.t2	Chr11	21523880	21527520	+	j
LOC_Os11g36480	LOC_Os11g36480.t1	Chr11	21523880	21527520	+	j
novel187	novel187.t1	Chr11	21587715	21590501	-	u
LOC_Os11g37300	LOC_Os11g37300.t1	Chr11	22025760	22029748	+	j
LOC_Os11g37610	LOC_Os11g37610.t1	Chr11	22200661	22202950	-	j
LOC_Os11g37670	LOC_Os11g37670.t1	Chr11	22241706	22244394	-	j
LOC_Os11g37774	LOC_Os11g37774.t1	Chr11	22336861	22356689	+	j
LOC_Os11g37920	LOC_Os11g37920.t1	Chr11	22491104	22492754	-	x
LOC_Os11g37980	LOC_Os11g37980.t1	Chr11	22512082	22518111	-	j
LOC_Os11g38000	LOC_Os11g38000.t1	Chr11	22533853	22540098	+	j
LOC_Os11g38330	LOC_Os11g38330.t1	Chr11	22699325	22704327	+	j
LOC_Os11g38330	LOC_Os11g38330.t2	Chr11	22699382	22704632	+	j
LOC_Os11g38330	LOC_Os11g38330.t3	Chr11	22699400	22704632	+	j
LOC_Os11g38480	LOC_Os11g38480.t1	Chr11	22770787	22808851	-	x
LOC_Os11g38900	LOC_Os11g38900.t1	Chr11	23158472	23164258	+	j
LOC_Os11g38959	LOC_Os11g38959.t1	Chr11	23180317	23187634	+	o
LOC_Os11g38959	LOC_Os11g38959.t2	Chr11	23182369	23187634	+	o
LOC_Os11g38959	LOC_Os11g38959.t3	Chr11	23182478	23187634	+	o
LOC_Os11g38970	LOC_Os11g38970.t1	Chr11	23187833	23193804	-	x
LOC_Os11g38970	LOC_Os11g38970.t2	Chr11	23187872	23190216	-	x
LOC_Os11g39540	LOC_Os11g39540.t1	Chr11	23553169	23558622	-	j
LOC_Os11g39568	LOC_Os11g39568.t1	Chr11	23578661	23580107	+	j
LOC_Os11g39640	LOC_Os11g39640.t1	Chr11	23610734	23612864	-	x
LOC_Os11g39680	LOC_Os11g39680.t1	Chr11	23634944	23636148	-	x
novel150	novel150.t1	Chr11	23661473	23664571	+	u
novel150	novel150.t2	Chr11	23661556	23664571	+	u
novel150	novel150.t3	Chr11	23661558	23664571	+	u
novel150	novel150.t4	Chr11	23663339	23664571	+	u
LOC_Os11g40080	LOC_Os11g40080.t1	Chr11	23902273	23909194	+	j
LOC_Os11g40100	LOC_Os11g40100.t1	Chr11	23913602	23917202	-	j
LOC_Os11g40590	LOC_Os11g40590.t1	Chr11	24218884	24224440	-	j
LOC_Os11g40674	LOC_Os11g40674.t1	Chr11	24267748	24274976	-	x
novel151	novel151.t1	Chr11	24339003	24340865	+	u
LOC_Os11g41034	LOC_Os11g41034.t1	Chr11	24563247	24570321	+	j
LOC_Os11g41130	LOC_Os11g41130.t2	Chr11	24642528	24646991	+	j
LOC_Os11g41130	LOC_Os11g41130.t1	Chr11	24642528	24646991	+	j
LOC_Os11g41365	LOC_Os11g41365.t1	Chr11	24825391	24826300	+	x
LOC_Os11g41410	LOC_Os11g41410.t1	Chr11	24847412	24853971	-	j
LOC_Os11g41410	LOC_Os11g41410.t2	Chr11	24852844	24853971	-	j
LOC_Os11g41550	LOC_Os11g41550.t1	Chr11	24927531	24931350	+	j
LOC_Os11g41730	LOC_Os11g41730.t1	Chr11	25057857	25061678	-	j
novel152	novel152.t1	Chr11	25134256	25135881	+	u
novel152	novel152.t2	Chr11	25134263	25135881	+	u
LOC_Os11g41820	LOC_Os11g41820.t1	Chr11	25148703	25153456	-	j
novel188	novel188.t1	Chr11	25279799	25280558	-	u
LOC_Os11g42390	LOC_Os11g42390.t1	Chr11	25509485	25510017	-	x
LOC_Os11g42440	LOC_Os11g42440.t1	Chr11	25542508	25547473	+	j
LOC_Os11g42850	LOC_Os11g42850.t1	Chr11	25806201	25810387	-	j
LOC_Os11g42880	LOC_Os11g42880.t2	Chr11	25827934	25833690	+	j
LOC_Os11g42880	LOC_Os11g42880.t1	Chr11	25827934	25833690	+	j
LOC_Os11g42890	LOC_Os11g42890.t1	Chr11	25834194	25836698	-	j
LOC_Os11g43404	LOC_Os11g43404.t1	Chr11	26203554	26206014	+	j
LOC_Os11g43410	LOC_Os11g43410.t1	Chr11	26212080	26216248	-	x
novel189	novel189.t1	Chr11	26220754	26221542	-	u
LOC_Os11g43590	LOC_Os11g43590.t1	Chr11	26299979	26305709	+	j
LOC_Os11g43590	LOC_Os11g43590.t2	Chr11	26300081	26305709	+	j
LOC_Os11g43630	LOC_Os11g43630.t1	Chr11	26316855	26317819	-	x
LOC_Os11g43740	LOC_Os11g43740.t1	Chr11	26413996	26418644	+	j
LOC_Os11g43740	LOC_Os11g43740.t2	Chr11	26415156	26418644	+	j
LOC_Os11g43760	LOC_Os11g43760.t1	Chr11	26433999	26438069	+	j
novel190	novel190.t1	Chr11	26533829	26537914	-	u
novel190	novel190.t2	Chr11	26533835	26537191	-	u
novel190	novel190.t3	Chr11	26533839	26537191	-	u
LOC_Os11g44630	LOC_Os11g44630.t1	Chr11	26978668	26986490	-	j
novel191	novel191.t1	Chr11	26979797	26982063	-	u
novel153	novel153.t1	Chr11	27090703	27092292	+	u
LOC_Os11g44800	LOC_Os11g44800.t1	Chr11	27111943	27113472	+	o
LOC_Os11g45060	LOC_Os11g45060.t1	Chr11	27268948	27272885	+	j
LOC_Os11g45220	LOC_Os11g45220.t1	Chr11	27366690	27383379	-	o
novel192	novel192.t1	Chr11	27392374	27393089	-	u
novel192	novel192.t2	Chr11	27392374	27393089	-	u
LOC_Os11g45280	LOC_Os11g45280.t2	Chr11	27399319	27406720	+	j
LOC_Os11g45280	LOC_Os11g45280.t1	Chr11	27399319	27406720	+	j
LOC_Os11g45540	LOC_Os11g45540.t1	Chr11	27571083	27574113	-	j
LOC_Os11g45730	LOC_Os11g45730.t1	Chr11	27656251	27662609	-	j
LOC_Os11g45800	LOC_Os11g45800.t1	Chr11	27714794	27715621	-	x
LOC_Os11g45820	LOC_Os11g45820.t1	Chr11	27724533	27726149	-	x
novel154	novel154.t1	Chr11	27727458	27734263	+	u
LOC_Os11g45850	LOC_Os11g45850.t1	Chr11	27734412	27741375	+	j
LOC_Os11g45864	LOC_Os11g45864.t1	Chr11	27743718	27757837	-	j
LOC_Os11g46300	LOC_Os11g46300.t2	Chr11	28031070	28032973	+	j
LOC_Os11g46300	LOC_Os11g46300.t1	Chr11	28031070	28032973	+	j
novel193	novel193.t1	Chr11	28054046	28055855	-	u
LOC_Os11g47120	LOC_Os11g47120.t2	Chr11	28335195	28338717	-	j
LOC_Os11g47130	LOC_Os11g47130.t1	Chr11	28343449	28347860	+	j
LOC_Os11g47150	LOC_Os11g47150.t1	Chr11	28368381	28370242	+	j
LOC_Os11g47400	LOC_Os11g47400.t1	Chr11	28512228	28519919	-	x
LOC_Os11g47400	LOC_Os11g47400.t2	Chr11	28512267	28516845	-	x
LOC_Os11g47453	LOC_Os11g47453.t1	Chr11	28535541	28539895	-	j
LOC_Os11g47453	LOC_Os11g47453.t2	Chr11	28535544	28583994	-	o
novel194	novel194.t1	Chr11	28579732	28583994	-	u
novel194	novel194.t2	Chr11	28579732	28583994	-	u
novel194	novel194.t3	Chr11	28579732	28583994	-	u
novel195	novel195.t1	Chr11	28596306	28598008	-	u
LOC_Os11g47640	LOC_Os11g47640.t1	Chr11	28770343	28771737	-	x
novel155	novel155.t1	Chr11	28828693	28835761	+	u
novel155	novel155.t2	Chr11	28828758	28835761	+	u
LOC_Os11g47930	LOC_Os11g47930.t1	Chr11	28891709	28904573	-	j
LOC_Os11g47970	LOC_Os11g47970.t2	Chr11	28932063	28936082	-	j
LOC_Os11g47970	LOC_Os11g47970.t1	Chr11	28932063	28936082	-	j
LOC_Os11g47970	LOC_Os11g47970.t3	Chr11	28932815	28936082	-	j
LOC_Os11g48060	LOC_Os11g48060.t2	Chr11	28970137	28979640	-	x
LOC_Os11g48060	LOC_Os11g48060.t1	Chr11	28970137	28977748	-	x
LOC_Os11g48060	LOC_Os11g48060.t3	Chr11	28973120	28979640	-	x
LOC_Os12g01060	LOC_Os12g01060.t1	Chr12	35977	38911	+	j
LOC_Os12g01180	LOC_Os12g01180.t1	Chr12	99933	102108	-	j
LOC_Os12g01190	LOC_Os12g01190.t2	Chr12	105922	112641	+	j
LOC_Os12g01190	LOC_Os12g01190.t1	Chr12	105922	112641	+	j
LOC_Os12g01290	LOC_Os12g01290.t1	Chr12	167239	172559	-	x
LOC_Os12g01290	LOC_Os12g01290.t2	Chr12	167495	172559	-	x
LOC_Os12g01430	LOC_Os12g01430.t1	Chr12	267657	270166	-	j
LOC_Os12g01574	LOC_Os12g01574.t1	Chr12	346172	350645	-	j
LOC_Os12g01744	LOC_Os12g01744.t3	Chr12	449486	452598	+	j
LOC_Os12g01744	LOC_Os12g01744.t1	Chr12	449486	452598	+	j
LOC_Os12g01744	LOC_Os12g01744.t2	Chr12	449486	452598	+	j
LOC_Os12g01930	LOC_Os12g01930.t2	Chr12	555086	558644	-	j
LOC_Os12g01930	LOC_Os12g01930.t1	Chr12	555086	558644	-	j
LOC_Os12g02340	LOC_Os12g02340.t1	Chr12	746155	762534	+	j
LOC_Os12g02350	LOC_Os12g02350.t1	Chr12	763791	764811	-	x
LOC_Os12g02370	LOC_Os12g02370.t1	Chr12	766149	768827	-	j
novel220	novel220.t1	Chr12	795449	797625	-	u
novel220	novel220.t2	Chr12	795583	797625	-	u
LOC_Os12g02440	LOC_Os12g02440.t2	Chr12	816894	823003	-	j
LOC_Os12g02440	LOC_Os12g02440.t3	Chr12	817003	823003	-	j
LOC_Os12g02440	LOC_Os12g02440.t1	Chr12	819048	822288	+	x
LOC_Os12g02540	LOC_Os12g02540.t1	Chr12	864792	865473	+	x
LOC_Os12g02570	LOC_Os12g02570.t1	Chr12	885043	890817	-	j
LOC_Os12g02589	LOC_Os12g02589.t1	Chr12	891782	898452	+	j
LOC_Os12g02750	LOC_Os12g02750.t1	Chr12	971194	976013	+	j
LOC_Os12g02820	LOC_Os12g02820.t1	Chr12	1001329	1011142	-	j
LOC_Os12g02960	LOC_Os12g02960.t1	Chr12	1096679	1099293	+	j
LOC_Os12g03060	LOC_Os12g03060.t1	Chr12	1150903	1155729	-	j
LOC_Os12g03200	LOC_Os12g03200.t2	Chr12	1220954	1225034	-	j
LOC_Os12g03200	LOC_Os12g03200.t1	Chr12	1220954	1225034	-	j
LOC_Os12g03200	LOC_Os12g03200.t3	Chr12	1220955	1225034	-	j
LOC_Os12g03250	LOC_Os12g03250.t2	Chr12	1242168	1245799	-	j
LOC_Os12g03250	LOC_Os12g03250.t3	Chr12	1243674	1245799	-	j
LOC_Os12g03270	LOC_Os12g03270.t1	Chr12	1265425	1269154	+	j
LOC_Os12g03390	LOC_Os12g03390.t2	Chr12	1313033	1317464	-	j
LOC_Os12g03390	LOC_Os12g03390.t1	Chr12	1313033	1317464	-	j
LOC_Os12g03480	LOC_Os12g03480.t1	Chr12	1367579	1375574	+	j
LOC_Os12g03540	LOC_Os12g03540.t3	Chr12	1407907	1446381	-	j
LOC_Os12g03710	LOC_Os12g03710.t1	Chr12	1497364	1499413	+	j
LOC_Os12g03730	LOC_Os12g03730.t1	Chr12	1507557	1510833	+	j
LOC_Os12g03830	LOC_Os12g03830.t1	Chr12	1567699	1568785	-	j
LOC_Os12g03870	LOC_Os12g03870.t2	Chr12	1594475	1599628	+	x
LOC_Os12g03870	LOC_Os12g03870.t1	Chr12	1594475	1599628	+	x
LOC_Os12g03870	LOC_Os12g03870.t3	Chr12	1594483	1599628	+	x
LOC_Os12g04010	LOC_Os12g04010.t1	Chr12	1663288	1664821	-	j
LOC_Os12g04204	LOC_Os12g04204.t4	Chr12	1772543	1774719	-	j
LOC_Os12g04204	LOC_Os12g04204.t3	Chr12	1772543	1774719	-	j
LOC_Os12g04204	LOC_Os12g04204.t1	Chr12	1772543	1774719	-	j
LOC_Os12g04204	LOC_Os12g04204.t2	Chr12	1772543	1774719	-	j
LOC_Os12g04204	LOC_Os12g04204.t5	Chr12	1772557	1774719	-	j
LOC_Os12g04240	LOC_Os12g04240.t1	Chr12	1794279	1797409	-	j
LOC_Os12g04250	LOC_Os12g04250.t1	Chr12	1798409	1800981	-	x
LOC_Os12g04790	LOC_Os12g04790.t1	Chr12	2042903	2045476	+	j
LOC_Os12g04990	LOC_Os12g04990.t1	Chr12	2161548	2170074	-	j
LOC_Os12g05040	LOC_Os12g05040.t1	Chr12	2193733	2197129	+	j
novel196	novel196.t1	Chr12	2296218	2300301	+	u
novel196	novel196.t2	Chr12	2296218	2300301	+	u
LOC_Os12g05590	LOC_Os12g05590.t2	Chr12	2564312	2569762	+	x
LOC_Os12g05590	LOC_Os12g05590.t1	Chr12	2564312	2569762	+	x
LOC_Os12g05590	LOC_Os12g05590.t3	Chr12	2564341	2569762	+	x
LOC_Os12g05590	LOC_Os12g05590.t4	Chr12	2564369	2568964	+	x
LOC_Os12g05660	LOC_Os12g05660.t2	Chr12	2602352	2607906	+	j
LOC_Os12g05660	LOC_Os12g05660.t1	Chr12	2602352	2607906	+	j
LOC_Os12g05715	LOC_Os12g05715.t1	Chr12	2637607	2638458	-	x
LOC_Os12g06010	LOC_Os12g06010.t1	Chr12	2775751	2777512	+	j
LOC_Os12g06080	LOC_Os12g06080.t1	Chr12	2835209	2837192	-	j
LOC_Os12g06130	LOC_Os12g06130.t1	Chr12	2869169	2870287	+	j
LOC_Os12g06180	LOC_Os12g06180.t1	Chr12	2927943	2935357	+	j
LOC_Os12g06270	LOC_Os12g06270.t1	Chr12	2986588	2993138	-	j
LOC_Os12g06464	LOC_Os12g06464.t1	Chr12	3100851	3107546	-	j
LOC_Os12g06480	LOC_Os12g06480.t1	Chr12	3118023	3124910	-	j
LOC_Os12g07370	LOC_Os12g07370.t2	Chr12	3628814	3634739	-	j
LOC_Os12g07370	LOC_Os12g07370.t5	Chr12	3629735	3636180	-	j
LOC_Os12g07590	LOC_Os12g07590.t1	Chr12	3792110	3797497	-	j
LOC_Os12g07670	LOC_Os12g07670.t1	Chr12	3855770	3861045	+	j
LOC_Os12g07730	LOC_Os12g07730.t1	Chr12	3879354	3885386	+	j
novel221	novel221.t1	Chr12	3909828	3910334	-	u
novel222	novel222.t1	Chr12	4040539	4041472	-	u
LOC_Os12g07980	LOC_Os12g07980.t1	Chr12	4051755	4056066	+	j
LOC_Os12g08025	LOC_Os12g08025.t1	Chr12	4074441	4080705	-	j
LOC_Os12g08030	LOC_Os12g08030.t1	Chr12	4082218	4085500	+	j
LOC_Os12g08210	LOC_Os12g08210.t1	Chr12	4191315	4193722	-	j
LOC_Os12g08240	LOC_Os12g08240.t1	Chr12	4203059	4207769	-	j
LOC_Os12g08240	LOC_Os12g08240.t2	Chr12	4203561	4207769	-	j
LOC_Os12g08564	LOC_Os12g08564.t1	Chr12	4337662	4341559	+	j
LOC_Os12g08564	LOC_Os12g08564.t2	Chr12	4337662	4345015	+	j
LOC_Os12g08564	LOC_Os12g08564.t6	Chr12	4337662	4371509	+	j
LOC_Os12g08564	LOC_Os12g08564.t4	Chr12	4337662	4348905	+	j
LOC_Os12g08564	LOC_Os12g08564.t3	Chr12	4337662	4348905	+	j
LOC_Os12g08564	LOC_Os12g08564.t5	Chr12	4337662	4360213	+	j
LOC_Os12g08725	LOC_Os12g08725.t1	Chr12	4455464	4463266	+	x
LOC_Os12g08820	LOC_Os12g08820.t1	Chr12	4551091	4556276	+	j
novel223	novel223.t1	Chr12	4626114	4638437	-	u
novel223	novel223.t2	Chr12	4635023	4638437	-	u
LOC_Os12g08990	LOC_Os12g08990.t1	Chr12	4701623	4702568	-	x
novel197	novel197.t1	Chr12	4813534	4814236	+	u
LOC_Os12g09250	LOC_Os12g09250.t1	Chr12	4848847	4859891	+	j
novel224	novel224.t1	Chr12	4990266	4991516	-	u
novel224	novel224.t2	Chr12	4990467	4991516	-	u
LOC_Os12g09584	LOC_Os12g09584.t2	Chr12	5042586	5044633	-	j
LOC_Os12g09584	LOC_Os12g09584.t1	Chr12	5042586	5044633	-	j
LOC_Os12g09610	LOC_Os12g09610.t2	Chr12	5061139	5069184	+	j
LOC_Os12g09610	LOC_Os12g09610.t1	Chr12	5061139	5069184	+	j
LOC_Os12g09670	LOC_Os12g09670.t3	Chr12	5103729	5105834	-	j
LOC_Os12g09670	LOC_Os12g09670.t2	Chr12	5103729	5105834	-	j
LOC_Os12g09670	LOC_Os12g09670.t1	Chr12	5103729	5105834	-	j
novel225	novel225.t1	Chr12	5165360	5168660	-	u
LOC_Os12g10200	LOC_Os12g10200.t1	Chr12	5391917	5394919	-	j
novel226	novel226.t1	Chr12	5427716	5430399	-	u
LOC_Os12g10290	LOC_Os12g10290.t1	Chr12	5440366	5440609	+	x
LOC_Os12g10540	LOC_Os12g10540.t1	Chr12	5584593	5590285	+	j
LOC_Os12g10540	LOC_Os12g10540.t4	Chr12	5584775	5590285	+	j
LOC_Os12g10540	LOC_Os12g10540.t3	Chr12	5584775	5590285	+	j
LOC_Os12g10540	LOC_Os12g10540.t2	Chr12	5584775	5590285	+	j
LOC_Os12g10540	LOC_Os12g10540.t6	Chr12	5585203	5590285	+	j
LOC_Os12g10540	LOC_Os12g10540.t5	Chr12	5585203	5590285	+	j
novel227	novel227.t1	Chr12	5593241	5595753	-	u
LOC_Os12g10560	LOC_Os12g10560.t1	Chr12	5602248	5606085	+	j
LOC_Os12g10670	LOC_Os12g10670.t1	Chr12	5702426	5708208	-	j
LOC_Os12g10710	LOC_Os12g10710.t1	Chr12	5740148	5752994	-	j
LOC_Os12g11500	LOC_Os12g11500.t1	Chr12	6226056	6227810	-	x
novel198	novel198.t1	Chr12	6399086	6399913	+	u
LOC_Os12g11870	LOC_Os12g11870.t1	Chr12	6461806	6464362	-	x
LOC_Os12g11870	LOC_Os12g11870.t2	Chr12	6461810	6464362	-	x
LOC_Os12g11870	LOC_Os12g11870.t3	Chr12	6461818	6464362	-	x
LOC_Os12g12000	LOC_Os12g12000.t1	Chr12	6576301	6577029	-	x
LOC_Os12g12360	LOC_Os12g12360.t1	Chr12	6799506	6806977	-	j
LOC_Os12g12390	LOC_Os12g12390.t1	Chr12	6820996	6822711	-	j
LOC_Os12g12514	LOC_Os12g12514.t3	Chr12	6890012	6896837	+	j
LOC_Os12g12514	LOC_Os12g12514.t2	Chr12	6890012	6896837	+	j
LOC_Os12g12514	LOC_Os12g12514.t4	Chr12	6892313	6893947	-	i
LOC_Os12g12514	LOC_Os12g12514.t5	Chr12	6892314	6893947	-	i
LOC_Os12g12514	LOC_Os12g12514.t6	Chr12	6892320	6893947	-	i
LOC_Os12g12765	LOC_Os12g12765.t1	Chr12	7028558	7030598	-	j
LOC_Os12g12765	LOC_Os12g12765.t3	Chr12	7028662	7030598	-	j
novel228	novel228.t1	Chr12	7117648	7118423	-	u
LOC_Os12g13100	LOC_Os12g13100.t1	Chr12	7286087	7287846	-	x
LOC_Os12g13174	LOC_Os12g13174.t1	Chr12	7340869	7344834	-	o
LOC_Os12g13290	LOC_Os12g13290.t1	Chr12	7389639	7393851	+	j
LOC_Os12g13295	LOC_Os12g13295.t1	Chr12	7409322	7414411	+	j
novel199	novel199.t1	Chr12	7412089	7414411	+	u
novel229	novel229.t1	Chr12	7455723	7457773	-	u
LOC_Os12g13440	LOC_Os12g13440.t1	Chr12	7530034	7535124	+	j
novel230	novel230.t1	Chr12	7556508	7557365	-	u
novel200	novel200.t1	Chr12	7842891	7846050	+	u
LOC_Os12g13910	LOC_Os12g13910.t1	Chr12	7892375	7893944	+	o
LOC_Os12g14120	LOC_Os12g14120.t1	Chr12	8015472	8023169	+	x
novel201	novel201.t1	Chr12	8021179	8023169	+	u
novel201	novel201.t2	Chr12	8021203	8023169	+	u
LOC_Os12g14840	LOC_Os12g14840.t1	Chr12	8494813	8497978	-	j
LOC_Os12g15222	LOC_Os12g15222.t6	Chr12	8670028	8679483	-	j
LOC_Os12g15222	LOC_Os12g15222.t2	Chr12	8670028	8679483	-	j
LOC_Os12g15222	LOC_Os12g15222.t4	Chr12	8670028	8679483	-	j
novel202	novel202.t1	Chr12	8695287	8699352	+	u
novel231	novel231.t1	Chr12	8707460	8708548	-	u
LOC_Os12g15390	LOC_Os12g15390.t1	Chr12	8783902	8788665	-	x
LOC_Os12g15460	LOC_Os12g15460.t1	Chr12	8823315	8827128	-	j
LOC_Os12g15530	LOC_Os12g15530.t1	Chr12	8869430	8875345	+	j
LOC_Os12g15930	LOC_Os12g15930.t1	Chr12	9081763	9083939	-	x
novel203	novel203.t1	Chr12	9187509	9190535	+	u
LOC_Os12g16280	LOC_Os12g16280.t2	Chr12	9299450	9311673	-	j
LOC_Os12g16280	LOC_Os12g16280.t4	Chr12	9299471	9311673	-	j
LOC_Os12g16280	LOC_Os12g16280.t3	Chr12	9299471	9311673	-	j
LOC_Os12g16350	LOC_Os12g16350.t1	Chr12	9350855	9365620	+	j
LOC_Os12g16350	LOC_Os12g16350.t2	Chr12	9352577	9365620	+	j
LOC_Os12g16350	LOC_Os12g16350.t3	Chr12	9353526	9365620	+	j
novel232	novel232.t1	Chr12	9371118	9373419	-	u
LOC_Os12g16510	LOC_Os12g16510.t1	Chr12	9453707	9491351	+	o
LOC_Os12g16540	LOC_Os12g16540.t1	Chr12	9463933	9478894	-	j
LOC_Os12g16524	LOC_Os12g16524.t1	Chr12	9466243	9468318	+	j
novel233	novel233.t1	Chr12	9514396	9517555	-	u
novel233	novel233.t2	Chr12	9514404	9517555	-	u
LOC_Os12g16680	LOC_Os12g16680.t1	Chr12	9555184	9558169	+	j
LOC_Os12g16680	LOC_Os12g16680.t2	Chr12	9555236	9558169	+	j
LOC_Os12g16680	LOC_Os12g16680.t3	Chr12	9556247	9558169	+	j
LOC_Os12g16690	LOC_Os12g16690.t1	Chr12	9565764	9567237	-	x
LOC_Os12g17130	LOC_Os12g17130.t1	Chr12	9807226	9808603	+	x
novel204	novel204.t1	Chr12	9807314	9808603	+	u
LOC_Os12g17490	LOC_Os12g17490.t1	Chr12	10016520	10019161	-	j
LOC_Os12g18340	LOC_Os12g18340.t1	Chr12	10585703	10588968	+	x
LOC_Os12g18340	LOC_Os12g18340.t2	Chr12	10585862	10588968	+	x
novel205	novel205.t1	Chr12	10698489	10700729	+	u
LOC_Os12g18700	LOC_Os12g18700.t2	Chr12	10807162	10810405	+	x
LOC_Os12g18700	LOC_Os12g18700.t1	Chr12	10807162	10810405	+	x
LOC_Os12g18729	LOC_Os12g18729.t1	Chr12	10820346	10823037	-	x
LOC_Os12g18729	LOC_Os12g18729.t2	Chr12	10821712	10823037	-	x
novel234	novel234.t1	Chr12	10898718	10900383	-	u
LOC_Os12g18960	LOC_Os12g18960.t2	Chr12	10998916	11004311	-	j
LOC_Os12g18960	LOC_Os12g18960.t1	Chr12	10998916	11004311	-	j
LOC_Os12g19030	LOC_Os12g19030.t1	Chr12	11045695	11057114	-	j
LOC_Os12g19260	LOC_Os12g19260.t3	Chr12	11165212	11169622	-	j
LOC_Os12g19350	LOC_Os12g19350.t1	Chr12	11218610	11232984	-	j
LOC_Os12g19381	LOC_Os12g19381.t5	Chr12	11262563	11278448	+	j
LOC_Os12g19381	LOC_Os12g19381.t4	Chr12	11262563	11278448	+	j
LOC_Os12g19381	LOC_Os12g19381.t1	Chr12	11262563	11263771	+	j
LOC_Os12g19381	LOC_Os12g19381.t2	Chr12	11262563	11278448	+	j
LOC_Os12g19381	LOC_Os12g19381.t3	Chr12	11262563	11278448	+	j
LOC_Os12g19381	LOC_Os12g19381.t6	Chr12	11277149	11278448	+	o
LOC_Os12g20144	LOC_Os12g20144.t1	Chr12	11715886	11724842	+	j
LOC_Os12g20144	LOC_Os12g20144.t7	Chr12	11722142	11724842	+	j
LOC_Os12g20380	LOC_Os12g20380.t1	Chr12	11898024	11901103	-	x
LOC_Os12g20380	LOC_Os12g20380.t2	Chr12	11898096	11901103	-	x
novel206	novel206.t1	Chr12	12223899	12229224	+	u
novel206	novel206.t2	Chr12	12223962	12229224	+	u
novel206	novel206.t3	Chr12	12223963	12229224	+	u
novel206	novel206.t4	Chr12	12223965	12229224	+	u
novel206	novel206.t5	Chr12	12223988	12229224	+	u
novel207	novel207.t1	Chr12	12240443	12242776	+	u
LOC_Os12g21830	LOC_Os12g21830.t1	Chr12	12284516	12296504	+	x
LOC_Os12g21860	LOC_Os12g21860.t1	Chr12	12305661	12311505	+	j
LOC_Os12g21860	LOC_Os12g21860.t2	Chr12	12305822	12310239	+	j
LOC_Os12g22020	LOC_Os12g22020.t1	Chr12	12378731	12383335	-	x
novel235	novel235.t1	Chr12	12400254	12403062	-	u
LOC_Os12g22090	LOC_Os12g22090.t1	Chr12	12425383	12432375	+	j
LOC_Os12g22090	LOC_Os12g22090.t3	Chr12	12425975	12432769	+	j
LOC_Os12g22090	LOC_Os12g22090.t4	Chr12	12425984	12432769	+	j
novel236	novel236.t1	Chr12	12449535	12450698	-	u
novel237	novel237.t1	Chr12	12460350	12465092	-	u
LOC_Os12g22284	LOC_Os12g22284.t1	Chr12	12583965	12584663	-	i
LOC_Os12g22610	LOC_Os12g22610.t1	Chr12	12774396	12776837	-	x
LOC_Os12g22630	LOC_Os12g22630.t1	Chr12	12785869	12787548	-	x
novel208	novel208.t1	Chr12	12833827	12839334	+	u
novel208	novel208.t2	Chr12	12833827	12839334	+	u
novel208	novel208.t3	Chr12	12833828	12839334	+	u
novel208	novel208.t4	Chr12	12833839	12839334	+	u
novel208	novel208.t5	Chr12	12833839	12839334	+	u
novel208	novel208.t6	Chr12	12833844	12839334	+	u
LOC_Os12g22880	LOC_Os12g22880.t1	Chr12	12911598	12912499	+	j
novel238	novel238.t1	Chr12	12937041	12940315	-	u
novel238	novel238.t2	Chr12	12937041	12940315	-	u
novel238	novel238.t3	Chr12	12937041	12940315	-	u
novel238	novel238.t4	Chr12	12937326	12940315	-	u
LOC_Os12g23040	LOC_Os12g23040.t1	Chr12	13021638	13025292	-	x
LOC_Os12g23040	LOC_Os12g23040.t2	Chr12	13021773	13025292	-	x
LOC_Os12g23150	LOC_Os12g23150.t1	Chr12	13094051	13096900	-	j
LOC_Os12g23190	LOC_Os12g23190.t1	Chr12	13110823	13114960	+	j
LOC_Os12g23190	LOC_Os12g23190.t2	Chr12	13110912	13114960	+	j
LOC_Os12g24020	LOC_Os12g24020.t1	Chr12	13657100	13658780	+	j
LOC_Os12g24040	LOC_Os12g24040.t1	Chr12	13662797	13665931	+	j
LOC_Os12g24250	LOC_Os12g24250.t1	Chr12	13815662	13829792	-	j
LOC_Os12g24580	LOC_Os12g24580.t1	Chr12	14054320	14057489	+	j
LOC_Os12g24580	LOC_Os12g24580.t4	Chr12	14054325	14057489	+	j
LOC_Os12g24580	LOC_Os12g24580.t3	Chr12	14054325	14057489	+	j
LOC_Os12g24580	LOC_Os12g24580.t2	Chr12	14054325	14057489	+	j
LOC_Os12g24710	LOC_Os12g24710.t1	Chr12	14166173	14174570	-	x
novel239	novel239.t1	Chr12	14691708	14693062	-	u
LOC_Os12g25640	LOC_Os12g25640.t1	Chr12	14838364	14845431	-	j
novel240	novel240.t1	Chr12	14907772	14911207	-	u
LOC_Os12g25790	LOC_Os12g25790.t1	Chr12	14959573	14965141	-	x
LOC_Os12g25800	LOC_Os12g25800.t1	Chr12	14961665	14965141	-	x
LOC_Os12g26480	LOC_Os12g26480.t1	Chr12	15472883	15475357	-	j
LOC_Os12g26480	LOC_Os12g26480.t2	Chr12	15472883	15475357	-	j
LOC_Os12g27102	LOC_Os12g27102.t2	Chr12	15894603	15899508	-	j
LOC_Os12g27102	LOC_Os12g27102.t1	Chr12	15894603	15898103	-	j
LOC_Os12g27150	LOC_Os12g27150.t1	Chr12	15919453	15953307	-	x
LOC_Os12g27210	LOC_Os12g27210.t1	Chr12	15965963	15968591	+	j
LOC_Os12g27370	LOC_Os12g27370.t1	Chr12	16092281	16102824	+	j
LOC_Os12g27520	LOC_Os12g27520.t1	Chr12	16196117	16199488	-	j
LOC_Os12g27830	LOC_Os12g27830.t1	Chr12	16396371	16400892	+	j
LOC_Os12g27840	LOC_Os12g27840.t1	Chr12	16404249	16406653	-	x
LOC_Os12g29280	LOC_Os12g29280.t1	Chr12	17354043	17358687	-	x
LOC_Os12g29290	LOC_Os12g29290.t1	Chr12	17364628	17367195	-	x
LOC_Os12g29350	LOC_Os12g29350.t1	Chr12	17415611	17423037	-	j
LOC_Os12g29605	LOC_Os12g29605.t1	Chr12	17659778	17661361	-	o
LOC_Os12g29750	LOC_Os12g29750.t1	Chr12	17786025	17789120	+	j
novel241	novel241.t1	Chr12	17831439	17835054	-	u
novel241	novel241.t2	Chr12	17832082	17835054	-	u
novel209	novel209.t1	Chr12	18195131	18201615	+	u
novel209	novel209.t2	Chr12	18195161	18201615	+	u
novel209	novel209.t3	Chr12	18195161	18201615	+	u
LOC_Os12g30620	LOC_Os12g30620.t1	Chr12	18388198	18391086	+	j
novel242	novel242.t1	Chr12	18565066	18566156	-	u
novel210	novel210.t1	Chr12	18721575	18724660	+	u
novel210	novel210.t2	Chr12	18721597	18724660	+	u
LOC_Os12g31350	LOC_Os12g31350.t1	Chr12	18855798	18860647	-	j
LOC_Os12g31410	LOC_Os12g31410.t1	Chr12	18890678	18896018	-	j
LOC_Os12g31410	LOC_Os12g31410.t4	Chr12	18891834	18896018	-	j
LOC_Os12g31410	LOC_Os12g31410.t3	Chr12	18891834	18896018	-	j
LOC_Os12g31410	LOC_Os12g31410.t2	Chr12	18891834	18896018	-	j
LOC_Os12g31410	LOC_Os12g31410.t5	Chr12	18893465	18896018	-	j
LOC_Os12g31480	LOC_Os12g31480.t1	Chr12	18932890	18936126	+	j
LOC_Os12g31640	LOC_Os12g31640.t1	Chr12	19055752	19060976	+	j
LOC_Os12g31800	LOC_Os12g31800.t1	Chr12	19119314	19133778	+	j
LOC_Os12g32210	LOC_Os12g32210.t1	Chr12	19440718	19443701	+	j
LOC_Os12g32210	LOC_Os12g32210.t2	Chr12	19440718	19447196	+	j
LOC_Os12g32380	LOC_Os12g32380.t1	Chr12	19536647	19538561	+	j
LOC_Os12g32536	LOC_Os12g32536.t1	Chr12	19636932	19642000	-	x
novel243	novel243.t1	Chr12	19637986	19642000	-	u
novel243	novel243.t2	Chr12	19637986	19642000	-	u
novel243	novel243.t3	Chr12	19638018	19642000	-	u
novel243	novel243.t4	Chr12	19638098	19642000	-	u
LOC_Os12g32544	LOC_Os12g32544.t1	Chr12	19642566	19647350	+	j
LOC_Os12g32580	LOC_Os12g32580.t1	Chr12	19656902	19660522	-	j
LOC_Os12g32820	LOC_Os12g32820.t1	Chr12	19832406	19837081	-	j
LOC_Os12g32950	LOC_Os12g32950.t1	Chr12	19902729	19906439	-	j
novel211	novel211.t1	Chr12	20111155	20115383	+	u
LOC_Os12g33289	LOC_Os12g33289.t1	Chr12	20134502	20137762	-	j
novel244	novel244.t1	Chr12	20193090	20194751	-	u
LOC_Os12g33610	LOC_Os12g33610.t1	Chr12	20292893	20295410	+	j
novel212	novel212.t1	Chr12	20480787	20481605	+	u
LOC_Os12g34320	LOC_Os12g34320.t1	Chr12	20801349	20805537	+	j
LOC_Os12g34370	LOC_Os12g34370.t1	Chr12	20832874	20837934	+	j
LOC_Os12g34380	LOC_Os12g34380.t2	Chr12	20838410	20843527	+	j
novel213	novel213.t1	Chr12	21159276	21159883	+	u
novel213	novel213.t2	Chr12	21159276	21159883	+	u
LOC_Os12g34990	LOC_Os12g34990.t1	Chr12	21292944	21297006	-	j
novel245	novel245.t1	Chr12	21525458	21526533	-	u
LOC_Os12g35465	LOC_Os12g35465.t3	Chr12	21568564	21571206	+	j
novel214	novel214.t1	Chr12	21593993	21597090	+	u
novel214	novel214.t2	Chr12	21594005	21597090	+	u
LOC_Os12g35560	LOC_Os12g35560.t1	Chr12	21619547	21624973	+	j
LOC_Os12g35610	LOC_Os12g35610.t1	Chr12	21648376	21653570	+	j
LOC_Os12g35710	LOC_Os12g35710.t1	Chr12	21710802	21713931	-	o
LOC_Os12g35710	LOC_Os12g35710.t2	Chr12	21711145	21713931	-	o
novel215	novel215.t1	Chr12	22190370	22192590	+	u
LOC_Os12g36220	LOC_Os12g36220.t1	Chr12	22197918	22203274	-	o
LOC_Os12g36410	LOC_Os12g36410.t2	Chr12	22283055	22287631	-	x
LOC_Os12g36410	LOC_Os12g36410.t1	Chr12	22283055	22287631	-	x
LOC_Os12g36410	LOC_Os12g36410.t3	Chr12	22283074	22287631	-	x
LOC_Os12g36410	LOC_Os12g36410.t4	Chr12	22283154	22287631	-	x
LOC_Os12g36410	LOC_Os12g36410.t5	Chr12	22283175	22287631	-	x
LOC_Os12g36640	LOC_Os12g36640.t1	Chr12	22427750	22431800	-	j
LOC_Os12g36640	LOC_Os12g36640.t2	Chr12	22427760	22431800	-	j
LOC_Os12g36640	LOC_Os12g36640.t4	Chr12	22427920	22431800	-	j
LOC_Os12g36640	LOC_Os12g36640.t3	Chr12	22427920	22431800	-	j
LOC_Os12g36680	LOC_Os12g36680.t1	Chr12	22466362	22486626	+	j
LOC_Os12g36770	LOC_Os12g36770.t1	Chr12	22530214	22535090	-	j
LOC_Os12g37100	LOC_Os12g37100.t1	Chr12	22723068	22726843	-	j
LOC_Os12g37240	LOC_Os12g37240.t1	Chr12	22834920	22846868	-	x
LOC_Os12g37419	LOC_Os12g37419.t1	Chr12	22969171	22972317	-	o
LOC_Os12g37510	LOC_Os12g37510.t1	Chr12	23015813	23017657	-	o
LOC_Os12g37660	LOC_Os12g37660.t1	Chr12	23066265	23122701	-	j
LOC_Os12g37660	LOC_Os12g37660.t2	Chr12	23118801	23122701	-	j
LOC_Os12g37850	LOC_Os12g37850.t1	Chr12	23256083	23258646	-	j
LOC_Os12g37920	LOC_Os12g37920.t1	Chr12	23302278	23306367	-	j
LOC_Os12g37939	LOC_Os12g37939.t1	Chr12	23307884	23312189	-	j
LOC_Os12g37939	LOC_Os12g37939.t2	Chr12	23313219	23315488	-	j
LOC_Os12g38051	LOC_Os12g38051.t1	Chr12	23390429	23391427	-	j
LOC_Os12g38180	LOC_Os12g38180.t1	Chr12	23442170	23444242	+	o
LOC_Os12g38300	LOC_Os12g38300.t1	Chr12	23515147	23516173	+	j
LOC_Os12g38430	LOC_Os12g38430.t1	Chr12	23589630	23593485	-	j
LOC_Os12g38430	LOC_Os12g38430.t2	Chr12	23589630	23593485	-	j
LOC_Os12g38440	LOC_Os12g38440.t1	Chr12	23596109	23600337	+	j
LOC_Os12g38480	LOC_Os12g38480.t3	Chr12	23617086	23624459	+	j
LOC_Os12g38480	LOC_Os12g38480.t1	Chr12	23617086	23624459	+	j
LOC_Os12g38480	LOC_Os12g38480.t2	Chr12	23617086	23624459	+	j
LOC_Os12g38720	LOC_Os12g38720.t1	Chr12	23782677	23783562	+	x
LOC_Os12g39300	LOC_Os12g39300.t1	Chr12	24154798	24157053	-	j
LOC_Os12g39440	LOC_Os12g39440.t2	Chr12	24273846	24275502	-	j
LOC_Os12g39440	LOC_Os12g39440.t1	Chr12	24273846	24275502	-	j
LOC_Os12g39440	LOC_Os12g39440.t3	Chr12	24273868	24275502	-	j
LOC_Os12g39440	LOC_Os12g39440.t4	Chr12	24274138	24275502	-	j
novel216	novel216.t1	Chr12	24507313	24508370	+	u
LOC_Os12g39710	LOC_Os12g39710.t2	Chr12	24526664	24529972	+	j
LOC_Os12g39710	LOC_Os12g39710.t1	Chr12	24526664	24529972	+	j
LOC_Os12g39800	LOC_Os12g39800.t1	Chr12	24589140	24591099	-	j
LOC_Os12g39860	LOC_Os12g39860.t1	Chr12	24637066	24639850	-	j
LOC_Os12g40115	LOC_Os12g40115.t4	Chr12	24815283	24817377	+	j
LOC_Os12g40115	LOC_Os12g40115.t1	Chr12	24815283	24817377	+	j
LOC_Os12g40115	LOC_Os12g40115.t3	Chr12	24815283	24817377	+	j
LOC_Os12g40115	LOC_Os12g40115.t2	Chr12	24815283	24817377	+	j
LOC_Os12g40550	LOC_Os12g40550.t1	Chr12	25086738	25091564	-	j
LOC_Os12g40830	LOC_Os12g40830.t1	Chr12	25271530	25277039	+	j
LOC_Os12g40860	LOC_Os12g40860.t1	Chr12	25298025	25302654	+	j
LOC_Os12g41380	LOC_Os12g41380.t1	Chr12	25632436	25638486	+	j
LOC_Os12g41430	LOC_Os12g41430.t2	Chr12	25664036	25666566	-	j
LOC_Os12g41430	LOC_Os12g41430.t1	Chr12	25664036	25666566	-	j
LOC_Os12g41500	LOC_Os12g41500.t1	Chr12	25702033	25706990	-	j
LOC_Os12g41500	LOC_Os12g41500.t3	Chr12	25702068	25706990	-	j
LOC_Os12g41540	LOC_Os12g41540.t1	Chr12	25725078	25726235	+	x
novel217	novel217.t1	Chr12	25725241	25726235	+	u
LOC_Os12g41590	LOC_Os12g41590.t1	Chr12	25738001	25741105	-	j
novel218	novel218.t1	Chr12	25748219	25748825	+	u
novel218	novel218.t2	Chr12	25748219	25748825	+	u
LOC_Os12g41650	LOC_Os12g41650.t1	Chr12	25770042	25773128	+	j
LOC_Os12g41650	LOC_Os12g41650.t2	Chr12	25771002	25772713	-	x
LOC_Os12g41710	LOC_Os12g41710.t1	Chr12	25820840	25824699	-	j
LOC_Os12g41760	LOC_Os12g41760.t1	Chr12	25873040	25880847	-	j
LOC_Os12g41880	LOC_Os12g41880.t2	Chr12	25953474	25957364	-	j
LOC_Os12g41880	LOC_Os12g41880.t1	Chr12	25953474	25957364	-	j
LOC_Os12g41900	LOC_Os12g41900.t1	Chr12	25966364	25976050	-	j
LOC_Os12g41920	LOC_Os12g41920.t1	Chr12	25984498	25987987	-	j
LOC_Os12g41962	LOC_Os12g41962.t1	Chr12	26021767	26026117	+	j
LOC_Os12g42064	LOC_Os12g42064.t1	Chr12	26072417	26097944	-	j
LOC_Os12g42044	LOC_Os12g42044.t1	Chr12	26081703	26086841	-	j
LOC_Os12g42540	LOC_Os12g42540.t1	Chr12	26424153	26425319	-	x
LOC_Os12g42610	LOC_Os12g42610.t1	Chr12	26477633	26487388	+	j
LOC_Os12g42610	LOC_Os12g42610.t2	Chr12	26477810	26487388	+	j
LOC_Os12g42610	LOC_Os12g42610.t3	Chr12	26484008	26484535	-	i
LOC_Os12g42730	LOC_Os12g42730.t2	Chr12	26554506	26555964	+	j
LOC_Os12g42770	LOC_Os12g42770.t1	Chr12	26581765	26585222	-	j
LOC_Os12g42840	LOC_Os12g42840.t1	Chr12	26618240	26621780	+	j
LOC_Os12g43520	LOC_Os12g43520.t1	Chr12	26997513	27001740	-	j
novel246	novel246.t1	Chr12	27002812	27005243	-	u
novel247	novel247.t1	Chr12	27061582	27063767	-	u
novel219	novel219.t1	Chr12	27075659	27077801	+	u
LOC_Os12g43870	LOC_Os12g43870.t1	Chr12	27237984	27239339	-	x
LOC_Os12g44040	LOC_Os12g44040.t1	Chr12	27312468	27316454	+	j
LOC_Os12g44040	LOC_Os12g44040.t2	Chr12	27313227	27316454	+	j
LOC_Os12g44160	LOC_Os12g44160.t1	Chr12	27394407	27398782	+	j
LOC_Os12g44310	LOC_Os12g44310.t2	Chr12	27464738	27472036	+	j
LOC_Os12g44350	LOC_Os12g44350.t1	Chr12	27491864	27494099	+	o
LOC_Os12g44360	LOC_Os12g44360.t2	Chr12	27495761	27503646	-	j
LOC_Os12g44380	LOC_Os12g44380.t1	Chr12	27517987	27518364	+	x
LOC_Os12g44390	LOC_Os12g44390.t2	Chr12	27518252	27529682	-	j
LOC_Os12g44390	LOC_Os12g44390.t1	Chr12	27518252	27529682	-	j
LOC_Os02g01100	LOC_Os02g01100.t1	Chr2	50256	55886	-	j
LOC_Os02g01220	LOC_Os02g01220.t2	Chr2	124645	127637	+	j
LOC_Os02g01220	LOC_Os02g01220.t1	Chr2	124645	127637	+	j
LOC_Os02g01275	LOC_Os02g01275.t3	Chr2	152788	156019	+	o
LOC_Os02g01275	LOC_Os02g01275.t1	Chr2	152788	155121	+	o
LOC_Os02g01275	LOC_Os02g01275.t2	Chr2	152788	156019	+	o
LOC_Os02g01440	LOC_Os02g01440.t1	Chr2	261348	265491	+	j
LOC_Os02g01870	LOC_Os02g01870.t1	Chr2	482342	488129	+	j
LOC_Os02g01880	LOC_Os02g01880.t1	Chr2	485676	488129	+	o
LOC_Os02g01920	LOC_Os02g01920.t1	Chr2	496749	500334	-	j
LOC_Os02g02040	LOC_Os02g02040.t1	Chr2	566048	572743	-	j
novel281	novel281.t1	Chr2	614450	617443	-	u
novel281	novel281.t2	Chr2	614450	617443	-	u
LOC_Os02g02110	LOC_Os02g02110.t1	Chr2	622962	628425	+	j
LOC_Os02g02290	LOC_Os02g02290.t1	Chr2	748704	757259	-	j
LOC_Os02g02710	LOC_Os02g02710.t1	Chr2	1017473	1022006	+	j
LOC_Os02g02720	LOC_Os02g02720.t1	Chr2	1022071	1024751	-	j
LOC_Os02g02750	LOC_Os02g02750.t1	Chr2	1040539	1046539	+	j
LOC_Os02g02910	LOC_Os02g02910.t1	Chr2	1126060	1132616	-	j
LOC_Os02g03050	LOC_Os02g03050.t1	Chr2	1198081	1202330	-	j
LOC_Os02g03370	LOC_Os02g03370.t1	Chr2	1366149	1369178	+	j
LOC_Os02g03410	LOC_Os02g03410.t2	Chr2	1388007	1394417	+	j
LOC_Os02g03440	LOC_Os02g03440.t1	Chr2	1399261	1401324	-	j
LOC_Os02g03460	LOC_Os02g03460.t1	Chr2	1405133	1409346	-	j
LOC_Os02g03520	LOC_Os02g03520.t1	Chr2	1416610	1480552	+	o
LOC_Os02g03510	LOC_Os02g03510.t2	Chr2	1420007	1428342	+	o
LOC_Os02g03510	LOC_Os02g03510.t3	Chr2	1420007	1480552	+	o
LOC_Os02g03510	LOC_Os02g03510.t1	Chr2	1420007	1428342	+	o
LOC_Os02g03510	LOC_Os02g03510.t4	Chr2	1423653	1428342	+	o
LOC_Os02g03510	LOC_Os02g03510.t5	Chr2	1423842	1428342	+	o
LOC_Os02g03590	LOC_Os02g03590.t1	Chr2	1461544	1468260	-	j
LOC_Os02g03600	LOC_Os02g03600.t1	Chr2	1468977	1474710	-	j
LOC_Os02g03640	LOC_Os02g03640.t1	Chr2	1508688	1511907	+	j
LOC_Os02g03690	LOC_Os02g03690.t1	Chr2	1539388	1547344	+	j
LOC_Os02g03840	LOC_Os02g03840.t1	Chr2	1623538	1630193	+	j
LOC_Os02g04010	LOC_Os02g04010.t1	Chr2	1733994	1737711	-	j
LOC_Os02g04070	LOC_Os02g04070.t1	Chr2	1768834	1772785	+	o
LOC_Os02g04230	LOC_Os02g04230.t1	Chr2	1850954	1858999	-	j
LOC_Os02g04330	LOC_Os02g04330.t2	Chr2	1908973	1912809	+	j
LOC_Os02g04330	LOC_Os02g04330.t1	Chr2	1908973	1912809	+	j
LOC_Os02g04540	LOC_Os02g04540.t1	Chr2	2020737	2023488	+	x
LOC_Os02g04630	LOC_Os02g04630.t2	Chr2	2072073	2076161	+	j
LOC_Os02g04630	LOC_Os02g04630.t1	Chr2	2072073	2076161	+	j
LOC_Os02g04680	LOC_Os02g04680.t1	Chr2	2105646	2110544	+	j
LOC_Os02g04690	LOC_Os02g04690.t1	Chr2	2110921	2118980	-	j
LOC_Os02g04700	LOC_Os02g04700.t1	Chr2	2124896	2128770	+	j
LOC_Os02g04780	LOC_Os02g04780.t1	Chr2	2192208	2194036	+	j
novel248	novel248.t1	Chr2	2281049	2284455	+	u
novel282	novel282.t1	Chr2	2447936	2451073	-	u
novel282	novel282.t2	Chr2	2449355	2451073	-	u
LOC_Os02g05199	LOC_Os02g05199.t2	Chr2	2486465	2488967	+	j
LOC_Os02g05250	LOC_Os02g05250.t1	Chr2	2519233	2522981	+	x
LOC_Os02g05250	LOC_Os02g05250.t2	Chr2	2520272	2522544	+	x
LOC_Os02g05250	LOC_Os02g05250.t3	Chr2	2520318	2522981	+	x
LOC_Os02g05310	LOC_Os02g05310.t1	Chr2	2547151	2551240	+	j
LOC_Os02g05320	LOC_Os02g05320.t1	Chr2	2551619	2556278	+	j
LOC_Os02g05370	LOC_Os02g05370.t1	Chr2	2575542	2586197	+	j
LOC_Os02g05400	LOC_Os02g05400.t1	Chr2	2588321	2598356	-	j
LOC_Os02g05560	LOC_Os02g05560.t1	Chr2	2698890	2699773	+	j
LOC_Os02g05630	LOC_Os02g05630.t2	Chr2	2744317	2747578	+	j
LOC_Os02g05670	LOC_Os02g05670.t1	Chr2	2772067	2774720	-	j
LOC_Os02g05880	LOC_Os02g05880.t1	Chr2	2904559	2919109	-	j
LOC_Os02g05980	LOC_Os02g05980.t1	Chr2	2978218	2985351	+	x
LOC_Os02g06010	LOC_Os02g06010.t2	Chr2	2995586	3001300	+	j
LOC_Os02g06030	LOC_Os02g06030.t1	Chr2	3004866	3008844	+	x
LOC_Os02g06140	LOC_Os02g06140.t1	Chr2	3065027	3073150	+	x
LOC_Os02g06180	LOC_Os02g06180.t1	Chr2	3083900	3087573	+	x
LOC_Os02g06190	LOC_Os02g06190.t1	Chr2	3091757	3095531	+	x
novel249	novel249.t1	Chr2	3196203	3196988	+	u
LOC_Os02g06480	LOC_Os02g06480.t1	Chr2	3233444	3233934	-	o
novel283	novel283.t1	Chr2	3271308	3272096	-	u
LOC_Os02g06560	LOC_Os02g06560.t1	Chr2	3279413	3279953	-	x
LOC_Os02g06584	LOC_Os02g06584.t1	Chr2	3297210	3304412	+	j
LOC_Os02g06640	LOC_Os02g06640.t1	Chr2	3340311	3342017	-	o
LOC_Os02g06640	LOC_Os02g06640.t3	Chr2	3340322	3341513	-	o
LOC_Os02g06640	LOC_Os02g06640.t4	Chr2	3340322	3343062	-	j
LOC_Os02g06640	LOC_Os02g06640.t5	Chr2	3340327	3343062	-	j
LOC_Os02g06650	LOC_Os02g06650.t1	Chr2	3346019	3347430	-	j
LOC_Os02g06830	LOC_Os02g06830.t1	Chr2	3441719	3449373	-	j
LOC_Os02g06860	LOC_Os02g06860.t1	Chr2	3459267	3460305	-	x
LOC_Os02g06920	LOC_Os02g06920.t1	Chr2	3495208	3500149	-	j
novel250	novel250.t1	Chr2	3557496	3560563	+	u
LOC_Os02g07010	LOC_Os02g07010.t1	Chr2	3580317	3581779	+	o
LOC_Os02g07070	LOC_Os02g07070.t1	Chr2	3623650	3631551	-	j
LOC_Os02g07330	LOC_Os02g07330.t1	Chr2	3772079	3776107	+	j
LOC_Os02g07360	LOC_Os02g07360.t1	Chr2	3797657	3801778	+	j
LOC_Os02g07430	LOC_Os02g07430.t3	Chr2	3833083	3837135	-	j
LOC_Os02g07430	LOC_Os02g07430.t2	Chr2	3833083	3836805	-	j
LOC_Os02g07430	LOC_Os02g07430.t4	Chr2	3833129	3836805	-	j
novel328	novel328.t1	Chr2	3924788	3926349	.	u
LOC_Os02g07630	LOC_Os02g07630.t1	Chr2	3950378	3955899	-	j
LOC_Os02g07709	LOC_Os02g07709.t2	Chr2	4015963	4022524	+	o
LOC_Os02g07709	LOC_Os02g07709.t1	Chr2	4015963	4022524	+	o
LOC_Os02g07709	LOC_Os02g07709.t3	Chr2	4016123	4022524	+	o
LOC_Os02g07800	LOC_Os02g07800.t1	Chr2	4083023	4086217	+	j
LOC_Os02g07820	LOC_Os02g07820.t1	Chr2	4095300	4099691	-	x
LOC_Os02g07900	LOC_Os02g07900.t1	Chr2	4135877	4140439	-	j
LOC_Os02g07900	LOC_Os02g07900.t2	Chr2	4135897	4140439	-	j
LOC_Os02g08090	LOC_Os02g08090.t1	Chr2	4270273	4274262	-	j
LOC_Os02g08160	LOC_Os02g08160.t1	Chr2	4320546	4324169	+	j
LOC_Os02g08320	LOC_Os02g08320.t1	Chr2	4419979	4424438	+	o
LOC_Os02g08360	LOC_Os02g08360.t1	Chr2	4440184	4448768	+	j
LOC_Os02g08420	LOC_Os02g08420.t3	Chr2	4499856	4527098	-	x
LOC_Os02g08420	LOC_Os02g08420.t4	Chr2	4500013	4514000	-	x
LOC_Os02g09220	LOC_Os02g09220.t1	Chr2	4740044	4743193	+	j
LOC_Os02g09240	LOC_Os02g09240.t1	Chr2	4744126	4756309	+	j
novel251	novel251.t1	Chr2	4750139	4750775	+	u
LOC_Os02g09440	LOC_Os02g09440.t1	Chr2	4843869	4847183	-	j
LOC_Os02g09470	LOC_Os02g09470.t1	Chr2	4859711	4862875	+	j
LOC_Os02g09670	LOC_Os02g09670.t1	Chr2	4966920	4973932	+	j
LOC_Os02g09670	LOC_Os02g09670.t2	Chr2	4967956	4985863	+	j
LOC_Os02g09690	LOC_Os02g09690.t2	Chr2	4974337	4985042	+	j
LOC_Os02g09720	LOC_Os02g09720.t2	Chr2	4987852	4998043	-	j
LOC_Os02g09720	LOC_Os02g09720.t1	Chr2	4995912	4998043	+	x
LOC_Os02g09770	LOC_Os02g09770.t2	Chr2	5038459	5043329	-	j
LOC_Os02g09770	LOC_Os02g09770.t1	Chr2	5038459	5043329	-	j
LOC_Os02g09780	LOC_Os02g09780.t1	Chr2	5046909	5052503	+	x
novel284	novel284.t1	Chr2	5231847	5232357	-	u
novel285	novel285.t1	Chr2	5237722	5237952	-	u
LOC_Os02g10090	LOC_Os02g10090.t1	Chr2	5254080	5257596	-	j
LOC_Os02g10490	LOC_Os02g10490.t1	Chr2	5511185	5513064	-	j
LOC_Os02g10550	LOC_Os02g10550.t1	Chr2	5554506	5556179	-	x
LOC_Os02g10650	LOC_Os02g10650.t1	Chr2	5604236	5609533	+	j
LOC_Os02g10770	LOC_Os02g10770.t1	Chr2	5685685	5697834	-	j
LOC_Os02g10790	LOC_Os02g10790.t1	Chr2	5709824	5726437	-	j
LOC_Os02g10860	LOC_Os02g10860.t1	Chr2	5760609	5763154	-	j
[truncated: 3,504 more rows]
