# Supplementary material for: Identifying RNA Modifications by Direct RNA Sequencing Reveals Complexity of Epitranscriptomic Dynamics in Rice
Source: Genomics Proteomics Bioinformatics. 2023 Feb 11;21(4):788–804. doi: 10.1016/j.gpb.2023.02.002 (PMC10787127; doi:10.1016/j.gpb.2023.02.002)
Supplement: Supplementary Table S3 — The sequence information for amplifying the novel transcripts identified by direct RNA sequencing [file mmc26.xlsx]

## Sheet: Tabls S3
Table S3 The sequence information for ampliying the novel transcripts identified by direct RNA sequencing
Transcript ID	Primer	Sequence	Length of transcript
tovel405.t1	F	CATTGTCTCCGGAAGTCAGAAAGG	890
	R	CCATTCCAGTATCCAATTCCACC
tovel405.t2	F	TTGGTTGGTCTAATCTAGTTTTGCGG	933
	R	CCATTCCAGTATCCAATTCCACC
tovel547.t1	F	TGCAACGGCAAGCTGCC	652
	R	TTTTGTCTATGGGAGATGAACTGGAGG
tovel655.t1	F	TCCAATCTCCCTCTTCCTCTC	564
	R	TTTTTCGTCATTAATCTAGTGACTATCCTTCAG
tovel689.t1	F	GCTGAAAGCTCTGGAAAATCCC	1453
	R	CATAAAGAAACCAAATTAAAACTGGATCCTTCAGC
LOC_Os01g64090.1	F	ATGAGTAAGTTGCAGAGTGATG	717
	R	TTAGAACACCCGGATCACTTTTC
LOC_Os01g64090.t1	F	GAAGCCCAGCCCAAGAAAAAG	1074
	R	TGTCACAATCTTGCCATTCTTGAAAG
LOC_Os02g03440.1	F	ATGGCGTCCACCAAGGTG	426
	R	TCACTTTCCCGTGTTCATCATTAATG
LOC_Os02g03440.t1	F	TGCAAAAGCCCCTCTCGC	721
	R	AAATTCACACATGTGCATGACAATGAG
LOC_Os02g32814.1	F	GTGCGTGGCAGCAGGCAAG	1179
	R	TGTGAGGAATTCGACTGCGTATATTTCGAAAC
LOC_Os02g32814.t1	F	TTATCTCCCGAATTCGAGTCCTG	757
	R	GACATAGCATTTCGGAAGATGAAAC
LOC_Os03g48626.1	F	ACGCCAACACACATAGGAGATAG	1204
	R	CGCCAAACCATCTGGTCAATTC
LOC_Os03g48626.2	F	ACGCCAACACACATAGGAG	818
	R	TGTAGATATTCAGATCTCTAACATCAAATG
LOC_Os03g48626.t1	F	AAAAAAAAAAAAATCCCAAACTCCCCAAC	951
	R	TGCCACGAGGTTGAAACTTC
LOC_Os12g38051.1	F	GTTATATCTGCACTGAGTTCATATCAAGC	815
	R	ATAGGAAAATAATTAATAATTACTTAAATTTTTTGAATAAGACG
LOC_Os12g38051.t1	F	GTTATATCTGCACTGAGTTCATATCAAGCTTTC	598
	R	TAAAATTCATAGACAAACCAATATTTATATTTCACAG
