# Supplementary material for: Identifying RNA Modifications by Direct RNA Sequencing Reveals Complexity of Epitranscriptomic Dynamics in Rice
Source: Genomics Proteomics Bioinformatics. 2023 Feb 11;21(4):788–804. doi: 10.1016/j.gpb.2023.02.002 (PMC10787127; doi:10.1016/j.gpb.2023.02.002)
Supplement: Supplementary Table S4 — The sequence of newly identified transcripts that were sequenced by Sanger technique [file mmc27.xlsx]

## Sheet: Tabls S3
Table S4 The sequence of newly identified transcripts that were sequenced by Sanger technique
Transcript ID	Primer for sequence	Sequence
novel547.t1	M13-F	AATACAAGGGCGATTGAATTTAGCGGCCGCGAATTCGCCCTTTTTTGTCTATGGGAGATGAACTGGAGGATCCCTTTGCATAGATAATCAAGACAACAGGAAAATGCTTCATATGATGCTACATGTATGGAAATGACATGCACCGGCAATATATGAAGAATATAGTGGCTGTGTGGATTCAGCTTGAGCCGGCATAGCAGCAGCTGCACAAGAACATCATAACAGTGACAGTTTCACTCTTCTTTTAGCTGATGTTACAGTTATATGATGCCTGAGGGACCTGCATCTGGTGAGTCCTTACAAGAAAAATTCTAGGAACCAAATGACAGTTTTGGTTGCTATGTTGATTTTTCAACTGGATAAGCATAACCATCGGTTCTTCAAGATTGCACATGGTCT…
novel689.t1	M13-F	TCCATAGGGCGATTGATTTAGCGGCCGCGAATTCGCCCTTGCTGAAAGCTCTGGAAAATCCCAAATGGCCATGGAGAAAATGGTGGAAGGCCGACTAAGAAAGTATTTTGAAGAAGTTGTGCTTTTGGAGCAAAAATATGTTGTCAATGACAGCACAAACATCAAGAGCGTCCTGAATGATTTGTCAAAGGAAGTTGGCTCAAAAGTTACAGTTGGCAATTTTGCTAGGATGGAAGTTGGCGAAGGAGTTTCAAAGGCCTGATGAGTCCACTGGGTCTGAAGCTACGGCTCGTTCTGCATAGTTTTCAAGCTGACATGAATCAAATGTGATAATTGAGATATGCTGAGGTTTCTCTTCTTCTCAAGTTAGATTTATTAGTCTCCTGAGAACTGTACTAC…
LOC_Os01g64090.t1	M13-F	AAACATAGGGCGATTGATTTAGCGGCCGCGAATTCGCCCTTGAAGCCCAGCCCAAGAAAAAGCACAAAAGGAACACCAAGTCGAACTCTCCTCAACCCTAGCGCACAGCCGCCGCCACTTCGCCCTCCGCTTCCGCCGCCGCCGCGCCGCCGCCACCTTCCTCGTTGCGGAACAGTGTGCTCGCACCGCCGGCGCCATGAGTAAGTTGCAGAGTGATGCTCTTAGGGAGGCAATCTCACAAATTACTAGTGAATCCCGCGAGAAGCAGCGCAAGTTCGTGGAAACCATTGAACTGCAGATTGGACTGAAGAACTATGACCCTCAAAAGGATAAGCGTTTCAGTGGATCTGTTAAGTTGCCTCACATCCCCCGCCCTAAGATGAAGGTGTGCATGCTTGG…
	M13-R	ATTAGCCCTCGCTAAGGGTACTAGTCCTGCAGGTTTAAACGAATTCGCCCTTTGTCACAATCTTGCCATTCTTGAAAGAATTATGATTCACAGGCTGGTTCTCAGACAATAATGTGGTGCAGGAAAAAATAATTCGCACAGCAGGTTACCGACCACTTGGAGTACCACAGAAAGATTTCAACGGTTGAAGTCAAGTTAATCGATAACATCAAAAATGATTTCTGAACTTGTTGCACAAAAAAATGATAGTTGAGAAAACAATAAAAGTTCCAAGCAGGGAAGTCTCTAGAAATTCGAGGAGCATGAAGAAAACCATTTAGAACACCCGGATCACTTTTCCCATAGTGCTCTTCAGGTACAAGCATCTCACGTTCTGCCAATTCTTCTTCAAAAGAGAGA…
LOC_Os03g48626.t1	M13-F	GGTTTTTTCTATAGGGCGATTGATTTAGCGGCCGCGAATTCGCCCTTAAAAAAAAAAAAATCCCAAACTCCCCAACCGCCATGTCTCCTCAAGCTCTCCTCCTCGCCGCCGCCGCCGCCGCCATCGTCGTCGCCGGCGCCGCCTCCGCGGCCGGCGGCGGCGTCCAGCCGAACGGCGCGGCGAACGACCTCCTCCCGAAGTACGGCCTCCCCAGGGGCCTCATCCCGGACTCCGTAGCCTCCTACAGCTTCGACGAGGCCACGGGGGAGTTCGAGATCCACCTGGCGGGGACCTGCTACGTCTGGTTCGGCTCCCACCTCGTCTACTACGAGAGGAGCGTCCGCGGCCGCCTCTCGTACGGCGCCATCTCCGACCTCTCCGGCATCCAGGCCAAGAAGC…
	M13-R	TTTAGAATTACCCTCCTAAAGGTACTAGTCCTGCAGGTTTAAACGAATTCGCCCTTTGCCACGAGGTTGAAACTTCAAGATCCAACTCTTCTCCTTAAAACATGGGAGCAGGTAGCCAGGTACTTGCCATTTACATACACATAAATACACTACATATATGAAGTTCCATGCAAATTTTCACTGCATTCGGACCCCCTATGCCATCAGAACTCACATGAATCCGACGACAACACGGTCCGACTTTAATCTATAGCTCTACCCGGGCGCGGTAGAAATATATTGATCTTAGACTTGTGGATAGCATCCATGTTCATAAATAAATAACCACACAAAACGTACACACTAAACAGCAAACCTTGCACAGCCTCCTGAGCTCAAGGGCGCGTCTTCTTTATTTTG…
Note: Each fragment was inserted into T-vector, and M13 primer was used to sequence.
