# Supplementary material for: Identifying RNA Modifications by Direct RNA Sequencing Reveals Complexity of Epitranscriptomic Dynamics in Rice
Source: Genomics Proteomics Bioinformatics. 2023 Feb 11;21(4):788–804. doi: 10.1016/j.gpb.2023.02.002 (PMC10787127; doi:10.1016/j.gpb.2023.02.002)
Supplement: Supplementary Table S5 — The detailed information of detected m6A sites in six tissues [file mmc28.xlsx]

## Sheet: Sheet1
Table S5 The detailed information of detected m6A sites in six tissues
						Coverage
Chromosome	Position start	Position end	Transcript	Motif	Strand	Embryo-1	Embryo-2	Leaf-1	Leaf-2	Pistil-1	Pistil-2	Root-1	Root-2	Stamen-1	Stamen-2	Stem-1	Stem-2
Chr1	7928	7929	LOC_Os01g01010.1	GGACA	+			5				13	7			11
Chr1	8430	8431	LOC_Os01g01010.1	GGACC	+				5		12	16	9			12
Chr1	15646	15647	LOC_Os01g01030.1	AGACT	+					50	71		28		7	6	10
Chr1	14377	14378	LOC_Os01g01030.1	GGACA	+					32	48		14			6	7
Chr1	13143	13144	LOC_Os01g01030.1	GGACC	+					12	17
Chr1	14370	14371	LOC_Os01g01030.1	GGACT	+											6	7
Chr1	19914	19915	LOC_Os01g01040.1	GGACT	+			5	5	7	7	17	22			10	8
Chr1	20269	20270	LOC_Os01g01040.1	GGACA	+				5	7	10	14	27			9	8
Chr1	20222	20223	LOC_Os01g01040.1	GGACA	+				6	8	11	15	27			10	9
Chr1	19914	19915	LOC_Os01g01040.2	GGACT	+			5		12	6	13	10	6		5	8
Chr1	18108	18109	LOC_Os01g01040.2	GGACT	+							9	8
Chr1	20269	20270	LOC_Os01g01040.2	GGACA	+					8		20	15	6			9
Chr1	20222	20223	LOC_Os01g01040.2	GGACA	+			5		9		20	16	6			8
Chr1	20269	20270	LOC_Os01g01040.3	GGACA	+			8		9	14	23	12			17	7
Chr1	19914	19915	LOC_Os01g01040.3	GGACT	+			7		15	13	22	19			20	13
Chr1	20222	20223	LOC_Os01g01040.3	GGACA	+			8		9	14	24				17	8
Chr1	18108	18109	LOC_Os01g01040.3	GGACT	+							13	11
Chr1	26859	26860	LOC_Os01g01050.1	AGACT	+			6			8	16	21
Chr1	26001	26002	LOC_Os01g01050.2	GGACA	+							9	7
Chr1	26859	26860	LOC_Os01g01050.2	AGACT	+			7			7	18	24
Chr1	33577	33578	LOC_Os01g01070.1	GGACT	+			9		13	13		9	6		8	5
Chr1	33577	33578	LOC_Os01g01070.2	GGACT	+		6	25	15	36	32	25	18	27	16	23	20
Chr1	39406	39407	LOC_Os01g01080.1	GGACA	+	5	11	74	43	16	11	66	58	27	23	106	81
Chr1	40954	40955	LOC_Os01g01080.1	GGACA	+	7	13	93	57	41		113	101	37	37	110	90
Chr1	40038	40039	LOC_Os01g01080.1	GGACT	+	5	12	79		18	13	79	67			108	86
Chr1	40776	40777	LOC_Os01g01080.1	GGACA	+	7		90	57	34	20	106	95	35	33	110	88
Chr1	37710	37711	LOC_Os01g01080.1	GGACA	+		10	59	29	11	5	43	34	15	17	97	68
Chr1	36567	36568	LOC_Os01g01080.1	GGACC	+		9	50	25	10		37	31	14	17	91	65
Chr1	39949	39950	LOC_Os01g01080.1	GGACT	+					17	13	73	65			107	86
Chr1	40776	40777	LOC_Os01g01080.2	GGACA	+			48	34	25	23	84	84	26		23	32
Chr1	40954	40955	LOC_Os01g01080.2	GGACA	+			51	35	30	25	90	95	34	21	23	32
Chr1	39406	39407	LOC_Os01g01080.2	GGACA	+			32	19	10	13	29	39	11		14	22
Chr1	40038	40039	LOC_Os01g01080.2	GGACT	+			38	23		15	46	53			16	26
Chr1	39949	39950	LOC_Os01g01080.2	GGACT	+					11			49			15	26
Chr1	40776	40777	LOC_Os01g01080.3	GGACA	+			53	39	20	21	76	90	17	18	22	29
Chr1	39406	39407	LOC_Os01g01080.3	GGACA	+			27	17	9	14	39	39	6	8	15	22
Chr1	40038	40039	LOC_Os01g01080.3	GGACT	+			35	28	11		52		6	10	17	24
Chr1	37710	37711	LOC_Os01g01080.3	GGACA	+			8	6			9					5
Chr1	39949	39950	LOC_Os01g01080.3	GGACT	+			33	25		14	48	46	6		16	23
Chr1	40954	40955	LOC_Os01g01080.3	GGACA	+			57		23	24	83	96	20	20	23	30
Chr1	40954	40955	LOC_Os01g01080.t1	GGACA	+			21	21	14	12	34	60		13		6
Chr1	40776	40777	LOC_Os01g01080.t1	GGACA	+			18	15	10	10	27	50		11		6
Chr1	62667	62668	LOC_Os01g01120.1	GGACA	+			35	45	14	12	14	16			35	28
Chr1	63035	63036	LOC_Os01g01120.1	AGACT	+			46	58	23	15	25	34			39	37
Chr1	63048	63049	LOC_Os01g01120.1	GGACC	+			46	59	23	15	28	36			40	37
Chr1	62553	62554	LOC_Os01g01120.1	GGACC	+							10	11			23
Chr1	62400	62401	LOC_Os01g01120.1	GGACA	+				19	7		9	5			15
Chr1	62400	62401	LOC_Os01g01120.t1	GGACA	+			23	11	6		12				23
Chr1	63035	63036	LOC_Os01g01120.t1	AGACT	+			58	41	19	14	38	31			48	42
Chr1	63048	63049	LOC_Os01g01120.t1	GGACC	+			58	44	21	14	38	32			49	42
Chr1	62667	62668	LOC_Os01g01120.t1	GGACA	+			46	28	12	11	28	16			42	32
Chr1	62553	62554	LOC_Os01g01120.t1	GGACC	+					10		18				31	27
Chr1	65289	65290	LOC_Os01g01130.1	GGACC	-			10	6		16		10		10		17
Chr1	63478	63479	LOC_Os01g01130.1	GGACT	-			13	12	31	34	18	21	15	20	11	15
Chr1	76364	76365	LOC_Os01g01150.1	GGACA	+			8	10	16	20	28	19		5	30	26
Chr1	76121	76122	LOC_Os01g01150.1	GGACA	+			6	6		11	17	10	6		19	20
Chr1	76895	76896	LOC_Os01g01150.1	GGACC	+			16	18	31		49	37	14	13	36	35
Chr1	76724	76725	LOC_Os01g01150.1	GGACT	+			16	15	25	29	45	30	10	9	34	33
Chr1	76011	76012	LOC_Os01g01150.1	GGACA	+					12	10	12	9	6		17	18
Chr1	74605	74606	LOC_Os01g01150.1	AGACT	+							7	5	5		15
Chr1	88747	88748	LOC_Os01g01170.1	GGACC	+					19	14
Chr1	91216	91217	LOC_Os01g01190.1	GGACC	-					16	23					5
Chr1	135203	135204	LOC_Os01g01280.1	GGACC	+			14	15				17
Chr1	134810	134811	LOC_Os01g01280.1	GGACA	+			13				14	16			8
Chr1	144276	144277	LOC_Os01g01295.1	GGACA	+		5	14	12	36	44	58	59	24	25	12	13
Chr1	144266	144267	LOC_Os01g01295.1	GGACA	+		5	14		36	41			24	24	12
Chr1	143599	143600	LOC_Os01g01295.1	GGACA	+					15	12	21	20			9	7
Chr1	142206	142207	LOC_Os01g01295.1	GGACC	+					5	5
Chr1	147659	147660	LOC_Os01g01302.1	GGACC	+			319		42	40		158
Chr1	149219	149220	LOC_Os01g01307.t1	AGACT	+				5	24	25	8	9	12		6	10
Chr1	149205	149206	LOC_Os01g01307.t1	AGACT	+				5	24	25	8	9	12		6	10
Chr1	149111	149112	LOC_Os01g01307.t1	GGACA	+					21	21						10
Chr1	149309	149310	LOC_Os01g01307.t1	AGACT	+				5	25		8		12		6	10
Chr1	156331	156332	LOC_Os01g01312.1	AGACT	+			17	13	35			46	44	47	25	18
Chr1	155062	155063	LOC_Os01g01312.1	AGACT	+			6		7	11	12	12	16	12	20	10
Chr1	155078	155079	LOC_Os01g01312.1	GGACA	+			7		7	11	13	12	16	13	20	10
Chr1	154570	154571	LOC_Os01g01312.1	GGACT	+			5		6	8		10	14	11	19	10
Chr1	154477	154478	LOC_Os01g01312.1	GGACT	+			5		5		9	8		9	19	10
Chr1	155365	155366	LOC_Os01g01312.1	GGACA	+						12			21		20	12
Chr1	170108	170109	LOC_Os01g01340.1	GGACT	-			608	708		99	233		5		175	199
Chr1	168934	168935	LOC_Os01g01340.1	GGACA	-							15	20
Chr1	169777	169778	LOC_Os01g01340.1	GGACT	-										10	224	259
Chr1	172404	172405	LOC_Os01g01350.1	GGACA	-					29	42	14		9
Chr1	186649	186650	LOC_Os01g01369.1	GGACT	-		6	153	136	82	87	224	263	50	44	117	106
Chr1	190313	190314	LOC_Os01g01369.1	AGACT	-			35		18	24		39
Chr1	190490	190491	LOC_Os01g01369.t1	GGACT	-			25	15	20	27	31	46	6	7		6
Chr1	190364	190365	LOC_Os01g01369.t1	AGACT	-				29		44			13	19
Chr1	196259	196260	LOC_Os01g01380.1	AGACT	+					8	8	9	10			7
Chr1	200373	200374	LOC_Os01g01390.1	GGACA	+					23	38			6
Chr1	200024	200025	LOC_Os01g01390.1	GGACA	+					19	35			6
Chr1	200373	200374	LOC_Os01g01390.2	GGACA	+					18	23		8
Chr1	200024	200025	LOC_Os01g01390.2	GGACA	+					18	22		8
Chr1	199438	199439	LOC_Os01g01390.3	GGACT	+					6	10
Chr1	200373	200374	LOC_Os01g01390.3	GGACA	+					22	27
Chr1	200024	200025	LOC_Os01g01390.3	GGACA	+					17	24
Chr1	200373	200374	LOC_Os01g01390.4	GGACA	+					25	30		6
Chr1	206730	206731	LOC_Os01g01410.1	AGACT	-	8	7	14	26	87	94	26	25	8	18	23	27
Chr1	208663	208664	LOC_Os01g01410.1	GGACC	-					10	5						9
Chr1	206460	206461	LOC_Os01g01410.1	GGACT	-			16			132		37	13	22	24	31
Chr1	206330	206331	LOC_Os01g01410.1	GGACC	-	15					142			14	22	26	31
Chr1	206330	206331	LOC_Os01g01410.2	GGACC	-	15	8	20	20		102			18
Chr1	206730	206731	LOC_Os01g01410.2	AGACT	-		6	17	12	79	67	27	27	15	10	23	27
Chr1	206460	206461	LOC_Os01g01410.2	GGACT	-	11			19		86	30		17	14	23
Chr1	209816	209817	LOC_Os01g01420.1	GGACA	+			16	12	7		9	7	17	8	21	19
Chr1	212268	212269	LOC_Os01g01420.1	GGACC	+			32	30	20		35	26	35	15	43	38
Chr1	211153	211154	LOC_Os01g01420.1	GGACT	+			32							15	42	37
Chr1	212268	212269	LOC_Os01g01420.2	GGACC	+			11		20	15	22	26	12	10	18	20
Chr1	212268	212269	LOC_Os01g01420.3	GGACC	+			14	22	21	15	29	18	19	17	26	22
Chr1	210681	210682	LOC_Os01g01420.3	GGACT	+			8				12	6	13	8		18
Chr1	212493	212494	LOC_Os01g01420.3	GGACC	+						23	36		25	19		27
Chr1	211153	211154	LOC_Os01g01420.3	GGACT	+				22		13				15	25	22
Chr1	229290	229291	LOC_Os01g01450.1	AGACT	+									16	13
Chr1	229290	229291	LOC_Os01g01450.2	AGACT	+			36	30	25	30	38		99	68	77
Chr1	255463	255464	LOC_Os01g01484.2	GGACC	-			9	8			8				21	10
Chr1	250648	250649	LOC_Os01g01484.2	GGACA	-			10	10	7	15	11		9		21	10
Chr1	255808	255809	LOC_Os01g01484.2	GGACT	-			8			8	8		7		21	9
Chr1	267944	267945	LOC_Os01g01510.1	GGACC	+		11	9		28	53	30	29	6	6
Chr1	266034	266035	LOC_Os01g01510.1	GGACA	+		8			12	20	15	12
Chr1	267427	267428	LOC_Os01g01510.1	GGACC	+			9		18	33	25	20
Chr1	268262	268263	LOC_Os01g01510.1	GGACC	+		7	7		15	32
Chr1	268399	268400	LOC_Os01g01510.1	GGACA	+		6	6		13	26	20	17
Chr1	268399	268400	LOC_Os01g01510.2	GGACA	+	5	5			15	11	20	16		6
Chr1	268262	268263	LOC_Os01g01510.2	GGACC	+	7				14	10				6
Chr1	270407	270408	LOC_Os01g01520.1	GGACC	-				5	72	85	111	76	11	11	24	21
Chr1	270710	270711	LOC_Os01g01520.1	GGACC	-			6		52	56	85	60	9	8	21	20
Chr1	270416	270417	LOC_Os01g01520.1	GGACA	-				5	72	84	111	77	11	11	24	21
Chr1	291406	291407	LOC_Os01g01580.t1	AGACT	+					25	18
Chr1	291389	291390	LOC_Os01g01580.t1	GGACA	+					24	17	5	7
Chr1	292412	292413	LOC_Os01g01580.t1	AGACT	+					17	7	10
Chr1	291697	291698	LOC_Os01g01580.t1	AGACT	+					27	21	7	10
Chr1	292508	292509	LOC_Os01g01580.t1	AGACT	+					18	7	10	12
Chr1	292786	292787	LOC_Os01g01580.t1	GGACC	+							6	9
Chr1	291389	291390	LOC_Os01g01580.t2	GGACA	+							7	7
Chr1	292508	292509	LOC_Os01g01580.t2	AGACT	+							11	12
Chr1	292786	292787	LOC_Os01g01580.t2	GGACC	+						5	9	11
Chr1	310533	310534	LOC_Os01g01620.1	GGACA	-			26	21	56	56	38	44	92	83	31	30
Chr1	322109	322110	LOC_Os01g01640.1	AGACT	+	17	18	156	141	279	277	299	282	158	146	150	151
Chr1	319934	319935	LOC_Os01g01640.1	GGACC	+	6	13	83	56	106	105	119	90	71	53	123	98
Chr1	323715	323716	LOC_Os01g01650.1	GGACC	-			13								82	85
Chr1	328273	328274	LOC_Os01g01660.1	GGACC	-			6					5			14	22
Chr1	331508	331509	LOC_Os01g01670.1	GGACT	-		15	7	6	34	34	14	18	9	10	6
Chr1	331936	331937	LOC_Os01g01670.1	GGACA	-		10			22	16	5	9
Chr1	370608	370609	LOC_Os01g01689.t1	GGACC	+					16	21		8
Chr1	378919	378920	LOC_Os01g01710.1	GGACA	-			115	66	25		41	31	6		139	96
Chr1	379383	379384	LOC_Os01g01710.1	GGACC	-			98	54	22		35		5		135	91
Chr1	377231	377232	LOC_Os01g01710.1	GGACT	-			160	93	41	48	73	65	9	5	169	122
Chr1	379362	379363	LOC_Os01g01710.1	GGACA	-			98	56	22	24	36	27	5		135	92
Chr1	383385	383386	LOC_Os01g01720.1	AGACT	-			56	43	51	52	79	61	27	32	61	49
Chr1	385825	385826	LOC_Os01g01720.1	GGACA	-			21	12	7		26	7	10	15	47	32
Chr1	383385	383386	LOC_Os01g01720.2	AGACT	-			27	22	36	26	26	36	10	11	20	29
Chr1	385825	385826	LOC_Os01g01720.2	GGACA	-					6	6			6			16
Chr1	385875	385876	LOC_Os01g01720.t1	AGACT	-			14	8	15	24	12	21	13	7	7
Chr1	395829	395830	LOC_Os01g01740.1	GGACC	-					6	5
Chr1	403798	403799	LOC_Os01g01760.1	GGACA	-			15	8
Chr1	415722	415723	LOC_Os01g01780.1	GGACC	+	5		5		20	33	8	6	33	21	5	10
Chr1	414628	414629	LOC_Os01g01780.1	GGACA	+					8	18				5	5	8
Chr1	415241	415242	LOC_Os01g01780.1	GGACA	+					14	25	6	5	21	16	6	9
Chr1	415017	415018	LOC_Os01g01780.1	GGACA	+					12	22	5		16	9	6	8
Chr1	414816	414817	LOC_Os01g01780.1	GGACC	+					8	18	5		12	5	5	8
Chr1	420218	420219	LOC_Os01g01790.1	GGACC	-			21	5	17				24
Chr1	420025	420026	LOC_Os01g01790.1	GGACT	-			24		19	19	13		26		44	33
Chr1	420209	420210	LOC_Os01g01790.1	GGACC	-						17	13				42	31
Chr1	431086	431087	LOC_Os01g01800.1	GGACC	+			8	9	17	14	34	30	16	11	19	19
Chr1	427306	427307	LOC_Os01g01800.1	GGACA	+			8	7	9	7	22	16	12	6	14	17
Chr1	431450	431451	LOC_Os01g01800.1	AGACT	+					5	7	14	7	8	5
Chr1	426689	426690	LOC_Os01g01800.1	AGACT	+				5	6		14	7	10		12
Chr1	431086	431087	LOC_Os01g01800.2	GGACC	+			7		8	13	20	30	13	10	18	15
Chr1	431450	431451	LOC_Os01g01800.2	AGACT	+					9	6	9	5	7
Chr1	427306	427307	LOC_Os01g01800.2	GGACA	+						5	7	20	6	8	14	13
Chr1	426689	426690	LOC_Os01g01800.2	AGACT	+							6			7	11	13
Chr1	424760	424761	LOC_Os01g01800.2	GGACA	+											11	8
Chr1	449046	449047	LOC_Os01g01830.1	GGACT	+	5	8	34	28	43	49	68	57	22	24	23	41
Chr1	446746	446747	LOC_Os01g01830.1	GGACT	+		7	32	29	42	48	66	55	22	23	23	41
Chr1	446618	446619	LOC_Os01g01830.1	GGACA	+				28		46	63		20	22	23	39
Chr1	442664	442665	LOC_Os01g01830.1	GGACA	+									6		7	9
Chr1	449046	449047	LOC_Os01g01830.t1	GGACT	+	7		27	34	53	59	55	89	21	15	16	19
Chr1	485872	485873	LOC_Os01g01890.1	AGACT	+					7	8
Chr1	495728	495729	LOC_Os01g01910.t1	GGACA	-			6	9	6	15		8
Chr1	506163	506164	LOC_Os01g01920.1	GGACT	+			6	7	30	27	9		6
Chr1	505576	505577	LOC_Os01g01920.1	GGACA	+					6	9	5
Chr1	505075	505076	LOC_Os01g01920.2	GGACA	+			31	23		86	21	26	18	7	31	28
Chr1	506163	506164	LOC_Os01g01920.2	GGACT	+			48	32	106	114	30	42	22	11	31	31
Chr1	502493	502494	LOC_Os01g01920.2	GGACA	+			11	9	21	21		5			23	18
Chr1	502941	502942	LOC_Os01g01920.2	GGACA	+			12	11	22	26	11	7			26	20
Chr1	505576	505577	LOC_Os01g01920.2	GGACA	+			45	28	95	111	26	34	23	9	31	32
Chr1	506163	506164	LOC_Os01g01920.t1	GGACT	+					26	23	6	9	6
Chr1	516508	516509	LOC_Os01g01960.1	GGACA	-			13	8	22	19				16
Chr1	513949	513950	LOC_Os01g01960.1	AGACT	-	8		61	36	97	105	139	117	78	77	52	35
Chr1	515492	515493	LOC_Os01g01960.1	GGACA	-			46	21	66	82	93	63	71	61	70	58
Chr1	517156	517157	LOC_Os01g01960.1	GGACT	-			8		11	9			19	10
Chr1	517558	517559	LOC_Os01g01960.1	GGACA	-					7	9		7			13	10
Chr1	520030	520031	LOC_Os01g01960.1	GGACA	-			5			6	8	6	8		5	9
Chr1	518346	518347	LOC_Os01g01960.1	GGACA	-			5			7			10	5	9
Chr1	517578	517579	LOC_Os01g01960.1	GGACA	-						9			14		13	10
Chr1	521726	521727	LOC_Os01g01960.1	GGACC	-							5		5		6	5
Chr1	519710	519711	LOC_Os01g01960.1	AGACT	-			5			7	12				9	9
Chr1	517519	517520	LOC_Os01g01960.1	GGACA	-			5			10		7		7	13	10
Chr1	524756	524757	LOC_Os01g01970.1	AGACT	-				7	9	21	5	10
Chr1	526731	526732	LOC_Os01g01970.2	AGACT	-	7	6	54	35	39	41	24	31	9	7	36	44
Chr1	526776	526777	LOC_Os01g01970.2	GGACT	-	6	6						31	9
Chr1	527955	527956	LOC_Os01g01970.2	GGACT	-			42	25	28	31		21	6		30	38
Chr1	524756	524757	LOC_Os01g01970.2	AGACT	-			35	26	39	44	12	21	7		21	18
Chr1	543060	543061	LOC_Os01g02000.1	GGACT	+					19	10		23
Chr1	542771	542772	LOC_Os01g02000.1	GGACT	+					17	8	21	21
Chr1	542309	542310	LOC_Os01g02000.1	GGACT	+					12		16	18
Chr1	543662	543663	LOC_Os01g02010.1	GGACA	-			14				50	48			140	166
Chr1	543640	543641	LOC_Os01g02010.1	AGACT	-			14				50	48			140	165
Chr1	549806	549807	LOC_Os01g02020.1	AGACT	+	28	35	87	75	26	27	45	30	24	14	161	111
Chr1	551134	551135	LOC_Os01g02020.1	GGACA	+	38	39	126	118	53	40	69	54	29	19	188	129
Chr1	549276	549277	LOC_Os01g02020.1	GGACT	+				54		23	36				147	90
Chr1	554719	554720	LOC_Os01g02040.1	AGACT	-					65	59	26
Chr1	555912	555913	LOC_Os01g02040.1	GGACC	-					27	37		6			6	11
Chr1	570120	570121	LOC_Os01g02050.1	AGACT	-									36	21
Chr1	571742	571743	LOC_Os01g02050.1	GGACA	-									31	13
Chr1	571994	571995	LOC_Os01g02050.1	GGACA	-									27	11
Chr1	564022	564023	LOC_Os01g02050.1	GGACC	-									93	54
Chr1	562830	562831	LOC_Os01g02050.1	GGACC	-									160	105
Chr1	562649	562650	LOC_Os01g02050.1	GGACC	-									191	122
Chr1	571682	571683	LOC_Os01g02050.1	GGACT	-									31	14
Chr1	562116	562117	LOC_Os01g02050.1	AGACT	-									168	109
Chr1	577316	577317	LOC_Os01g02060.1	GGACC	-					6	7						9
Chr1	577007	577008	LOC_Os01g02060.1	GGACA	-					10	11						12
Chr1	577784	577785	LOC_Os01g02060.2	GGACA	-					8	6						15
Chr1	577454	577455	LOC_Os01g02060.2	GGACC	-					8	6						17
Chr1	577316	577317	LOC_Os01g02060.2	GGACC	-					11	9					10	17
Chr1	577007	577008	LOC_Os01g02060.2	GGACA	-					14	9					10	16
Chr1	577468	577469	LOC_Os01g02060.2	GGACT	-					8	6					10	17
Chr1	586571	586572	LOC_Os01g02080.1	GGACT	-			115	90	32	33	32	26	6		48	72
Chr1	587157	587158	LOC_Os01g02080.1	GGACC	-					22		25				55	66
Chr1	593627	593628	LOC_Os01g02090.1	AGACT	+	26	13	49	48	302	257	119	119	133	114	95	96
Chr1	592770	592771	LOC_Os01g02090.1	GGACA	+	6		35	24	158	132	74	62	78	64	87	85
Chr1	590857	590858	LOC_Os01g02090.1	AGACT	+				16	81	71			54		63	58
Chr1	593728	593729	LOC_Os01g02090.1	GGACT	+			10		56	52	13	25	27	17	18	14
Chr1	589071	589072	LOC_Os01g02090.1	GGACT	+					22			9		23	42	30
Chr1	593627	593628	LOC_Os01g02090.2	AGACT	+	20	15	23	25	135	149	54	58	51	40	22	23
Chr1	592770	592771	LOC_Os01g02090.2	GGACA	+					13	15	8	11
Chr1	600495	600496	LOC_Os01g02100.1	GGACC	+					7	8					11	11
Chr1	600092	600093	LOC_Os01g02100.1	GGACA	+					6	7
Chr1	599713	599714	LOC_Os01g02100.1	GGACT	+											11	7
Chr1	600363	600364	LOC_Os01g02100.4	GGACT	+					6	5						14
Chr1	599713	599714	LOC_Os01g02100.4	GGACT	+					5	5
Chr1	600495	600496	LOC_Os01g02100.4	GGACC	+					6	5					17	14
Chr1	600723	600724	LOC_Os01g02100.4	GGACT	+											17	14
Chr1	613026	613027	LOC_Os01g02120.1	GGACC	+	294	437
Chr1	615163	615164	LOC_Os01g02120.1	GGACA	+	308	457
Chr1	620774	620775	LOC_Os01g02130.1	GGACT	-					5		10	5
Chr1	626949	626950	LOC_Os01g02150.1	AGACT	+	10	10	64	75	394	420	164	197	292	247	265	314
Chr1	626621	626622	LOC_Os01g02150.1	GGACC	+		7	42	53	213	244	104	110	191	147	193	244
Chr1	638186	638187	LOC_Os01g02170.1	GGACT	-					7	8
Chr1	640988	640989	LOC_Os01g02180.2	GGACT	-	20	31	12	19	54	44	36	29	36	29	16	16
Chr1	642364	642365	LOC_Os01g02180.2	GGACA	-	15	23	6	10	32	28	26	12	27	21	12	14
Chr1	642711	642712	LOC_Os01g02180.2	GGACC	-		23	5		31	24	21	12	25	17	11	12
Chr1	642151	642152	LOC_Os01g02180.2	GGACA	-	15		7		36	31			27		13	14
Chr1	648241	648242	LOC_Os01g02200.1	GGACT	-	9	12	41	46	51		50	61	56	45	37	27
Chr1	651662	651663	LOC_Os01g02200.1	GGACC	-		5	13	11	11		17	12	23	18	24	13
Chr1	648241	648242	LOC_Os01g02200.t1	GGACT	-			21	22		29	28	49	43	32	12	13
Chr1	722861	722862	LOC_Os01g02290.1	GGACA	-							6	12			11	14
Chr1	723157	723158	LOC_Os01g02290.1	GGACC	-											10	14
Chr1	722541	722542	LOC_Os01g02290.1	GGACA	-											13	14
Chr1	724584	724585	LOC_Os01g02300.1	GGACT	+							13	10
Chr1	723880	723881	LOC_Os01g02300.1	GGACA	+							8	7
Chr1	723880	723881	LOC_Os01g02300.t1	GGACA	+									8	10
Chr1	723184	723185	LOC_Os01g02300.t1	GGACA	+									6	5
Chr1	725235	725236	LOC_Os01g02300.t1	GGACA	+									16	14
Chr1	733658	733659	LOC_Os01g02320.1	GGACA	-											5	7
Chr1	732712	732713	LOC_Os01g02320.1	GGACA	-						5					6	8
Chr1	732132	732133	LOC_Os01g02320.1	GGACA	-						7					6	9
Chr1	738387	738388	LOC_Os01g02334.1	GGACT	-	54	24			71	52	18	18	44	44	5	7
Chr1	743529	743530	LOC_Os01g02350.1	GGACA	-					6		12	9
Chr1	745086	745087	LOC_Os01g02350.t1	GGACA	-						5	6	10
Chr1	748294	748295	LOC_Os01g02360.1	GGACC	+							5	7
Chr1	768042	768043	LOC_Os01g02390.1	GGACA	-			32	20	6	12	90	71	13	5	18	19
Chr1	767874	767875	LOC_Os01g02390.1	GGACA	-			38	24	6	14	101	89	14		20	21
Chr1	773081	773082	LOC_Os01g02400.1	AGACT	+							12	8	7
Chr1	772758	772759	LOC_Os01g02400.1	GGACA	+									7	5
Chr1	773054	773055	LOC_Os01g02400.1	GGACT	+							12		7	6
Chr1	773054	773055	LOC_Os01g02400.2	GGACT	+							12	8
Chr1	773081	773082	LOC_Os01g02400.2	AGACT	+							12	8		5
Chr1	773081	773082	LOC_Os01g02400.3	AGACT	+							10	7
Chr1	846813	846814	LOC_Os01g02560.1	AGACT	+							21	18
Chr1	862964	862965	LOC_Os01g02590.1	AGACT	-							15	9
Chr1	917035	917036	LOC_Os01g02690.t1	GGACA	-								5			5	5
Chr1	924966	924967	LOC_Os01g02710.1	AGACT	+			67	63
Chr1	924658	924659	LOC_Os01g02710.1	GGACA	+			21	9				5			5
Chr1	932463	932464	LOC_Os01g02720.1	GGACC	-					7	7					8	8
Chr1	933118	933119	LOC_Os01g02720.2	AGACT	-					11	24		6	16	12
Chr1	932463	932464	LOC_Os01g02720.2	GGACC	-	5				14	25		8	16	12	11	9
Chr1	933176	933177	LOC_Os01g02720.2	GGACA	-					11	22		6	15	11	9	9
Chr1	956178	956179	LOC_Os01g02750.1	AGACT	+							9	9
Chr1	1012077	1012078	LOC_Os01g02870.1	GGACA	+			126	98							150	116
Chr1	1012028	1012029	LOC_Os01g02870.1	GGACC	+			124	97							149	115
Chr1	1017527	1017528	LOC_Os01g02880.1	GGACA	+	35	17		43	138	146	136	107	91	76	147	85
Chr1	1019259	1019260	LOC_Os01g02880.1	AGACT	+	80	40	136	135	530	524	420	398	341	283	211	132
Chr1	1019459	1019460	LOC_Os01g02880.1	AGACT	+	44	22	45	64	243	230	215	214	199	176	86	55
Chr1	1018063	1018064	LOC_Os01g02880.1	GGACT	+	38	27	85	70	209			186	139	111		102
Chr1	1018591	1018592	LOC_Os01g02880.1	GGACA	+			90	71	212	234	218		140	114	166	102
Chr1	1030054	1030055	LOC_Os01g02884.1	GGACC	+			24	27	109	111	67	70	65	50	19	17
Chr1	1029261	1029262	LOC_Os01g02884.1	GGACA	+	5		13	17	53	68	47	42	44	32	14	20
Chr1	1028426	1028427	LOC_Os01g02884.1	GGACT	+			12	10		53		30	34	25	12	18
Chr1	1030082	1030083	LOC_Os01g02884.1	GGACC	+			15	22	65	59	46	45	33	31	12	14
Chr1	1027287	1027288	LOC_Os01g02884.1	GGACT	+			7		20	37	21		12	12	10
Chr1	1029298	1029299	LOC_Os01g02884.1	AGACT	+	5		13		54	69	48	42	45	33		20
Chr1	1029915	1029916	LOC_Os01g02884.1	AGACT	+	8		24			118	68		78	60		22
Chr1	1048074	1048075	LOC_Os01g02890.1	GGACA	+					12	5
Chr1	1051986	1051987	LOC_Os01g02890.1	GGACA	+					20	15	6
Chr1	1051418	1051419	LOC_Os01g02890.1	GGACA	+					20	13	5
Chr1	1051986	1051987	LOC_Os01g02890.t1	GGACA	+					16	16					5
Chr1	1059918	1059919	LOC_Os01g02900.t1	GGACA	-			5	5			5	7			16	11
Chr1	1058703	1058704	LOC_Os01g02900.t1	GGACT	-								6			16	10
Chr1	1057773	1057774	LOC_Os01g02900.t1	GGACA	-											10	9
Chr1	1057617	1057618	LOC_Os01g02900.t1	GGACC	-											14	9
Chr1	1072518	1072519	LOC_Os01g02920.1	GGACA	-			10	8		7	44	37	7	6	10	7
Chr1	1072692	1072693	LOC_Os01g02920.1	GGACT	-			9	8			39		6	5
Chr1	1073154	1073155	LOC_Os01g02920.1	GGACA	-							23	17			6
Chr1	1074219	1074220	LOC_Os01g02920.1	GGACA	-							5	6			6
Chr1	1073892	1073893	LOC_Os01g02920.1	GGACC	-							9	9
Chr1	1090077	1090078	LOC_Os01g02940.1	AGACT	-					12	18	5				7
Chr1	1090077	1090078	LOC_Os01g02940.4	AGACT	-					21	41					8
Chr1	1092231	1092232	LOC_Os01g02940.4	AGACT	-					12	20					7	7
Chr1	1092835	1092836	LOC_Os01g02940.4	GGACC	-					11	18
Chr1	1092544	1092545	LOC_Os01g02940.4	AGACT	-						19					6	6
Chr1	1090077	1090078	LOC_Os01g02940.6	AGACT	-					18	18
Chr1	1106819	1106820	LOC_Os01g02960.1	GGACA	+	6		5	6	15	15	6	17		6
Chr1	1106740	1106741	LOC_Os01g02960.1	GGACT	+	6		10	13	35	33	19	33	17	17	11	10
Chr1	1105003	1105004	LOC_Os01g02960.1	GGACA	+			9		20		17	19		11
Chr1	1107475	1107476	LOC_Os01g02960.t1	GGACC	+					12	13	12	7
Chr1	1107615	1107616	LOC_Os01g02960.t1	AGACT	+					15	14	13	10	10
Chr1	1146606	1146607	LOC_Os01g03020.1	GGACA	-			25	8	16	10	10	10			47	37
Chr1	1148132	1148133	LOC_Os01g03020.1	AGACT	-			21		13	9	9					37
Chr1	1148276	1148277	LOC_Os01g03020.1	GGACC	-			19		11	9	8				43	37
Chr1	1154823	1154824	LOC_Os01g03020.1	GGACA	-											22	16
Chr1	1153680	1153681	LOC_Os01g03020.1	GGACA	-											25	18
Chr1	1153713	1153714	LOC_Os01g03020.t2	GGACA	-			18	10	9	9	16	6		5	33	29
Chr1	1153054	1153055	LOC_Os01g03020.t2	GGACC	-			10		8	8	13				31	29
Chr1	1152979	1152980	LOC_Os01g03020.t2	AGACT	-			11		9	8	14				31	29
Chr1	1147539	1147540	LOC_Os01g03020.t2	GGACT	-											23	10
Chr1	1146491	1146492	LOC_Os01g03020.t2	GGACA	-											23	11
Chr1	1146049	1146050	LOC_Os01g03020.t2	GGACA	-											21	7
Chr1	1158092	1158093	LOC_Os01g03030.1	GGACT	-	25	30	35	37	21	20	45	43	9	9	34
Chr1	1155413	1155414	LOC_Os01g03030.1	GGACT	-	45	43	59	67	37	29	108	109	17	13	42	27
Chr1	1156830	1156831	LOC_Os01g03030.1	GGACC	-		33		41	25	23
Chr1	1155413	1155414	LOC_Os01g03030.2	GGACT	-	28	17	21	30	30	30	80	69	10	15	12
Chr1	1158150	1158151	LOC_Os01g03030.2	AGACT	-							5	7
Chr1	1163873	1163874	LOC_Os01g03040.1	GGACA	-			274	228			72	81				62
Chr1	1164064	1164065	LOC_Os01g03040.1	GGACA	-			248	216			62					60
Chr1	1167246	1167247	LOC_Os01g03050.1	GGACA	+	14	8	12	10	18		15	24		46	13	14
Chr1	1165972	1165973	LOC_Os01g03050.1	GGACC	+									23	13	5
Chr1	1169438	1169439	LOC_Os01g03060.1	AGACT	-		7	22	13	20	32	45	35	14	9	6	15
Chr1	1169023	1169024	LOC_Os01g03060.1	GGACA	-			30		29	44	65	71	26	13	8
Chr1	1169522	1169523	LOC_Os01g03060.1	GGACC	-				9	19	31	41		13		6
Chr1	1169023	1169024	LOC_Os01g03060.2	GGACA	-	12	9	30	38	45	46	93	87		17	19
Chr1	1169438	1169439	LOC_Os01g03060.2	AGACT	-	8	5	23	28	33	31	64	60	9	11	13	23
Chr1	1169023	1169024	LOC_Os01g03060.3	GGACA	-	19	16	33	35	53	60	87	60	16	21	14	28
Chr1	1169438	1169439	LOC_Os01g03060.3	AGACT	-	14	11	27	24	40	44	60	37	9	19	13	21
Chr1	1169576	1169577	LOC_Os01g03060.3	AGACT	-	12	9
Chr1	1172041	1172042	LOC_Os01g03070.1	GGACC	-			55	46								59
Chr1	1172660	1172661	LOC_Os01g03070.1	AGACT	-	10		30	15	110	141	117	113	89	48	61	38
Chr1	1172155	1172156	LOC_Os01g03070.1	GGACT	-		6			229		203	202	156		70	55
Chr1	1177404	1177405	LOC_Os01g03070.1	GGACA	-			7			26					21	9
Chr1	1172155	1172156	LOC_Os01g03070.2	GGACT	-			44	40			137	151		90		40
Chr1	1172660	1172661	LOC_Os01g03070.2	AGACT	-	6		23	14	63	79	57	51	36	35	33	29
Chr1	1183592	1183593	LOC_Os01g03090.1	GGACC	+	12	17	59		112			54	77	52	58	53
Chr1	1184043	1184044	LOC_Os01g03090.1	AGACT	+	20	19	73	51	125	117	74	70	86	61	67	63
Chr1	1201085	1201086	LOC_Os01g03110.1	GGACA	-	14	10			33	38	17	10	17	14	9	5
Chr1	1200403	1200404	LOC_Os01g03110.1	GGACA	-	18	18			49	66	24	15	26	19	9	6
Chr1	1199060	1199061	LOC_Os01g03110.1	GGACC	-	50	32	10		217	231	75	86	92	74	13	13
Chr1	1201100	1201101	LOC_Os01g03110.1	GGACA	-	13	9				38	17	10	17	14	8	5
Chr1	1199204	1199205	LOC_Os01g03110.1	GGACT	-	37	28	8				58		71		13	9
Chr1	1200272	1200273	LOC_Os01g03110.1	GGACA	-	19	19			53	73	25	20	28	21	9	7
Chr1	1198725	1198726	LOC_Os01g03110.1	GGACA	-					23	23			9
Chr1	1202196	1202197	LOC_Os01g03110.1	GGACC	-		8				28			14	12	7
Chr1	1225866	1225867	LOC_Os01g03144.1	GGACC	-			18	14	21	27	30	25	35	21	57	56
Chr1	1224013	1224014	LOC_Os01g03144.1	GGACT	-			12	9	15	19	32	28	31	19	40	38
Chr1	1226223	1226224	LOC_Os01g03144.1	GGACC	-			17	10		22	25	23		17	62	51
Chr1	1226542	1226543	LOC_Os01g03144.1	AGACT	-				10	14	21	23	17	34	16	63
Chr1	1228026	1228027	LOC_Os01g03144.1	GGACA	-			8		11	14	15	12	26	10	51	42
Chr1	1223648	1223649	LOC_Os01g03144.1	GGACT	-					29	23	68	87
Chr1	1226627	1226628	LOC_Os01g03144.1	GGACC	-			15		13	21	21	17	34	15		51
Chr1	1227143	1227144	LOC_Os01g03144.t1	GGACC	-					8	14	6	10	7		5	7
Chr1	1228003	1228004	LOC_Os01g03144.t1	GGACT	-				9	16	13	16	15		9
Chr1	1235984	1235985	LOC_Os01g03160.1	AGACT	+			6	9	44	48	35	38	20	17	18	13
Chr1	1242199	1242200	LOC_Os01g03170.1	GGACA	+					27	24
Chr1	1250071	1250072	LOC_Os01g03180.1	AGACT	+					19	15
Chr1	1250719	1250720	LOC_Os01g03180.1	GGACC	+						106			11	12
Chr1	1338581	1338582	LOC_Os01g03310.1	GGACT	-			64	56	10	21					19
Chr1	1345285	1345286	LOC_Os01g03330.1	GGACA	-	11	7	1053	862	135	149	458	408	594	461	199	68
Chr1	1345889	1345890	LOC_Os01g03330.1	GGACT	-	5		653	418	45	37	228	167	284	198	129	45
Chr1	1344638	1344639	LOC_Os01g03330.t1	GGACA	-			49	56	17	11	29	31	45	37
Chr1	1348389	1348390	LOC_Os01g03340.1	GGACC	-	241	189	2450	2022	1396	1541	2462	2285	1283	1082	1583	651
Chr1	1348554	1348555	LOC_Os01g03340.1	GGACT	-	187	167	2051	1646	1026	1102	1974	1833	1023	851	1345	536
Chr1	1347708	1347709	LOC_Os01g03340.1	GGACC	-	569	331	3764	3807	3861	4063	4459	4624	2716	2484	1945	827
Chr1	1354432	1354433	LOC_Os01g03360.1	GGACC	-	4618	4415	76	36	998	1135	644	561	636	532
Chr1	1354600	1354601	LOC_Os01g03360.1	GGACT	-	3416	3580	60	27	685	786	504	441	466	393	48	23
Chr1	1353753	1353754	LOC_Os01g03360.1	GGACC	-	11044	7726	113	71	3096	3207	1015	1018	1517	1352	67	39
Chr1	1347600	1347601	LOC_Os01g03360.t1	GGACT	-	55	82			18	25		9	9	10
Chr1	1354668	1354669	LOC_Os01g03360.t1	GGACC	-	62	83			23	33			12	13
Chr1	1353985	1353986	LOC_Os01g03360.t1	GGACC	-	30	9	94	109	165	166	112	187	82	108	17	18
Chr1	1365907	1365908	LOC_Os01g03390.1	GGACC	-			1322	1114	430	471	967	1006	970	805	2067	1321
Chr1	1365916	1365917	LOC_Os01g03390.t1	GGACC	-	12	6			14	11	13	5	8
Chr1	1405884	1405885	LOC_Os01g03490.1	GGACA	+					36	54	8	5			11	22
Chr1	1405739	1405740	LOC_Os01g03490.1	GGACT	+					24	42						20
Chr1	1407139	1407140	LOC_Os01g03490.1	GGACT	+					17	12
Chr1	1411331	1411332	LOC_Os01g03500.1	GGACC	-		7	9	6		14	16		5	7	7
Chr1	1411301	1411302	LOC_Os01g03500.1	GGACC	-			9	6	19	16			5		7
Chr1	1411815	1411816	LOC_Os01g03500.1	GGACT	-			6		8	8	7	7
Chr1	1411248	1411249	LOC_Os01g03500.1	GGACC	-		9	10		23		17		6	8	7
Chr1	1418487	1418488	LOC_Os01g03510.1	GGACA	+	11	9	51	43	66	76	90	92	471	355	53	55
Chr1	1416388	1416389	LOC_Os01g03510.1	GGACA	+		5	18	13	22	20	27	36	189	145	39	38
Chr1	1416444	1416445	LOC_Os01g03510.1	GGACA	+			20	14	23		28	38	197	152		41
Chr1	1416260	1416261	LOC_Os01g03510.1	GGACA	+			16	11	20	17	25	31	174	129	38	37
Chr1	1414849	1414850	LOC_Os01g03510.1	GGACT	+			11		7	11	15	19	120	88	33	30
Chr1	1414080	1414081	LOC_Os01g03510.1	GGACC	+					6	7	15		108	77	31	28
Chr1	1413990	1413991	LOC_Os01g03510.1	GGACC	+			9		6	7	15	13	104	76	30	26
Chr1	1427862	1427863	LOC_Os01g03520.1	GGACT	+	10		7	6	22	29	30	26	23	19	8
Chr1	1427281	1427282	LOC_Os01g03520.1	GGACT	+			10		34	30	64	45			20	23
Chr1	1424814	1424815	LOC_Os01g03520.1	GGACA	+							8	6	6	5	8	7
Chr1	1424726	1424727	LOC_Os01g03520.1	GGACA	+							7	6	6			7
Chr1	1424586	1424587	LOC_Os01g03520.1	GGACA	+							5	5			8	6
Chr1	1427281	1427282	LOC_Os01g03520.t1	GGACT	+		6	24	24	51	70	48	61		44	51	43
Chr1	1424814	1424815	LOC_Os01g03520.t1	GGACA	+			6	5	13	12	6	10	16	11	33	22
Chr1	1424441	1424442	LOC_Os01g03520.t1	AGACT	+					8	10		7		7
Chr1	1427988	1427989	LOC_Os01g03520.t1	GGACA	+					14	9	9	13	9	9
Chr1	1425427	1425428	LOC_Os01g03520.t1	AGACT	+					16	23		22
Chr1	1427862	1427863	LOC_Os01g03520.t1	GGACT	+	6			6	45	47	32	46	30	26	9	13
Chr1	1424586	1424587	LOC_Os01g03520.t1	GGACA	+			6		11	12		9	11	9	30	19
Chr1	1424726	1424727	LOC_Os01g03520.t1	GGACA	+			6		13		5	9	14	9	30
Chr1	1424388	1424389	LOC_Os01g03520.t1	AGACT	+									7	7
Chr1	1423798	1423799	LOC_Os01g03520.t1	GGACT	+					6				5		23	10
Chr1	1423485	1423486	LOC_Os01g03520.t1	GGACA	+					5						19	6
Chr1	1436458	1436459	LOC_Os01g03530.1	GGACA	+							10	10
Chr1	1435587	1435588	LOC_Os01g03530.2	GGACA	+							15	8
Chr1	1445151	1445152	LOC_Os01g03549.1	GGACA	+			9	9	17	14	6				9	6
Chr1	1444821	1444822	LOC_Os01g03549.1	GGACC	+			5		10	9
Chr1	1444662	1444663	LOC_Os01g03549.1	GGACA	+					7	8
Chr1	1450151	1450152	LOC_Os01g03570.1	GGACA	+					224	221		5	17	19	5
Chr1	1449289	1449290	LOC_Os01g03570.1	AGACT	+					116	138			8	7
Chr1	1450416	1450417	LOC_Os01g03570.1	GGACT	+					18	15
Chr1	1450123	1450124	LOC_Os01g03570.1	AGACT	+					219	210	5	5	17	17
Chr1	1450177	1450178	LOC_Os01g03570.1	AGACT	+					235	226		5	19	20
Chr1	1498691	1498692	LOC_Os01g03640.1	GGACC	-									32	23
Chr1	1497905	1497906	LOC_Os01g03640.1	GGACT	-									58	39
Chr1	1497358	1497359	LOC_Os01g03640.1	GGACT	-									98	77
Chr1	1507175	1507176	LOC_Os01g03650.1	GGACC	-			48	39	38	23	43	26	25		91	85
Chr1	1507573	1507574	LOC_Os01g03650.1	GGACC	-			21	16	14	13	26	11	13	13	47	40
Chr1	1512600	1512601	LOC_Os01g03660.2	GGACA	+					12	7
Chr1	1510049	1510050	LOC_Os01g03660.2	GGACA	+					6	5
Chr1	1512295	1512296	LOC_Os01g03660.2	GGACA	+					10	7
Chr1	1510049	1510050	LOC_Os01g03660.3	GGACA	+				22	23	11	15	9	7		32	33
Chr1	1516019	1516020	LOC_Os01g03680.1	GGACT	+	95	133				9	569	570			6
Chr1	1516154	1516155	LOC_Os01g03680.1	GGACT	+	113	154			9	12	642	663			6
Chr1	1516289	1516290	LOC_Os01g03680.1	GGACA	+	138	163			9	15	690	705
Chr1	1516115	1516116	LOC_Os01g03680.1	GGACT	+	109				8	11	621	643			6
Chr1	1521474	1521475	LOC_Os01g03690.1	GGACA	+					13	7	9
Chr1	1521474	1521475	LOC_Os01g03690.t1	GGACA	+	5		6		15	14	9	10				5
Chr1	1521175	1521176	LOC_Os01g03690.t1	GGACC	+	5		6		14	10	9	9
Chr1	1568484	1568485	LOC_Os01g03730.1	GGACA	+			117	89	7	9	9		45	48	85	43
Chr1	1568025	1568026	LOC_Os01g03730.1	GGACT	+			89	62	5	8	6		30	36	78	36
Chr1	1570211	1570212	LOC_Os01g03750.1	GGACT	-	5						17	6		32
Chr1	1571724	1571725	LOC_Os01g03760.1	AGACT	-	20	9	35	25	138	110	75	78	70	62	45	34
Chr1	1571674	1571675	LOC_Os01g03760.1	GGACT	-	20	9	35	25	138	110	75	78	68	61	45	34
Chr1	1572116	1572117	LOC_Os01g03760.1	GGACA	-			35	23	121	103		70	63	55	46
Chr1	1571674	1571675	LOC_Os01g03760.2	GGACT	-			5	5	25	15	12	8	6	8
Chr1	1571724	1571725	LOC_Os01g03760.2	AGACT	-				5	24	15	11	7	5	8
Chr1	1572541	1572542	LOC_Os01g03760.t1	GGACT	-	22	10	22	26	139	126	87	78	82	58	44	47
Chr1	1571179	1571180	LOC_Os01g03760.t1	GGACA	-	20		21	26	125	117	79	73	77	53	43	48
Chr1	1572591	1572592	LOC_Os01g03760.t1	AGACT	-	21		22	26	139	125	86	79	84	57	45	48
Chr1	1576502	1576503	LOC_Os01g03760.t1	GGACT	-									58		15	19
Chr1	1605626	1605627	LOC_Os01g03820.t1	AGACT	+	10	6	33	18	35	49	106	89	44	30	34	22
Chr1	1605032	1605033	LOC_Os01g03820.t1	AGACT	+			22	8	20	25	69	46	22	19	26	19
Chr1	1602208	1602209	LOC_Os01g03820.t1	GGACT	+					5	6					13
Chr1	1600995	1600996	LOC_Os01g03820.t1	GGACA	+					5	5	11	6	6		10	8
Chr1	1605787	1605788	LOC_Os01g03820.t1	GGACA	+							6	5
Chr1	1604856	1604857	LOC_Os01g03820.t1	GGACC	+			17						16	13
Chr1	1641988	1641989	LOC_Os01g03870.1	GGACC	-					46	46	15	15	7
Chr1	1641611	1641612	LOC_Os01g03870.1	GGACC	-					54	58	17	18	10
Chr1	1641970	1641971	LOC_Os01g03870.1	AGACT	-					47	48	15	15	7	6
Chr1	1642312	1642313	LOC_Os01g03870.1	GGACT	-							9	10
Chr1	1658293	1658294	LOC_Os01g03890.1	GGACA	+				5			12	17			18	12
Chr1	1670783	1670784	LOC_Os01g03900.1	AGACT	-					27	28			5
Chr1	1673990	1673991	LOC_Os01g03914.1	GGACA	-	12	7
Chr1	1674962	1674963	LOC_Os01g03914.1	GGACT	-	5		166	85	43	36	239	196	131	139	251	188
Chr1	1674351	1674352	LOC_Os01g03914.1	GGACC	-	11		203	115	69	66	371	309	184	171	288	219
Chr1	1674012	1674013	LOC_Os01g03914.1	GGACT	-						103		383			295	229
Chr1	1676980	1676981	LOC_Os01g03914.1	GGACA	-					10			28	17		25	17
Chr1	1674351	1674352	LOC_Os01g03914.2	GGACC	-	10		69	50	51	43	255	251	143	149	53	65
Chr1	1674962	1674963	LOC_Os01g03914.2	GGACT	-	6		31	21	18	13	140	118	88	97	29	26
Chr1	1674351	1674352	LOC_Os01g03914.3	GGACC	-					6		12	5			6
Chr1	1685601	1685602	LOC_Os01g03940.1	GGACT	-	28	34	30		60	67		51				72
Chr1	1701734	1701735	LOC_Os01g03950.1	GGACC	+					50	66	10	12			20	31
Chr1	1698663	1698664	LOC_Os01g03950.1	GGACA	+					18	23					14	17
Chr1	1702545	1702546	LOC_Os01g03950.1	GGACA	+					84	107	19		5		22
Chr1	1699535	1699536	LOC_Os01g03950.1	GGACA	+					24	27					16	18
Chr1	1701293	1701294	LOC_Os01g03950.1	GGACT	+					34	50	8	6			19	27
Chr1	1702439	1702440	LOC_Os01g03950.1	GGACC	+					82	102	19	28	5		22	35
Chr1	1702419	1702420	LOC_Os01g03950.1	GGACT	+						103	19	28	5			35
Chr1	1712522	1712523	LOC_Os01g03980.1	GGACC	-			15	15	82	78		8	30	35	7
Chr1	1712609	1712610	LOC_Os01g03980.1	GGACA	-			13	12	68	63	6	6	29	30	7	6
Chr1	1712429	1712430	LOC_Os01g03980.1	GGACT	-			16	19		101	8	11	42	43	8
Chr1	1739052	1739053	LOC_Os01g04010.1	GGACC	+	261	327	2014	1231	534	628	344	368	315	247	402	369
Chr1	1739305	1739306	LOC_Os01g04010.1	GGACA	+	327	379	2369	1515	873	970	419	471	400	339	462	425
Chr1	1748380	1748381	LOC_Os01g04020.1	GGACA	+	99	37	185	162	909	849	707	650	482	440	684	663
Chr1	1747859	1747860	LOC_Os01g04020.1	GGACA	+	74		148		776		552	488	386	328	692	684
Chr1	1748380	1748381	LOC_Os01g04020.2	GGACA	+	58	20	117	146	502	510	424	453	269	246	175	210
Chr1	1747859	1747860	LOC_Os01g04020.2	GGACA	+			82	93	311		287	301	158	135		194
Chr1	1757415	1757416	LOC_Os01g04030.1	AGACT	+	29	20	60	65	155	163	104	105	96	78	45	46
Chr1	1757085	1757086	LOC_Os01g04030.1	GGACC	+	22	19		50	110	116	73	78	71	58	41	42
Chr1	1757364	1757365	LOC_Os01g04030.1	AGACT	+		19	58	64	150	164		104	94		45
Chr1	1760281	1760282	LOC_Os01g04050.1	AGACT	-			149		213	224	189		48
Chr1	1772246	1772247	LOC_Os01g04080.1	GGACA	-					36	42			11	7
Chr1	1776697	1776698	LOC_Os01g04090.1	GGACC	-									46	32
Chr1	1777326	1777327	LOC_Os01g04090.1	AGACT	-									33	26
Chr1	1782282	1782283	LOC_Os01g04100.1	GGACC	+				22	68	77		26	67	32	22	14
Chr1	1789646	1789647	LOC_Os01g04110.1	GGACA	-		6	13	15	21	22	18	15	13	9	11
Chr1	1791153	1791154	LOC_Os01g04110.1	GGACA	-				9		11	5	7	6		8
Chr1	1802105	1802106	LOC_Os01g04120.1	GGACT	-			7		9	6	228				9
Chr1	1802992	1802993	LOC_Os01g04120.1	GGACT	-							64	69
Chr1	1803995	1803996	LOC_Os01g04130.t1	GGACC	-			16	13		9	6				14	10
Chr1	1803849	1803850	LOC_Os01g04130.t1	GGACA	-			22	15	8	10	12	13	5		16	13
Chr1	1803789	1803790	LOC_Os01g04130.t1	GGACA	-				15	9		17	14	5		18
Chr1	1837646	1837647	LOC_Os01g04160.1	GGACC	+	8	6			54		21	21
Chr1	1837546	1837547	LOC_Os01g04160.1	AGACT	+	16	8			62	61	22	25				5
Chr1	1837466	1837467	LOC_Os01g04160.1	AGACT	+	18	10			55	52	21	24				5
Chr1	1837449	1837450	LOC_Os01g04160.1	GGACA	+	18	10			55	50	21	24				5
Chr1	1837573	1837574	LOC_Os01g04160.1	AGACT	+	16				62	61	22	25				5
Chr1	1837701	1837702	LOC_Os01g04160.1	AGACT	+					6	7
Chr1	1847845	1847846	LOC_Os01g04190.1	GGACA	+		6	26	18	15	9	27	39	29	30	41	27
Chr1	1847101	1847102	LOC_Os01g04190.1	GGACA	+		5	21			5	21				34	22
Chr1	1847845	1847846	LOC_Os01g04190.2	GGACA	+		7	21	21	15	16	51	28	33	30	37	19
Chr1	1847101	1847102	LOC_Os01g04190.3	GGACA	+		8	25	16	14		36			35	66	53
Chr1	1847845	1847846	LOC_Os01g04190.3	GGACA	+		9	31	25	19	30	45	35	60	49	70	56
Chr1	1843975	1843976	LOC_Os01g04190.3	AGACT	+			7							20	21	22
Chr1	1847845	1847846	LOC_Os01g04190.t1	GGACA	+			9	10	9	14	11	18	17	11	9	5
Chr1	1854654	1854655	LOC_Os01g04200.1	GGACT	+							6	5			10	6
Chr1	1855591	1855592	LOC_Os01g04200.1	GGACA	+							6	5		12	11
Chr1	1854241	1854242	LOC_Os01g04200.1	GGACA	+							6				10	6
Chr1	1854211	1854212	LOC_Os01g04200.1	GGACT	+							6			8	10	6
Chr1	1854211	1854212	LOC_Os01g04200.2	GGACT	+			9	10	19	32		32	7	16	30
Chr1	1853939	1853940	LOC_Os01g04200.2	GGACA	+			9	10		32	28	31	7	16	30	32
Chr1	1850192	1850193	LOC_Os01g04200.2	GGACT	+					8	14		12		6
Chr1	1854654	1854655	LOC_Os01g04200.2	GGACT	+			9		22	35	31	35		17	30	34
Chr1	1854241	1854242	LOC_Os01g04200.2	GGACA	+			9		19	32	28	33		17	30	33
Chr1	1850762	1850763	LOC_Os01g04200.2	GGACA	+				6	11		16	17		8	29	27
Chr1	1849931	1849932	LOC_Os01g04200.2	GGACA	+						6					12	7
Chr1	1868595	1868596	LOC_Os01g04230.1	AGACT	+						6					11	9
Chr1	1868541	1868542	LOC_Os01g04230.1	GGACT	+						6					11	9
Chr1	1891749	1891750	LOC_Os01g04260.1	GGACA	+			10	10	26	29	14	11	18	7	7	9
Chr1	1891713	1891714	LOC_Os01g04260.1	GGACA	+			10	9	22	24	11		17		7	8
Chr1	1891070	1891071	LOC_Os01g04260.1	GGACA	+					16	12	7	8	9		6	7
Chr1	1904743	1904744	LOC_Os01g04280.1	GGACT	+			13	19	11	11	249	225	17	17	9	5
Chr1	1904808	1904809	LOC_Os01g04280.1	GGACT	+			14	20	12	15	273	249	17	18	10	5
Chr1	1902929	1902930	LOC_Os01g04280.1	GGACA	+							40	37
Chr1	1903115	1903116	LOC_Os01g04280.1	AGACT	+				5			46	41
Chr1	1903758	1903759	LOC_Os01g04280.1	GGACA	+				5			92	84		6	5
Chr1	1908552	1908553	LOC_Os01g04290.1	GGACC	-					10	15			8	6
Chr1	1907572	1907573	LOC_Os01g04290.1	GGACC	-					61	73			16	12
Chr1	1907947	1907948	LOC_Os01g04290.1	GGACT	-					22	27			8	7
Chr1	1908584	1908585	LOC_Os01g04290.1	GGACC	-					9	15			8	6
Chr1	1912850	1912851	LOC_Os01g04300.1	GGACA	-			8		7	10	24	19	7		14	22
Chr1	1913786	1913787	LOC_Os01g04300.1	GGACT	-											12	14
Chr1	1913465	1913466	LOC_Os01g04300.1	GGACC	-			6					7			13	15
Chr1	1931073	1931074	LOC_Os01g04330.1	GGACC	-	395	281		27	506	543	92		319	237
Chr1	1934277	1934278	LOC_Os01g04340.1	GGACC	+	369	398
Chr1	1934598	1934599	LOC_Os01g04340.1	GGACC	+	545	516
Chr1	1941317	1941318	LOC_Os01g04350.1	GGACC	+	42	55	329	285	33	32	9	10	14	8	189	155
Chr1	1944656	1944657	LOC_Os01g04360.1	GGACA	-	88	166
Chr1	1944572	1944573	LOC_Os01g04360.1	GGACC	-	97	181
Chr1	1949188	1949189	LOC_Os01g04370.1	GGACA	-	2439	3635	20	6							8
Chr1	1949104	1949105	LOC_Os01g04370.1	GGACC	-	2792	3936	20	7
Chr1	1952398	1952399	LOC_Os01g04380.1	GGACC	+	1222	1521
Chr1	1952314	1952315	LOC_Os01g04380.1	GGACA	+	985	1384									7
Chr1	1958488	1958489	LOC_Os01g04409.1	GGACA	-			21	30	10			124			28
Chr1	1958317	1958318	LOC_Os01g04409.1	GGACA	-			25	34	12	19	173	152			31	35
Chr1	1958038	1958039	LOC_Os01g04409.1	GGACT	-			22	35	15	19	197	177	31	26	24	28
Chr1	1958658	1958659	LOC_Os01g04409.1	GGACT	-			20	23	6	11	126	102	22	20	26	30
Chr1	1958849	1958850	LOC_Os01g04409.1	GGACA	-			15	19			88	78	18	16	22	28
Chr1	1958191	1958192	LOC_Os01g04409.1	GGACA	-			28	42	14	21	211	193	35	31	31	35
Chr1	1958826	1958827	LOC_Os01g04409.1	GGACC	-			16	19		11	95	78	18	16	22	29
Chr1	1958384	1958385	LOC_Os01g04409.1	AGACT	-					11		162		29	25	31	35
Chr1	1961095	1961096	LOC_Os01g04409.t1	GGACT	+					6	7			11
Chr1	1957647	1957648	LOC_Os01g04409.t1	GGACT	+									17	11
Chr1	1981751	1981752	LOC_Os01g04450.1	GGACA	-							7	8
Chr1	1978542	1978543	LOC_Os01g04450.1	GGACA	-							18	19
Chr1	1977762	1977763	LOC_Os01g04450.1	GGACA	-			6				44	45	6
Chr1	1977642	1977643	LOC_Os01g04450.1	AGACT	-			7					49	6	11
Chr1	1986991	1986992	LOC_Os01g04460.t1	AGACT	-					7	5	6			7
Chr1	1985346	1985347	LOC_Os01g04460.t1	GGACA	-					8	5
Chr1	2024757	2024758	LOC_Os01g04540.1	AGACT	+			19	16
Chr1	2037120	2037121	LOC_Os01g04550.1	GGACA	+			11	14
Chr1	2056787	2056788	LOC_Os01g04580.1	GGACA	+							11	14
Chr1	2061525	2061526	LOC_Os01g04590.1	GGACC	+	6	7			18	20			41	38	7
Chr1	2061787	2061788	LOC_Os01g04590.1	AGACT	+	6	7			20	22			43	40	8
Chr1	2062045	2062046	LOC_Os01g04590.1	AGACT	+	6	7			26	27			45	45	8
Chr1	2062045	2062046	LOC_Os01g04590.t1	AGACT	+					11	14			20	18
Chr1	2061787	2061788	LOC_Os01g04590.t1	AGACT	+					7	7			11	7
Chr1	2063808	2063809	LOC_Os01g04600.1	GGACT	-			8		32	46	6	10	13	9
Chr1	2063936	2063937	LOC_Os01g04600.1	GGACA	-		5	7		26	40	6		12	9
Chr1	2063936	2063937	LOC_Os01g04600.2	GGACA	-					16	10
Chr1	2063808	2063809	LOC_Os01g04600.2	GGACT	-					19	13				6
Chr1	2073411	2073412	LOC_Os01g04620.1	GGACC	+			41	50			160	175			12
Chr1	2072413	2072414	LOC_Os01g04620.1	GGACT	+				29			64	57			9
Chr1	2073411	2073412	LOC_Os01g04620.2	GGACC	+			19	22			123	137			8
Chr1	2072413	2072414	LOC_Os01g04620.2	GGACT	+							20	21
Chr1	2073411	2073412	LOC_Os01g04620.3	GGACC	+			20	29			92	85			9
Chr1	2072413	2072414	LOC_Os01g04620.3	GGACT	+			7				21	19			5
Chr1	2075618	2075619	LOC_Os01g04630.1	GGACA	-	28	41	214	235	9	10	297	298	41	28	243	231
Chr1	2076420	2076421	LOC_Os01g04630.1	AGACT	-	8	17	110	98			135	105	17	10	184	144
Chr1	2077318	2077319	LOC_Os01g04630.1	GGACA	-	7	12	88	67			99	79			160	111
Chr1	2077835	2077836	LOC_Os01g04630.1	GGACT	-		7	44	35			47	30	6		111	68
Chr1	2080138	2080139	LOC_Os01g04640.1	GGACA	+					6	6					24	40
Chr1	2080188	2080189	LOC_Os01g04640.1	GGACA	+								6			24	41
Chr1	2086878	2086879	LOC_Os01g04650.1	GGACA	-			14		22	19	47	29	19	15	120	70
Chr1	2100237	2100238	LOC_Os01g04660.1	GGACC	+	60	124
Chr1	2100355	2100356	LOC_Os01g04660.1	GGACA	+	73	132
Chr1	2100339	2100340	LOC_Os01g04660.1	AGACT	+	71	131
Chr1	2099381	2099382	LOC_Os01g04660.1	GGACA	+	50	126
Chr1	2100355	2100356	LOC_Os01g04660.2	GGACA	+	21	14
Chr1	2099381	2099382	LOC_Os01g04660.2	GGACA	+	16	6
Chr1	2100339	2100340	LOC_Os01g04660.2	AGACT	+	20	13
Chr1	2121800	2121801	LOC_Os01g04710.1	GGACC	+			27	20	146	149		19	7			242
Chr1	2120783	2120784	LOC_Os01g04710.1	GGACT	+			10	5	41	44	10	7			76	107
Chr1	2121973	2121974	LOC_Os01g04710.1	GGACC	+			30	23	173	172	25	22	7		134	250
Chr1	2122178	2122179	LOC_Os01g04710.1	GGACA	+				29	215	216	28		9	6	155	272
Chr1	2137165	2137166	LOC_Os01g04720.1	GGACA	+					43	24	19	17			23	32
Chr1	2132611	2132612	LOC_Os01g04720.1	GGACA	+					12	7	5	7			14	13
Chr1	2136860	2136861	LOC_Os01g04720.1	GGACA	+					42		18	17			23	31
Chr1	2137165	2137166	LOC_Os01g04720.2	GGACA	+					7	12	5
Chr1	2138650	2138651	LOC_Os01g04730.t1	AGACT	+	6	5		5	7		7		7
Chr1	2216196	2216197	LOC_Os01g04814.1	GGACC	-	11	11	123	104	120	111	196	259	95	70	105	107
Chr1	2215971	2215972	LOC_Os01g04814.1	AGACT	-	13	13						277		76
Chr1	2222243	2222244	LOC_Os01g04814.1	GGACT	-	6	8	48	32	38	43	66	80	45	32	77	75
Chr1	2216196	2216197	LOC_Os01g04814.3	GGACC	-							7	10
Chr1	2250407	2250408	LOC_Os01g04860.1	GGACA	+			17	18			13	10			5	5
Chr1	2249928	2249929	LOC_Os01g04860.1	AGACT	+						7		9			5	10
Chr1	2249928	2249929	LOC_Os01g04860.t1	AGACT	+			8	5				8
Chr1	2250407	2250408	LOC_Os01g04860.t1	GGACA	+			9	7			6	8
Chr1	2251150	2251151	LOC_Os01g04870.1	AGACT	-			7		29	11				7
Chr1	2251493	2251494	LOC_Os01g04870.1	GGACC	-					25		9	7		6
Chr1	2265597	2265598	LOC_Os01g04880.1	AGACT	+			5	8	45	42	22	24	18	8	23	35
Chr1	2265923	2265924	LOC_Os01g04880.1	GGACC	+			6	9	52	50	22	25	18	10	23	37
Chr1	2265709	2265710	LOC_Os01g04880.1	GGACA	+			6	8	48	42	22	24	19	8	24	36
Chr1	2265666	2265667	LOC_Os01g04880.1	GGACA	+			5	8	47	42	22	24	18	8	24	36
Chr1	2264997	2264998	LOC_Os01g04880.1	GGACA	+				5	32	31		10	13		23	32
Chr1	2265483	2265484	LOC_Os01g04880.1	GGACA	+				6	41	41	22		17		23	34
Chr1	2264622	2264623	LOC_Os01g04880.1	GGACA	+					23	24		6	11	5	22	21
Chr1	2265129	2265130	LOC_Os01g04880.1	GGACT	+							17	13			23	32
Chr1	2261699	2261700	LOC_Os01g04880.1	GGACA	+					9						6	8
Chr1	2265597	2265598	LOC_Os01g04880.2	AGACT	+			6		28	31	15	10	7		9	16
Chr1	2265709	2265710	LOC_Os01g04880.2	GGACA	+			6		30	35	16	10	7			16
Chr1	2265923	2265924	LOC_Os01g04880.2	GGACC	+			7		34	40	16	10	8		10	17
Chr1	2265129	2265130	LOC_Os01g04880.2	GGACT	+					10	18	8				6
Chr1	2265666	2265667	LOC_Os01g04880.2	GGACA	+			6		29	34	16	10	7		9	16
Chr1	2265483	2265484	LOC_Os01g04880.2	GGACA	+			5			30	15	9	7		8	15
Chr1	2264997	2264998	LOC_Os01g04880.2	GGACA	+					10						5	11
Chr1	2266715	2266716	LOC_Os01g04900.1	GGACT	-			45	30	16	20	17	11			62	59
Chr1	2266871	2266872	LOC_Os01g04900.1	GGACT	-			42	27		19	17	11			60	58
Chr1	2268565	2268566	LOC_Os01g04900.1	GGACA	-			31	17	8	6	10	7			54	57
Chr1	2270124	2270125	LOC_Os01g04900.1	AGACT	-			27	15			9				51	50
Chr1	2266871	2266872	LOC_Os01g04900.2	GGACT	-			15	14	17	15		6			18	23
Chr1	2266715	2266716	LOC_Os01g04900.2	GGACT	-			18	16	18	16	13	8			19	25
Chr1	2268565	2268566	LOC_Os01g04900.2	GGACA	-					5	8					15	12
Chr1	2266796	2266797	LOC_Os01g04900.2	GGACC	-				14							18	24
Chr1	2266715	2266716	LOC_Os01g04900.3	GGACT	-			12	9	9	5	5				11	8
Chr1	2266871	2266872	LOC_Os01g04900.3	GGACT	-			11	8	6						9	8
Chr1	2266796	2266797	LOC_Os01g04900.3	GGACC	-			12	8	7							8
Chr1	2273444	2273445	LOC_Os01g04910.1	GGACA	+	16	11	22	17	61	53	49	47	53	48	21	23
Chr1	2273724	2273725	LOC_Os01g04910.1	GGACA	+	10	6	11	15	30	27	20	30	36	31	14	18
Chr1	2273411	2273412	LOC_Os01g04910.1	GGACT	+				17	61	51		47		45
Chr1	2278736	2278737	LOC_Os01g04920.1	GGACA	+			12	11	14	22	17	22			9	15
Chr1	2278366	2278367	LOC_Os01g04920.1	GGACA	+			12	9	11	14	14	16			8	13
Chr1	2277503	2277504	LOC_Os01g04920.1	AGACT	+			11	5	7		10				8
Chr1	2278757	2278758	LOC_Os01g04920.1	GGACA	+			12	9	14	20	17	22			9	15
Chr1	2277861	2277862	LOC_Os01g04920.1	GGACC	+					7	6	12	14			8	12
Chr1	2278333	2278334	LOC_Os01g04920.1	AGACT	+					10	13
Chr1	2278736	2278737	LOC_Os01g04920.2	GGACA	+						10	16	13		6
Chr1	2278366	2278367	LOC_Os01g04920.2	GGACA	+						6	7	10
Chr1	2283750	2283751	LOC_Os01g04930.1	GGACC	-			24	9	41	45	84	85	21	14	17	11
Chr1	2282639	2282640	LOC_Os01g04930.1	GGACA	-		7		31	129	139	249	274	63	43	30
Chr1	2282961	2282962	LOC_Os01g04930.1	GGACT	-				16	64						25	20
Chr1	2297812	2297813	LOC_Os01g04950.1	GGACA	+			20	15	30	30	32	28	31	22	27	21
Chr1	2296726	2296727	LOC_Os01g04950.1	GGACC	+					10	10	8	6	7		9	11
Chr1	2296442	2296443	LOC_Os01g04950.1	GGACC	+					10	10	7				9
Chr1	2296379	2296380	LOC_Os01g04950.1	GGACT	+			6		10						9	11
Chr1	2297812	2297813	LOC_Os01g04950.2	GGACA	+			10	6	31	25	14	20	36	30	15	14
Chr1	2296726	2296727	LOC_Os01g04950.2	GGACC	+									12	6
Chr1	2296442	2296443	LOC_Os01g04950.2	GGACC	+									12	6
Chr1	2297812	2297813	LOC_Os01g04950.3	GGACA	+			21	7	22	18	18	20	34	37	16	16
Chr1	2297812	2297813	LOC_Os01g04950.4	GGACA	+			21	16	30	35	19	18	24	21	17	12
Chr1	2350526	2350527	LOC_Os01g04990.1	GGACA	-	7		14	15	13	18	21	25	13		14	17
Chr1	2350941	2350942	LOC_Os01g04990.1	GGACC	-			13	14	11	14	15	21	11	8	14	17
Chr1	2351417	2351418	LOC_Os01g04990.1	AGACT	-				13		10	11	14
Chr1	2358006	2358007	LOC_Os01g05010.1	GGACC	-	75	56	23	40	264	294	133	143	288	333	25	20
Chr1	2360292	2360293	LOC_Os01g05010.1	GGACC	-	7	21	10	9	41	60	41	37	67	79	15	13
Chr1	2358472	2358473	LOC_Os01g05010.1	GGACC	-	15			12	101	132		74	112	133		15
Chr1	2372703	2372704	LOC_Os01g05050.1	GGACA	-									16	12
Chr1	2376447	2376448	LOC_Os01g05060.1	GGACT	-			186	138	56	69	31	31			128	135
Chr1	2375324	2375325	LOC_Os01g05060.1	GGACT	-			220	164			47				142	151
Chr1	2379235	2379236	LOC_Os01g05070.1	AGACT	-	22	15	32	20	250	263	81	68	82	95	51	63
Chr1	2379308	2379309	LOC_Os01g05070.1	AGACT	-	19	14	30	18	240	237	74	64	74	90	51	62
Chr1	2379235	2379236	LOC_Os01g05070.2	AGACT	-	6	11	15	9	121	104	43	40	46	44	11	18
Chr1	2379308	2379309	LOC_Os01g05070.2	AGACT	-		10		8	98	90	37			32		18
Chr1	2385315	2385316	LOC_Os01g05080.1	GGACC	-			57	51	17			13			46	30
Chr1	2383837	2383838	LOC_Os01g05080.1	AGACT	-			66	55	26	28	13	16			49
Chr1	2383837	2383838	LOC_Os01g05080.2	AGACT	-					8	5
Chr1	2387863	2387864	LOC_Os01g05090.1	GGACT	+	12	26	67	72	18	21	46	78			35	27
Chr1	2388915	2388916	LOC_Os01g05100.1	AGACT	-									521	428
Chr1	2389851	2389852	LOC_Os01g05100.1	AGACT	-									295	208
Chr1	2390014	2390015	LOC_Os01g05100.1	GGACC	-									275	193
Chr1	2389889	2389890	LOC_Os01g05100.1	GGACC	-									292	206
Chr1	2389903	2389904	LOC_Os01g05100.1	GGACC	-									289	203
Chr1	2395103	2395104	LOC_Os01g05105.t1	GGACC	-			8	10	29	26			9	16
Chr1	2395065	2395066	LOC_Os01g05105.t1	AGACT	-			8			29	16	11	10			17
Chr1	2395041	2395042	LOC_Os01g05105.t1	GGACT	-				10			16	11	10	18
Chr1	2395235	2395236	LOC_Os01g05105.t1	GGACA	-			7		25		10		7	14	8	16
Chr1	2438453	2438454	LOC_Os01g05180.1	AGACT	+		7			12		17	11	5
Chr1	2438453	2438454	LOC_Os01g05180.t1	AGACT	+	6	12	11		24	36	43	35	16	15	22	16
Chr1	2438178	2438179	LOC_Os01g05180.t1	AGACT	+	5	15	15	17	24	37	39	36	22	12	24	15
Chr1	2438283	2438284	LOC_Os01g05180.t1	GGACT	+		16	14	17	25	38	45	39	18	15	24	15
Chr1	2491054	2491055	LOC_Os01g05289.1	GGACT	+	23	13	75	55	70	56	71	87	15	21	45	31
Chr1	2490948	2490949	LOC_Os01g05289.1	AGACT	+	26	13	74	49	65	51	63	76	14	21	45	30
Chr1	2491224	2491225	LOC_Os01g05289.1	AGACT	+	16		65	50	49	40	58	66	14	15	35	27
Chr1	2565279	2565280	LOC_Os01g05420.1	AGACT	+	63	43	124	106	203	244	191	204	130	94	78	64
Chr1	2564588	2564589	LOC_Os01g05420.1	GGACT	+	35		100	60	162	159	125	140		72	76	63
Chr1	2564029	2564030	LOC_Os01g05420.1	AGACT	+		16	71	34	95		83	87	61	49		46
Chr1	2561610	2561611	LOC_Os01g05420.1	GGACC	+			17		13	11	21	21	17		19	17
Chr1	2568134	2568135	LOC_Os01g05430.1	GGACA	+					15	14			74	48
Chr1	2568412	2568413	LOC_Os01g05430.1	GGACT	+					19	17			86	62
Chr1	2573315	2573316	LOC_Os01g05450.1	AGACT	-						9			7	5
Chr1	2582397	2582398	LOC_Os01g05470.1	GGACA	-					5	17
Chr1	2579946	2579947	LOC_Os01g05470.1	GGACA	-			6		102	92	46	48	17		6
Chr1	2587374	2587375	LOC_Os01g05480.1	GGACT	-					8	6					10	5
Chr1	2585527	2585528	LOC_Os01g05480.1	GGACT	-											12	5
Chr1	2586793	2586794	LOC_Os01g05480.1	AGACT	-						7					10	5
Chr1	2592365	2592366	LOC_Os01g05490.1	GGACC	-	209	275	548	450	307	311	386	419	429	340	779	583
Chr1	2590698	2590699	LOC_Os01g05490.1	GGACT	-	262	330	664	601	473	460	580	619	571	456	877	652
Chr1	2592349	2592350	LOC_Os01g05490.1	GGACA	-	212	278	552	458	310	316	390	425	431	343	785	584
Chr1	2592321	2592322	LOC_Os01g05490.1	GGACA	-	217	282	562	475	323	328	404	439	443	346	792	592
Chr1	2591263	2591264	LOC_Os01g05490.1	AGACT	-		323			439	429			538	437
Chr1	2612665	2612666	LOC_Os01g05500.1	GGACT	+			6		6	10	5	10		5
Chr1	2611660	2611661	LOC_Os01g05500.2	GGACA	+	25	14	58	43	194	183	186	166	151	122	91	109
Chr1	2612665	2612666	LOC_Os01g05500.2	GGACT	+	23	18	62	49	208	194	203	179	163	137	92	113
Chr1	2607763	2607764	LOC_Os01g05500.2	GGACA	+			8	6	20	26	36	17	29	13	55	50
Chr1	2609737	2609738	LOC_Os01g05500.2	AGACT	+	6		22	10	45	57	67	36	55	29	64	74
Chr1	2609957	2609958	LOC_Os01g05500.2	AGACT	+	8		22		66	68	80	50	62	42	71	80
Chr1	2606819	2606820	LOC_Os01g05500.2	AGACT	+					8	12		13		11		39
Chr1	2607061	2607062	LOC_Os01g05500.2	GGACA	+					12	14		14			47
Chr1	2605807	2605808	LOC_Os01g05500.2	GGACA	+						6	10	6
Chr1	2607440	2607441	LOC_Os01g05500.2	AGACT	+			6		12				24	12
Chr1	2602581	2602582	LOC_Os01g05500.2	GGACA	+											12	8
Chr1	2603066	2603067	LOC_Os01g05500.2	GGACA	+											13	13
Chr1	2601542	2601543	LOC_Os01g05500.2	GGACA	+											11	7
Chr1	2605230	2605231	LOC_Os01g05500.2	GGACA	+									6		19	20
Chr1	2603768	2603769	LOC_Os01g05500.2	GGACT	+									5		18	16
Chr1	2601060	2601061	LOC_Os01g05500.2	GGACA	+											10	6
Chr1	2612665	2612666	LOC_Os01g05500.t1	GGACT	+	8		9	10	20	23	16	24	15	12
Chr1	2613722	2613723	LOC_Os01g05510.1	GGACA	-					6	8
Chr1	2617920	2617921	LOC_Os01g05510.1	GGACC	-					7	9
Chr1	2615120	2615121	LOC_Os01g05510.1	GGACT	-					14	18
Chr1	2614338	2614339	LOC_Os01g05510.1	GGACC	-					23		6	9
Chr1	2614338	2614339	LOC_Os01g05510.5	GGACC	-					8	5	7
Chr1	2637551	2637552	LOC_Os01g05530.1	GGACC	+	11		29	33	109	78	80		37		39	41
Chr1	2636944	2636945	LOC_Os01g05530.1	GGACT	+	5		20	19	57	42		31	22	14	35	34
Chr1	2637233	2637234	LOC_Os01g05530.1	GGACA	+	5		23	24	76	52	51		26	23	38	35
Chr1	2633880	2633881	LOC_Os01g05530.1	GGACT	+					14	5	8				19	15
Chr1	2635070	2635071	LOC_Os01g05530.1	AGACT	+			8			15	15	10			28
Chr1	2641054	2641055	LOC_Os01g05540.1	GGACT	-	48	17	69	60	132	123	149	175	53	55	86	88
Chr1	2644002	2644003	LOC_Os01g05540.1	GGACC	-	14		23	24	45						69	58
Chr1	2643815	2643816	LOC_Os01g05540.1	GGACC	-	19			29	54	48			26
Chr1	2644231	2644232	LOC_Os01g05540.1	AGACT	-					36	35		48	17	11	62	51
Chr1	2641054	2641055	LOC_Os01g05540.t1	GGACT	-	13	9	5	8	17	12	27	38	12	6		5
Chr1	2653737	2653738	LOC_Os01g05560.1	GGACA	+	32	14	49	40	93	104		112	36	27	52
Chr1	2655342	2655343	LOC_Os01g05560.1	GGACT	+			64		143	176	125		60
Chr1	2665027	2665028	LOC_Os01g05585.t1	AGACT	-		13				8			567	487
Chr1	2665309	2665310	LOC_Os01g05585.t1	AGACT	-		8							282	219
Chr1	2694276	2694277	LOC_Os01g05650.1	AGACT	-	8125	12921	1014	1024	227	234	2441	2892	3224	2574	469	230
Chr1	2693389	2693390	LOC_Os01g05650.1	AGACT	-	14435	17154	1560	1612	617	617	4044	4826	6480	5595	638	333
Chr1	2699401	2699402	LOC_Os01g05660.1	AGACT	-							12	16		8	6	8
Chr1	2699401	2699402	LOC_Os01g05660.2	AGACT	-							11	11		5	6	5
Chr1	2699401	2699402	LOC_Os01g05660.3	AGACT	-							8	8	12	10	10
Chr1	2708540	2708541	LOC_Os01g05670.1	AGACT	-	5	5	99	58	125	137	103	108	35	37	310	346
Chr1	2711013	2711014	LOC_Os01g05670.1	AGACT	-			71	41	79	88	65	67	25	21		297
Chr1	2708414	2708415	LOC_Os01g05670.1	GGACC	-		6	118	74	186	181	138	130	44	44	331	378
Chr1	2708153	2708154	LOC_Os01g05670.1	AGACT	-		8		121	362	344	254	246	74		398	475
Chr1	2715870	2715871	LOC_Os01g05680.t1	GGACA	+					9	8		5
Chr1	2716228	2716229	LOC_Os01g05680.t2	GGACA	+			6	14	10		16	12	9	9	10	14
Chr1	2715870	2715871	LOC_Os01g05680.t2	GGACA	+			5	13	8	10	15	10	9	9	10	14
Chr1	2714840	2714841	LOC_Os01g05680.t2	GGACA	+						5					5	11
Chr1	2713493	2713494	LOC_Os01g05680.t2	GGACT	+				8		5	10		5		5	8
Chr1	2720950	2720951	LOC_Os01g05694.t1	GGACA	+			48	53	43	42	30	46	13	15	31	45
Chr1	2747316	2747317	LOC_Os01g05744.1	AGACT	+						5					6	14
Chr1	2747346	2747347	LOC_Os01g05744.1	GGACA	+											6	14
Chr1	2747346	2747347	LOC_Os01g05744.t1	GGACA	+				5	8	7	8	6			17	10
Chr1	2747316	2747317	LOC_Os01g05744.t1	AGACT	+				5	9	7	8				16	10
Chr1	2756796	2756797	LOC_Os01g05780.t1	GGACT	+											5	5
Chr1	2761427	2761428	LOC_Os01g05780.t1	GGACT	+				7							39	18
Chr1	2757745	2757746	LOC_Os01g05780.t1	GGACA	+											7	14
Chr1	2768043	2768044	LOC_Os01g05790.1	AGACT	+	30	8	52	21	126	162	119	111	54	48	53	56
Chr1	2767926	2767927	LOC_Os01g05790.1	GGACA	+	27		48	18	104		106	98	47	43	52	55
Chr1	2767573	2767574	LOC_Os01g05790.1	GGACC	+	19		32	7			71				44	47
Chr1	2766734	2766735	LOC_Os01g05790.1	GGACC	+	6		16		27	36	29	19	17	13	32	28
Chr1	2766946	2766947	LOC_Os01g05790.1	GGACA	+	6		19		30	46	37	23	21	15	33	32
Chr1	2765883	2765884	LOC_Os01g05790.1	GGACA	+	5				13	14	12	9		6	24
Chr1	2767030	2767031	LOC_Os01g05790.1	GGACT	+			19				41	29
Chr1	2766849	2766850	LOC_Os01g05790.1	AGACT	+	6		17			39	33	20	19	13
Chr1	2767745	2767746	LOC_Os01g05790.1	GGACC	+	24							76	39	33
Chr1	2766742	2766743	LOC_Os01g05790.1	GGACA	+	6					36	31				32	28
Chr1	2773832	2773833	LOC_Os01g05800.1	GGACA	+	5	5	99	57	35	50	73	78			48	37
Chr1	2773786	2773787	LOC_Os01g05800.1	GGACA	+		5	96	54	35	48	72	74			48	37
Chr1	2772680	2772681	LOC_Os01g05800.1	AGACT	+			43	24	14	22	28	29			24	23
Chr1	2773274	2773275	LOC_Os01g05800.1	AGACT	+				45	25	30	50	52			42	33
Chr1	2773442	2773443	LOC_Os01g05800.1	GGACC	+			70		26	32	51				43	33
Chr1	2773832	2773833	LOC_Os01g05800.2	GGACA	+		5	159	121	61	63	121	122	8		98	76
Chr1	2773786	2773787	LOC_Os01g05800.2	GGACA	+		5	155	116	56	62	118	118	8		98	75
Chr1	2773274	2773275	LOC_Os01g05800.2	AGACT	+			137	100		47		95	7		94	69
Chr1	2772680	2772681	LOC_Os01g05800.2	AGACT	+			87	64	29	28	47	44			67	44
Chr1	2779508	2779509	LOC_Os01g05810.1	GGACA	+			6	5	12	15	8	9	10	7	20	9
Chr1	2779211	2779212	LOC_Os01g05810.1	GGACA	+				5	11	10			6	6	18	5
Chr1	2780316	2780317	LOC_Os01g05810.1	GGACC	+					20	30			18	20		12
Chr1	2780488	2780489	LOC_Os01g05810.1	GGACA	+			18		22		16	22	20	22	27	12
Chr1	2790317	2790318	LOC_Os01g05820.1	GGACT	+								8			6	10
Chr1	2790350	2790351	LOC_Os01g05820.1	GGACT	+								9			6	10
Chr1	2795566	2795567	LOC_Os01g05830.1	AGACT	+	11	6	21	15	27	42	29	40	39	22	34	23
Chr1	2795259	2795260	LOC_Os01g05830.1	AGACT	+	30	28	27	18		68	38			64	41	33
Chr1	2794634	2794635	LOC_Os01g05830.1	AGACT	+	30		23		59	56		37			40	31
Chr1	2795566	2795567	LOC_Os01g05830.t1	AGACT	+			11		17	21	16	27	17	20		5
Chr1	2795259	2795260	LOC_Os01g05830.t1	AGACT	+			11		29	33	14		33			8
Chr1	2802678	2802679	LOC_Os01g05840.1	GGACA	+			26	15	7	7			11	10	37	65
Chr1	2803356	2803357	LOC_Os01g05840.1	GGACA	+			34	27	17	19			16	18	48	89
Chr1	2803356	2803357	LOC_Os01g05840.2	GGACA	+			37	24	21	25				25	67	112
Chr1	2802678	2802679	LOC_Os01g05840.2	GGACA	+			29	17	12	16			13	16	61	100
Chr1	2843167	2843168	LOC_Os01g05960.1	AGACT	+							6	13			8
Chr1	2841501	2841502	LOC_Os01g05960.1	GGACC	+											6	5
Chr1	2842924	2842925	LOC_Os01g05960.1	AGACT	+								5			8	6
Chr1	2841789	2841790	LOC_Os01g05960.1	GGACC	+											7	5
Chr1	2872794	2872795	LOC_Os01g06010.1	GGACA	+	373	498	303	339					152	148	149	211
Chr1	2872347	2872348	LOC_Os01g06010.1	GGACC	+	269	397	226		378		238	277	90		120	168
Chr1	2876292	2876293	LOC_Os01g06020.t1	GGACT	+			11	11	7	7	10				29	18
Chr1	2876964	2876965	LOC_Os01g06020.t1	AGACT	+			13	14	7	9	11	7			31	20
Chr1	2877004	2877005	LOC_Os01g06020.t1	GGACT	+						10	12	7				22
Chr1	2887881	2887882	LOC_Os01g06040.1	AGACT	-									69	56
Chr1	2887922	2887923	LOC_Os01g06040.1	GGACA	-									67	56
Chr1	2893063	2893064	LOC_Os01g06050.2	AGACT	-					12	16	13	12			9	7
Chr1	2924464	2924465	LOC_Os01g06130.1	GGACA	+					9	11			36	27
Chr1	2924464	2924465	LOC_Os01g06130.t1	GGACA	+					6	14			20	17
Chr1	2924730	2924731	LOC_Os01g06130.t1	GGACT	+						17			29	21
Chr1	2927902	2927903	LOC_Os01g06140.1	GGACA	+									21	18
Chr1	2932392	2932393	LOC_Os01g06150.1	GGACA	+			5	5					16	10
Chr1	2958245	2958246	LOC_Os01g06220.1	GGACC	-							316	270
Chr1	2957645	2957646	LOC_Os01g06220.1	GGACA	-							461	438
Chr1	2957675	2957676	LOC_Os01g06220.1	GGACC	-							456	435
Chr1	2976400	2976401	LOC_Os01g06270.t1	AGACT	-			11				19		5	7
Chr1	2974173	2974174	LOC_Os01g06270.t1	AGACT	-				5			13				26	31
Chr1	2973509	2973510	LOC_Os01g06270.t1	GGACT	-											26	29
Chr1	2986004	2986005	LOC_Os01g06280.1	AGACT	+							26	29
Chr1	2985870	2985871	LOC_Os01g06280.1	GGACA	+							23	25
Chr1	2986004	2986005	LOC_Os01g06280.2	AGACT	+							9	7
Chr1	2985870	2985871	LOC_Os01g06280.2	GGACA	+							8	7
Chr1	2989138	2989139	LOC_Os01g06290.1	GGACC	-	9	9	23	15	33	40	49	36	9	6	28	29
Chr1	2987498	2987499	LOC_Os01g06290.1	GGACT	-	9	9	29		41	51	64	51	15	7	32	31
Chr1	2986716	2986717	LOC_Os01g06290.1	GGACA	-	10	10			51	60		63	17
Chr1	2987623	2987624	LOC_Os01g06290.1	GGACC	-			26		39	49					30
Chr1	2987837	2987838	LOC_Os01g06290.1	GGACT	-		9	24						12	6	28	29
Chr1	2989138	2989139	LOC_Os01g06290.2	GGACC	-	8	12	28	21	33	34	58	41	7	9	40	39
Chr1	2987498	2987499	LOC_Os01g06290.2	GGACT	-	13	12	42	30	67	59	101	77	13		48	57
Chr1	2987623	2987624	LOC_Os01g06290.2	GGACC	-	11		39	28		52			11		43	47
Chr1	2986716	2986717	LOC_Os01g06290.2	GGACA	-						80		113		28	62	70
Chr1	2987623	2987624	LOC_Os01g06290.3	GGACC	-					10	10					5
Chr1	2987498	2987499	LOC_Os01g06290.3	GGACT	-			12			21	38	33	11	7
Chr1	2986716	2986717	LOC_Os01g06290.3	GGACA	-				37		47		75		13	18	13
Chr1	2987575	2987576	LOC_Os01g06290.t1	GGACT	-			21	13			32	29	15	11	22	19
Chr1	2986825	2986826	LOC_Os01g06290.t1	GGACC	-			12		25	24	18	12	5	7	15	10
Chr1	2987332	2987333	LOC_Os01g06290.t1	GGACC	-					46	48		23	12			18
Chr1	2988086	2988087	LOC_Os01g06290.t1	GGACA	-			26		59	68	47	47	19	13	28	24
Chr1	2986712	2986713	LOC_Os01g06290.t1	GGACC	-			12			29	18	13		7		11
Chr1	3000316	3000317	LOC_Os01g06310.1	GGACA	+					123	103	43	58			76
Chr1	3000328	3000329	LOC_Os01g06310.1	GGACA	+					123	103	43
Chr1	3004113	3004114	LOC_Os01g06320.1	GGACT	-					50	57
Chr1	3003821	3003822	LOC_Os01g06320.1	GGACA	-					51	55			16	12
Chr1	3014263	3014264	LOC_Os01g06340.1	GGACC	-			13	8								5
Chr1	3014107	3014108	LOC_Os01g06340.1	AGACT	-			14	9							7	7
Chr1	3032390	3032391	LOC_Os01g06400.1	GGACC	+									7	9
Chr1	3032540	3032541	LOC_Os01g06400.1	GGACA	+									8	10
Chr1	3046979	3046980	LOC_Os01g06460.1	GGACA	+	65	41	148	118	258	238	554	543	802	704	139	151
Chr1	3047046	3047047	LOC_Os01g06460.1	GGACC	+	42	26	128	109	210	191	494	471	563	500	126	144
Chr1	3046828	3046829	LOC_Os01g06460.1	AGACT	+	57	40	129	96	187	182	455	460	707	605	129	142
Chr1	3051082	3051083	LOC_Os01g06470.t2	GGACA	+	16	10	51	36	37	48	75		17	11	66	51
Chr1	3055048	3055049	LOC_Os01g06490.1	GGACT	+			11	8	8	8	38	27			53	42
Chr1	3056192	3056193	LOC_Os01g06490.1	GGACC	+			20		9	20	81	53	9	6	65	49
Chr1	3054497	3054498	LOC_Os01g06490.1	AGACT	+					5		21				40	30
Chr1	3056192	3056193	LOC_Os01g06490.2	GGACC	+							17	18
Chr1	3087732	3087733	LOC_Os01g06550.1	GGACA	-					15	23				5
Chr1	3085812	3085813	LOC_Os01g06550.1	AGACT	-					92	100						20
Chr1	3087793	3087794	LOC_Os01g06550.1	AGACT	-					15	21			7	5	9	9
Chr1	3088264	3088265	LOC_Os01g06550.1	GGACT	-					11	17						8
Chr1	3092344	3092345	LOC_Os01g06560.1	GGACC	-			13	9	24	43					10
Chr1	3092398	3092399	LOC_Os01g06560.1	GGACC	-			14	9	21	42					10	6
Chr1	3092398	3092399	LOC_Os01g06560.2	GGACC	-			9	9	6	16						6
Chr1	3092344	3092345	LOC_Os01g06560.2	GGACC	-				8	5	17						6
Chr1	3098384	3098385	LOC_Os01g06580.1	AGACT	-			13	6
Chr1	3098106	3098107	LOC_Os01g06580.1	GGACA	-			13	8			14	7			74	101
Chr1	3097824	3097825	LOC_Os01g06580.1	GGACA	-			14	10			22	23			77	117
Chr1	3102778	3102779	LOC_Os01g06590.1	GGACT	-			25	16						31
Chr1	3102791	3102792	LOC_Os01g06590.1	GGACA	-			25	16	20	21	41	21	45	31	37	25
Chr1	3101994	3101995	LOC_Os01g06590.1	GGACC	-			36	34	42	39	84	51	72	48	59	30
Chr1	3101017	3101018	LOC_Os01g06590.1	AGACT	-		6	54	56	71	63	124	101	105	79	69	37
Chr1	3099601	3099602	LOC_Os01g06590.1	GGACA	-					5	6	10		6
Chr1	3099875	3099876	LOC_Os01g06590.1	GGACT	-				5		7	11	15	11	8
Chr1	3099601	3099602	LOC_Os01g06590.2	GGACA	-					6	6	5	5
Chr1	3101017	3101018	LOC_Os01g06590.2	AGACT	-			5		13	14	11		8	5
Chr1	3099875	3099876	LOC_Os01g06590.2	GGACT	-					16	13	11	7		6
Chr1	3100902	3100903	LOC_Os01g06590.2	GGACC	-			6						9	6
Chr1	3101017	3101018	LOC_Os01g06590.3	AGACT	-			23	25	34	36	57		33	36	13	11
Chr1	3101994	3101995	LOC_Os01g06590.3	GGACC	-			7	6	9	14	21	17	6	7	5
Chr1	3100902	3100903	LOC_Os01g06590.3	GGACC	-											14	11
Chr1	3108529	3108530	LOC_Os01g06600.1	AGACT	-	5	6	94	82	55	65	123	125	29	39	71	80
Chr1	3108418	3108419	LOC_Os01g06600.1	GGACA	-	7		103	92	62	68	138	143	33	42	71	83
Chr1	3109848	3109849	LOC_Os01g06600.1	GGACA	-						20	39				52	53
Chr1	3108418	3108419	LOC_Os01g06600.2	GGACA	-	9	7	61	76	58	71	116	143	28	25	45	44
Chr1	3109848	3109849	LOC_Os01g06600.2	GGACA	-			15	16							17	15
Chr1	3108529	3108530	LOC_Os01g06600.2	AGACT	-		7	54	69	52	64	107	130	26	25	45	41
Chr1	3110853	3110854	LOC_Os01g06600.2	GGACT	-			5					8			7	5
Chr1	3125162	3125163	LOC_Os01g06630.1	GGACC	-	25349	28313							15	10
Chr1	3129970	3129971	LOC_Os01g06640.1	GGACA	+			6	7			38	49			22	23
Chr1	3130000	3130001	LOC_Os01g06640.1	GGACC	+				7			38	49			22
Chr1	3129970	3129971	LOC_Os01g06640.2	GGACA	+			10				20	24			19	6
Chr1	3129970	3129971	LOC_Os01g06640.3	GGACA	+							9	6			11	11
Chr1	3129895	3129896	LOC_Os01g06640.3	GGACA	+							6				9	9
Chr1	3137442	3137443	LOC_Os01g06660.1	AGACT	-	12	5	6				39		21	10	45	24
Chr1	3136624	3136625	LOC_Os01g06660.1	GGACC	-	19	10	10		10		83	85	26	15	49
Chr1	3136375	3136376	LOC_Os01g06660.1	AGACT	-	17	13	11	8	13	14	106	107	36	25	49	34
Chr1	3140093	3140094	LOC_Os01g06660.1	GGACA	-							6	6	5		17
Chr1	3137960	3137961	LOC_Os01g06660.1	GGACC	-							17	24		8	30	9
Chr1	3189284	3189285	LOC_Os01g06740.1	GGACA	-	10	10			6	5	18	23	18	10
Chr1	3189592	3189593	LOC_Os01g06740.1	GGACT	-	5	7					14	17	8	5
Chr1	3189844	3189845	LOC_Os01g06740.1	GGACA	-		5					14	13	6	6
Chr1	3189895	3189896	LOC_Os01g06740.1	GGACA	-		5					12	12	6
Chr1	3257674	3257675	LOC_Os01g06876.1	GGACA	+							9	9
Chr1	3326998	3326999	LOC_Os01g07070.1	GGACT	+	38	9	45	44	183	164	107	118	70		24	26
Chr1	3324252	3324253	LOC_Os01g07070.1	GGACA	+					11	11			7	7
Chr1	3324658	3324659	LOC_Os01g07070.1	AGACT	+			11		30	41	31	31	24	18	15
Chr1	3333253	3333254	LOC_Os01g07090.1	AGACT	-			31	25			16	25				8
Chr1	3335174	3335175	LOC_Os01g07090.t1	AGACT	-			5	6			9
Chr1	3341780	3341781	LOC_Os01g07100.t1	GGACA	+			25	21	39	45	44	37	142	92	34	26
Chr1	3338378	3338379	LOC_Os01g07100.t1	GGACA	+			13	8	14	19	26	15	85	54	25	19
Chr1	3339745	3339746	LOC_Os01g07100.t1	GGACA	+			17	14	22		34	23		68		22
Chr1	3337945	3337946	LOC_Os01g07100.t1	GGACA	+							22	14
Chr1	3359787	3359788	LOC_Os01g07130.1	GGACA	-					11	9		11
Chr1	3359817	3359818	LOC_Os01g07130.1	GGACA	-					11	8		11
Chr1	3362165	3362166	LOC_Os01g07140.1	GGACA	-					15	11
Chr1	3362165	3362166	LOC_Os01g07140.2	GGACA	-					27	25					6
Chr1	3364374	3364375	LOC_Os01g07140.2	GGACA	-					11	13
Chr1	3363080	3363081	LOC_Os01g07140.2	GGACA	-					20	19					5
Chr1	3366278	3366279	LOC_Os01g07140.2	AGACT	-					7	5					5
Chr1	3363101	3363102	LOC_Os01g07140.2	GGACC	-					20	19					5
Chr1	3365708	3365709	LOC_Os01g07140.2	GGACA	-					7	6					5
Chr1	3361414	3361415	LOC_Os01g07140.t1	GGACA	-					16	28	8	5			6
Chr1	3361872	3361873	LOC_Os01g07140.t1	GGACA	-					9	20	6				6
Chr1	3360800	3360801	LOC_Os01g07140.t1	GGACA	-					30	40	11	8			7	5
Chr1	3361435	3361436	LOC_Os01g07140.t1	GGACC	-					16	28	8	5			6
Chr1	3366297	3366298	LOC_Os01g07140.t1	GGACT	-					25		16	14
Chr1	3365039	3365040	LOC_Os01g07140.t2	GGACA	-					13	15	5
Chr1	3366210	3366211	LOC_Os01g07140.t3	GGACA	-					15	10
Chr1	3387546	3387547	LOC_Os01g07170.t1	GGACA	-					5	6
Chr1	3387629	3387630	LOC_Os01g07170.t1	GGACA	-					5	6
Chr1	3390754	3390755	LOC_Os01g07170.t1	GGACT	-					21	28		13
Chr1	3388134	3388135	LOC_Os01g07170.t1	GGACT	-					8	9
Chr1	3390097	3390098	LOC_Os01g07170.t1	GGACT	-					7	5	10	5
Chr1	3390534	3390535	LOC_Os01g07170.t1	GGACT	-											5	9
Chr1	3400236	3400237	LOC_Os01g07200.1	AGACT	+			13	17	30	23	19	28	38	34	7	12
Chr1	3400163	3400164	LOC_Os01g07200.1	GGACA	+				14	19	19	18	20	32	26	7	11
Chr1	3399021	3399022	LOC_Os01g07200.1	GGACA	+							9	8	10	10
Chr1	3397607	3397608	LOC_Os01g07200.1	GGACA	+							7		7	7
Chr1	3403904	3403905	LOC_Os01g07212.t1	GGACT	+					18	18	7	10	22	19
Chr1	3401586	3401587	LOC_Os01g07212.t1	GGACC	+					9	6			15	7
Chr1	3402525	3402526	LOC_Os01g07212.t1	GGACA	+					13	12			20	11
Chr1	3407416	3407417	LOC_Os01g07212.t2	GGACA	+					5	7			26	24
Chr1	3407376	3407377	LOC_Os01g07212.t2	AGACT	+					5	7
Chr1	3407416	3407417	LOC_Os01g07212.t3	GGACA	+					6	9			29	35
Chr1	3425126	3425127	LOC_Os01g07250.1	GGACA	+	27	51	79	75	25	33	78	86	10		71	65
Chr1	3424225	3424226	LOC_Os01g07250.1	GGACC	+	17	40	65	48	9	14	44	42	7			60
Chr1	3428836	3428837	LOC_Os01g07260.1	GGACA	-					27	32
Chr1	3428482	3428483	LOC_Os01g07260.1	GGACA	-					36	39
Chr1	3428699	3428700	LOC_Os01g07260.1	GGACA	-					28	34
Chr1	3426748	3426749	LOC_Os01g07260.1	AGACT	-					83	95		12
Chr1	3433251	3433252	LOC_Os01g07280.t1	GGACC	+									7	5
Chr1	3433251	3433252	LOC_Os01g07280.t2	GGACC	+					5				17	17
Chr1	3446149	3446150	LOC_Os01g07300.1	GGACA	+		7		6	10	7	14
Chr1	3445810	3445811	LOC_Os01g07300.2	GGACA	+	5	11	8	11		11	11	13				8
Chr1	3446149	3446150	LOC_Os01g07300.2	GGACA	+	10	13	11	11		16	16	18				9
Chr1	3447400	3447401	LOC_Os01g07310.1	GGACC	-	16	28	60	38	132	113	158	124	45	43	227	287
Chr1	3446971	3446972	LOC_Os01g07310.1	GGACA	-	5	10	33	18	61	48	84	68	22	20	124	146
Chr1	3446971	3446972	LOC_Os01g07310.2	GGACA	-			8	12	22	21	16	21	5	5
Chr1	3447400	3447401	LOC_Os01g07310.2	GGACC	-			13	17	45	38	35	40	10	10
Chr1	3447385	3447386	LOC_Os01g07310.2	GGACT	-	5				46				10	10
Chr1	3446971	3446972	LOC_Os01g07310.3	GGACA	-			9	8	12	14	31	33			16	9
Chr1	3447400	3447401	LOC_Os01g07310.3	GGACC	-			14	18	23	31	50	43	10		21
Chr1	3446971	3446972	LOC_Os01g07310.4	GGACA	-			5		7	15
Chr1	3474596	3474597	LOC_Os01g07360.1	GGACA	-					5	17		5
Chr1	3481556	3481557	LOC_Os01g07370.1	GGACA	-	7	7		6	13	13	34	22			29	28
Chr1	3479692	3479693	LOC_Os01g07370.1	GGACA	-	40	22	19	24		83	223	224	18	15
Chr1	3479930	3479931	LOC_Os01g07370.1	GGACA	-	30	19	15	20	58	70	179	194	14	14	48	58
Chr1	3480351	3480352	LOC_Os01g07370.1	GGACT	-					31	39			6	7	40	47
Chr1	3479930	3479931	LOC_Os01g07370.2	GGACA	-	19	14	9	16	54	49	185	161	16	18	28	37
Chr1	3480351	3480352	LOC_Os01g07370.2	GGACT	-					19	25	110			12		27
Chr1	3479692	3479693	LOC_Os01g07370.2	GGACA	-	22		9		67	59	208	200	21	19	30	41
Chr1	3481556	3481557	LOC_Os01g07370.2	GGACA	-							19	10
Chr1	3489583	3489584	LOC_Os01g07376.1	AGACT	-	6	6	189	179	51	52	76	82	62	46	87	48
Chr1	3489805	3489806	LOC_Os01g07376.1	GGACA	-	6	5	158	135	30	37	61	59	45	36	82	44
Chr1	3490914	3490915	LOC_Os01g07376.1	GGACC	-	6	5	138	110	19	19	42	41	34	29	73	36
Chr1	3489609	3489610	LOC_Os01g07376.1	AGACT	-	6	5	187	177	52	52	76	81	61	45	87	48
Chr1	3490085	3490086	LOC_Os01g07376.1	GGACC	-	6		149	117	22	22	50	47	37	30	76	39
Chr1	3489856	3489857	LOC_Os01g07376.1	GGACA	-			157	133	26	28	60	54	44	34	81	43
Chr1	3493711	3493712	LOC_Os01g07382.1	GGACC	-			13	9	25	19	14	12	13	13	7	8
Chr1	3493788	3493789	LOC_Os01g07382.1	GGACC	-				8	25	19	12	11	12	13	8	7
Chr1	3494745	3494746	LOC_Os01g07382.1	GGACA	-			13		25	17	12	9	10		6	6
Chr1	3504332	3504333	LOC_Os01g07390.1	GGACA	+	17	10	13	19	78	104	35	47	57	45	30	12
Chr1	3501550	3501551	LOC_Os01g07390.1	GGACC	+					12	18		5	12	5	10
Chr1	3507147	3507148	LOC_Os01g07400.1	GGACT	+					18	25		14				17
Chr1	3506880	3506881	LOC_Os01g07400.1	GGACT	+				7				11			18	17
Chr1	3506880	3506881	LOC_Os01g07400.2	GGACT	+								7	10	10
Chr1	3506948	3506949	LOC_Os01g07400.2	AGACT	+					9			9	11	10	5
Chr1	3515551	3515552	LOC_Os01g07410.1	AGACT	+			17	13		32	32	28		21	21	37
Chr1	3515122	3515123	LOC_Os01g07410.1	GGACA	+			9	11			19	17		12	19	31
Chr1	3515272	3515273	LOC_Os01g07410.1	GGACT	+					18				16	17	21	34
Chr1	3514265	3514266	LOC_Os01g07410.1	AGACT	+						10			7		13	23
Chr1	3513714	3513715	LOC_Os01g07410.1	AGACT	+					5		8				11	17
Chr1	3517438	3517439	LOC_Os01g07420.1	AGACT	-					9	5		53
Chr1	3517492	3517493	LOC_Os01g07420.1	GGACA	-					7	5	46	43			31	33
Chr1	3559800	3559801	LOC_Os01g07490.1	GGACC	-			10	7	27	22	21	25	29	13	37	20
Chr1	3565431	3565432	LOC_Os01g07490.1	GGACT	-					7	5	9		9	7	30	17
Chr1	3559763	3559764	LOC_Os01g07490.1	GGACT	-			7		19	19	14	22	24	13	31	16
Chr1	3563401	3563402	LOC_Os01g07490.1	AGACT	-			7		12	12	12	10	18	8	33	22
Chr1	3564362	3564363	LOC_Os01g07490.1	GGACT	-					7		9	6	9	7	29
Chr1	3562246	3562247	LOC_Os01g07490.1	AGACT	-					19		18	17		9	37	24
Chr1	3563815	3563816	LOC_Os01g07490.1	GGACT	-			6		12			8	17	8	33	20
Chr1	3562411	3562412	LOC_Os01g07490.1	AGACT	-			7						22	8
Chr1	3565371	3565372	LOC_Os01g07490.1	GGACT	-							9		9	7	30	17
Chr1	3565402	3565403	LOC_Os01g07490.1	GGACA	-					7			6	9	7	30	17
Chr1	3570821	3570822	LOC_Os01g07490.1	GGACA	-							6				21	8
Chr1	3571676	3571677	LOC_Os01g07490.1	GGACA	-											21	8
Chr1	3569774	3569775	LOC_Os01g07490.1	GGACT	-										5	24	10
Chr1	3570766	3570767	LOC_Os01g07490.1	GGACA	-							6				22	8
Chr1	3577743	3577744	LOC_Os01g07500.1	AGACT	-			20		10	6		34		16
Chr1	3592665	3592666	LOC_Os01g07520.1	GGACC	-			12	7	43	53	55	46	43	35	28	44
Chr1	3594747	3594748	LOC_Os01g07520.1	GGACA	-					9				17	11	17	22
Chr1	3598695	3598696	LOC_Os01g07530.1	GGACC	-	271	181	53	37	47	46	84	78	125	110	23	21
Chr1	3600751	3600752	LOC_Os01g07530.1	GGACC	-	50	45		7					26		6
Chr1	3598628	3598629	LOC_Os01g07530.1	AGACT	-	394	217	61	46	60	65	93	83	142	134	23	23
Chr1	3599462	3599463	LOC_Os01g07530.1	GGACT	-	63	61	9	14	6	7	26	26	50	33	12	7
Chr1	3599319	3599320	LOC_Os01g07530.1	GGACC	-	75	67	11	17	6		34	30	56	38	14	11
Chr1	3599456	3599457	LOC_Os01g07530.1	GGACA	-	63		9	14	6		28				12	7
Chr1	3612545	3612546	LOC_Os01g07540.1	GGACA	+					5	14	11				7	8
Chr1	3615612	3615613	LOC_Os01g07540.1	AGACT	+			5		8	18	10	6			8	9
Chr1	3613571	3613572	LOC_Os01g07540.1	AGACT	+			6		6	20	12	5				10
Chr1	3612493	3612494	LOC_Os01g07540.1	GGACA	+						14					7	8
Chr1	3612539	3612540	LOC_Os01g07540.1	GGACC	+											7	8
Chr1	3624084	3624085	LOC_Os01g07560.1	GGACA	+							12	5				5
Chr1	3624793	3624794	LOC_Os01g07560.1	GGACC	+							23	19				13
Chr1	3625126	3625127	LOC_Os01g07560.1	GGACA	+					5		28	28			7	16
Chr1	3635279	3635280	LOC_Os01g07570.1	GGACA	-					14	15						6
Chr1	3633950	3633951	LOC_Os01g07570.1	GGACA	-					20	16						6
Chr1	3646168	3646169	LOC_Os01g07590.t1	GGACT	+	5		22	15		42	17				14	12
Chr1	3671210	3671211	LOC_Os01g07630.1	AGACT	-					16	17		5			13	12
Chr1	3669655	3669656	LOC_Os01g07630.1	AGACT	-					28	33	8	9			16	16
Chr1	3668827	3668828	LOC_Os01g07630.1	GGACA	-									5		19	19
Chr1	3697303	3697304	LOC_Os01g07700.1	GGACA	-	11	6	36	28	27	40	31	42	25	15	32	30
Chr1	3698399	3698400	LOC_Os01g07700.1	GGACC	-			24	18	11	21	16	16	14	7	27
Chr1	3697114	3697115	LOC_Os01g07700.2	GGACT	-		8	20	17						8	24	19
Chr1	3697303	3697304	LOC_Os01g07700.2	GGACA	-		8	20	16		12	22	14	13	6	24	19
Chr1	3698399	3698400	LOC_Os01g07700.2	GGACC	-		8	20	10	11	8	16	9	9		21	17
Chr1	3697303	3697304	LOC_Os01g07700.3	GGACA	-		5	6		9	12	13	13		7	6	9
Chr1	3697114	3697115	LOC_Os01g07700.3	GGACT	-					9	14			8		6
Chr1	3706425	3706426	LOC_Os01g07720.2	GGACA	-							16	7				8
Chr1	3706425	3706426	LOC_Os01g07720.4	GGACA	-			9	11	16	12	25	25	15		35	38
Chr1	3713885	3713886	LOC_Os01g07740.1	GGACT	-			7	7	72	95	10	14	22	25	7	5
Chr1	3713968	3713969	LOC_Os01g07740.1	AGACT	-			7	7	69	95		14	21	24	7
Chr1	3716063	3716064	LOC_Os01g07740.1	AGACT	-					9	12
Chr1	3713968	3713969	LOC_Os01g07740.2	AGACT	-				7	79	82	13	16	30	30		6
Chr1	3716063	3716064	LOC_Os01g07740.2	AGACT	-					12	16			5
Chr1	3713885	3713886	LOC_Os01g07740.2	GGACT	-				6	85	80	15	17	34	33		6
Chr1	3713885	3713886	LOC_Os01g07740.3	GGACT	-	7	5	9		137	159	10	10	52	43	12	9
Chr1	3713968	3713969	LOC_Os01g07740.3	AGACT	-			8		135	157	9	7	50	43	12	8
Chr1	3716063	3716064	LOC_Os01g07740.3	AGACT	-					59	63			26	20	10
Chr1	3715614	3715615	LOC_Os01g07740.t1	AGACT	-					37	50		5	26	11
Chr1	3718092	3718093	LOC_Os01g07740.t1	AGACT	-				9	103	114	11	18	46	28	13	8
Chr1	3718615	3718616	LOC_Os01g07740.t1	GGACT	-				9	109	115	10	19	47	28	13	9
Chr1	3716640	3716641	LOC_Os01g07740.t1	GGACA	-									29	13		5
Chr1	3720167	3720168	LOC_Os01g07750.1	GGACA	-	7	9	85	67	129	110	92	81	62	55	28	44
Chr1	3722834	3722835	LOC_Os01g07750.1	GGACT	-		5	52	33	61	51	51	42	22	28	29	28
Chr1	3722305	3722306	LOC_Os01g07750.1	GGACA	-			56	36					27		31	28
Chr1	3722864	3722865	LOC_Os01g07750.1	GGACT	-			50		58	51	50	41		24	29	28
Chr1	3726520	3726521	LOC_Os01g07760.1	GGACA	-	16	12		41	74			98			230	248
Chr1	3727771	3727772	LOC_Os01g07760.1	GGACA	-	9	6	28	19				34			179	167
Chr1	3725130	3725131	LOC_Os01g07760.1	GGACC	-	29	26	162	143	202	253	358	321	114	113	279	318
Chr1	3726693	3726694	LOC_Os01g07760.1	GGACC	-	15	11	47	32	59	68	122	84	44	32	220	236
Chr1	3726043	3726044	LOC_Os01g07760.1	GGACT	-		15	98	83	127	125	219	170	69	64	249	286
Chr1	3725160	3725161	LOC_Os01g07760.1	GGACA	-	29		157	138	191			300				317
Chr1	3724583	3724584	LOC_Os01g07760.1	AGACT	-			15	7	24	36	28	36	27	22	13
Chr1	3724359	3724360	LOC_Os01g07760.1	AGACT	-					13	6	10		11	8
Chr1	3727061	3727062	LOC_Os01g07760.1	GGACT	-					45	52	94		39	24	211
Chr1	3724573	3724574	LOC_Os01g07760.1	GGACA	-			10		22	32	24			19	11	12
Chr1	3728794	3728795	LOC_Os01g07760.1	GGACA	-					5						22	13
Chr1	3726764	3726765	LOC_Os01g07760.1	GGACA	-		10			54				43		217	231
Chr1	3725130	3725131	LOC_Os01g07760.2	GGACC	-	36	20	129	121	211	209	317	298	107	87	126	180
Chr1	3725160	3725161	LOC_Os01g07760.2	GGACA	-	35		120	119			311	287	102		126
Chr1	3727061	3727062	LOC_Os01g07760.2	GGACT	-			20	16				27			48	58
Chr1	3726043	3726044	LOC_Os01g07760.2	GGACT	-		12	68	69	105	110	173	159	55	43	99	139
Chr1	3724583	3724584	LOC_Os01g07760.2	AGACT	-			12	10	23	33	24	30	37	25		13
Chr1	3724359	3724360	LOC_Os01g07760.2	AGACT	-					6	8		9		8
Chr1	3724573	3724574	LOC_Os01g07760.2	GGACA	-				9		28		27	33	24		13
Chr1	3726764	3726765	LOC_Os01g07760.2	GGACA	-									22	12	56	81
Chr1	3726693	3726694	LOC_Os01g07760.2	GGACC	-				24	34		68		23	14	59	85
Chr1	3726520	3726521	LOC_Os01g07760.2	GGACA	-			31							22	67	94
Chr1	3727771	3727772	LOC_Os01g07760.2	GGACA	-										5	12	17
Chr1	3733586	3733587	LOC_Os01g07770.1	GGACC	+			22	17			76	97
Chr1	3732869	3732870	LOC_Os01g07770.1	GGACC	+			15	10			61	80
Chr1	3732489	3732490	LOC_Os01g07770.1	GGACT	+			10	8			40	59
Chr1	3733532	3733533	LOC_Os01g07770.1	GGACT	+			20	15			70	94
Chr1	3732270	3732271	LOC_Os01g07770.1	GGACA	+			10	7			32	44
Chr1	3736088	3736089	LOC_Os01g07780.1	GGACA	+			74	46	8	11	165	120	13	10	275	185
Chr1	3736173	3736174	LOC_Os01g07780.1	GGACC	+			80	49	10	13	187	149	16	10	285	195
Chr1	3741348	3741349	LOC_Os01g07800.2	GGACA	-	58		139			6	32				36	35
Chr1	3810590	3810591	LOC_Os01g07870.1	GGACT	+	7	5	25	14	131	127	102	133	34	20	21	14
Chr1	3810649	3810650	LOC_Os01g07870.1	GGACA	+	7	5	26	15	130	125	105	133	34	21	21	14
Chr1	3809860	3809861	LOC_Os01g07870.1	GGACA	+			18	8	106	98	59		23		19	13
Chr1	3808912	3808913	LOC_Os01g07870.1	GGACT	+			11	5	60	57	33	42		9	15
Chr1	3806852	3806853	LOC_Os01g07870.1	GGACA	+					7	6	6	6
Chr1	3810191	3810192	LOC_Os01g07870.1	GGACA	+					116	114	66		26
Chr1	3808142	3808143	LOC_Os01g07870.1	GGACA	+					38	29	15	19	6		13	7
Chr1	3806716	3806717	LOC_Os01g07870.1	GGACT	+							5	6
Chr1	3809312	3809313	LOC_Os01g07870.1	GGACT	+					81				17	10	16
Chr1	3810466	3810467	LOC_Os01g07870.1	GGACA	+	5				130				32	20		14
Chr1	3811278	3811279	LOC_Os01g07880.1	GGACT	-					18	15	8		8	6
Chr1	3821356	3821357	LOC_Os01g07910.1	AGACT	-	21	17	39	23	84	106	54	60	115	106	30
Chr1	3821223	3821224	LOC_Os01g07910.1	GGACA	-	23	20	41	25	99	114	60	65	125	116	33	35
Chr1	3820362	3820363	LOC_Os01g07910.1	AGACT	-	30	24	55	31	132	149	74	91	157	145	34	36
Chr1	3821730	3821731	LOC_Os01g07910.1	GGACT	-	17		31	22	63	88	49	44	98	90	30	31
Chr1	3824315	3824316	LOC_Os01g07910.1	GGACC	-			16					16	46	38
Chr1	3835830	3835831	LOC_Os01g07940.t1	GGACA	-									8	5
Chr1	3837298	3837299	LOC_Os01g07940.t1	AGACT	-									6	5
Chr1	3837528	3837529	LOC_Os01g07940.t1	GGACA	-									8	6
Chr1	3838821	3838822	LOC_Os01g07940.t2	GGACC	-					6	6
Chr1	3843980	3843981	LOC_Os01g07950.1	GGACT	+	461	458	194	190	110	123	106	125	133	110	125	138
Chr1	3845487	3845488	LOC_Os01g07950.1	GGACT	+	35	37	48	53	13	20	41	49	42	23	20	10
Chr1	3843951	3843952	LOC_Os01g07950.1	GGACT	+									130	109
Chr1	3846501	3846502	LOC_Os01g07960.1	GGACA	-	50	52	153	138	121	136	145	136	212	204	182	157
Chr1	3849166	3849167	LOC_Os01g07960.1	GGACA	-	42	41	118	94	63	71	83	74	124	108	169	141
Chr1	3846501	3846502	LOC_Os01g07960.2	GGACA	-	15	7	52	42	63	101	81	95	113	103	39	53
Chr1	3849166	3849167	LOC_Os01g07960.2	GGACA	-						20	16	12	28	22	22	31
Chr1	3846501	3846502	LOC_Os01g07960.3	GGACA	-	17	10	40	51	87	73	88	85	163	126	27	40
Chr1	3849166	3849167	LOC_Os01g07960.3	GGACA	-			6	9	12		18	15	57	35	17	12
Chr1	3846720	3846721	LOC_Os01g07960.3	GGACA	-	12								127	102
Chr1	3849972	3849973	LOC_Os01g07960.t1	GGACA	-	6		30	29	54	55	47	60	106	81	15	19
Chr1	3877270	3877271	LOC_Os01g08010.1	GGACA	+	7			5	32	33	14	14	11	13	10	14
Chr1	3877228	3877229	LOC_Os01g08010.1	AGACT	+	6		7		32	33	14		11	14	10	14
Chr1	3876257	3876258	LOC_Os01g08010.1	GGACC	+	5				9	13	6			8	8	11
Chr1	3876687	3876688	LOC_Os01g08010.1	GGACT	+					19					10	9	13
Chr1	3877270	3877271	LOC_Os01g08010.2	GGACA	+			9		13	16			14	6	5	8
Chr1	3876687	3876688	LOC_Os01g08010.2	GGACT	+	5				6	10					5
Chr1	3877228	3877229	LOC_Os01g08010.2	AGACT	+					13	16		6	14	8	5
Chr1	3876984	3876985	LOC_Os01g08010.2	GGACC	+	5		6		11	13		6		5
Chr1	3898713	3898714	LOC_Os01g08020.1	GGACT	-					27	30
Chr1	3896711	3896712	LOC_Os01g08020.1	GGACT	-					43	66				5
Chr1	3879416	3879417	LOC_Os01g08020.1	AGACT	-					82	112
Chr1	3898039	3898040	LOC_Os01g08020.1	GGACT	-					33	38
Chr1	3897011	3897012	LOC_Os01g08020.1	GGACA	-					39	60				5
Chr1	3896660	3896661	LOC_Os01g08020.t1	GGACA	-					9	13
Chr1	3895552	3895553	LOC_Os01g08020.t1	GGACA	-					5	5
Chr1	3896904	3896905	LOC_Os01g08020.t1	AGACT	-					15	21
Chr1	3919313	3919314	LOC_Os01g08090.1	GGACA	+							27	26			10
Chr1	3919755	3919756	LOC_Os01g08090.1	GGACT	+			7				47	53
Chr1	3925312	3925313	LOC_Os01g08110.1	AGACT	+					9	8	11	12	8
Chr1	3926478	3926479	LOC_Os01g08110.1	GGACT	+				13	12	9	27	22		9	10
Chr1	3938796	3938797	LOC_Os01g08140.1	GGACT	+							21	16			5
Chr1	3938676	3938677	LOC_Os01g08140.1	GGACA	+				11			16	13		5
Chr1	3939659	3939660	LOC_Os01g08150.1	GGACA	-					24	31	7	15
Chr1	3941058	3941059	LOC_Os01g08150.1	GGACT	-					7	8	5
Chr1	3941891	3941892	LOC_Os01g08150.1	GGACA	-					5	5
Chr1	3984353	3984354	LOC_Os01g08190.1	GGACA	+					17	30
Chr1	3983378	3983379	LOC_Os01g08190.1	AGACT	+					14	19
Chr1	3984353	3984354	LOC_Os01g08190.2	GGACA	+					16	20
Chr1	3981298	3981299	LOC_Os01g08190.2	GGACA	+					5	7
Chr1	3995016	3995017	LOC_Os01g08200.1	AGACT	+	7	9	42	40	115	151	127	107	57	57	59	74
Chr1	3995162	3995163	LOC_Os01g08200.1	AGACT	+	6	9	42	43	125	155	139	117	62	61	60	73
Chr1	3995276	3995277	LOC_Os01g08200.1	GGACT	+	5		27	31	75	81	111	88	38	32	41	56
Chr1	3991160	3991161	LOC_Os01g08200.1	GGACA	+			9	14	24	27		25	13	20	33	36
Chr1	3988132	3988133	LOC_Os01g08200.1	AGACT	+			7		13	12	17		5	12	29
Chr1	3995119	3995120	LOC_Os01g08200.1	GGACT	+		9		42		155					60	73
Chr1	4004094	4004095	LOC_Os01g08220.1	GGACT	-					32	27
Chr1	4034197	4034198	LOC_Os01g08260.1	GGACC	-					29	36				6		10
Chr1	4035643	4035644	LOC_Os01g08260.1	GGACA	-					9	17						6
Chr1	4036646	4036647	LOC_Os01g08260.1	GGACA	-					5	11
Chr1	4034197	4034198	LOC_Os01g08260.2	GGACC	-					35	33
Chr1	4035643	4035644	LOC_Os01g08260.2	GGACA	-					5	9
Chr1	4040021	4040022	LOC_Os01g08260.t1	GGACA	-					29	39			6		18	31
Chr1	4042545	4042546	LOC_Os01g08260.t1	GGACC	-					59	57			12		18	31
Chr1	4035400	4035401	LOC_Os01g08260.t1	GGACA	-					5	9					11	12
Chr1	4039828	4039829	LOC_Os01g08260.t1	GGACA	-					25	35					18	30
Chr1	4035761	4035762	LOC_Os01g08260.t1	GGACT	-					5	10					12	12
Chr1	4041626	4041627	LOC_Os01g08260.t1	GGACA	-					36	49			7		19	33
Chr1	4038939	4038940	LOC_Os01g08260.t1	GGACT	-					18	27					16	23
Chr1	4037103	4037104	LOC_Os01g08260.t1	GGACA	-					9	17					14	15
Chr1	4036039	4036040	LOC_Os01g08260.t1	GGACC	-					5	11					13	12
Chr1	4035412	4035413	LOC_Os01g08260.t1	GGACA	-						9					11	12
Chr1	4052030	4052031	LOC_Os01g08270.1	AGACT	-	22	17	35	30	79	63	48	53	31	32	21	28
Chr1	4051938	4051939	LOC_Os01g08270.1	GGACA	-	20	19	33	30	76	62	50	51	33	31	21	27
Chr1	4054728	4054729	LOC_Os01g08270.1	AGACT	-			20	11	31	22	16		15		11	17
Chr1	4051938	4051939	LOC_Os01g08270.4	GGACA	-	8	9	21	14	49	48	44	42	16	18	12	18
Chr1	4052030	4052031	LOC_Os01g08270.4	AGACT	-	8	9	21	15	51	51	40	41	15	18	13	18
Chr1	4053363	4053364	LOC_Os01g08270.4	GGACT	-					5	6	8	7			7	8
Chr1	4053633	4053634	LOC_Os01g08270.4	AGACT	-						5	8	5				8
Chr1	4053911	4053912	LOC_Os01g08270.4	GGACT	-							7				5	7
Chr1	4057254	4057255	LOC_Os01g08270.t1	AGACT	-	13	9	37	19	59	65	41	46	23	25	20	29
Chr1	4057480	4057481	LOC_Os01g08270.t1	GGACA	-	13	9	36	19	58	62	41	46	23	28	20	29
Chr1	4052120	4052121	LOC_Os01g08270.t1	AGACT	-	5		15		8		17	8	11	7	9	15
Chr1	4061481	4061482	LOC_Os01g08280.1	GGACC	+	6		16		15	16		9			8	8
Chr1	4062618	4062619	LOC_Os01g08280.1	AGACT	+				7	20		10		14	12
Chr1	4061527	4061528	LOC_Os01g08280.1	GGACA	+			17		15		7			8	8	7
Chr1	4062618	4062619	LOC_Os01g08280.2	AGACT	+			13				12		9	6
Chr1	4065352	4065353	LOC_Os01g08290.t1	GGACA	+			6		8	6		5	9		5	8
Chr1	4067153	4067154	LOC_Os01g08300.1	GGACA	-			75	78	22	21	456	439	23	24	33	16
Chr1	4068783	4068784	LOC_Os01g08310.1	GGACT	-			11	14	94	95	16	17	116	108	17	19
Chr1	4068705	4068706	LOC_Os01g08310.1	GGACA	-			11	14	98	96	16	18	118	109	17	18
Chr1	4073980	4073981	LOC_Os01g08320.1	GGACA	-	36	25	149	150	17	25	152	183	140	96	141	152
Chr1	4075892	4075893	LOC_Os01g08320.1	GGACC	-	17	18	192	171	24	30	107	155	135	83	226
Chr1	4075844	4075845	LOC_Os01g08320.1	GGACA	-		19	205	183	26	35	118	171	143	89	232	250
Chr1	4076252	4076253	LOC_Os01g08320.1	GGACA	-	7		145	116	11	12	55	80	86	53	174	171
Chr1	4082207	4082208	LOC_Os01g08330.1	GGACA	+					6	6
Chr1	4082291	4082292	LOC_Os01g08330.1	GGACT	+					6	7
Chr1	4094351	4094352	LOC_Os01g08340.1	AGACT	+				7	11	17	17	25	189	145	8
Chr1	4092453	4092454	LOC_Os01g08340.1	GGACT	+							5		55	50	6	5
Chr1	4092987	4092988	LOC_Os01g08340.1	GGACA	+						6				64	7	6
Chr1	4108269	4108270	LOC_Os01g08370.1	AGACT	+			13	9	9	15	13	15
Chr1	4107798	4107799	LOC_Os01g08370.1	GGACT	+			11	6	6	11	11	8				6
Chr1	4108018	4108019	LOC_Os01g08370.1	AGACT	+				6		11	13	11
Chr1	4107303	4107304	LOC_Os01g08370.1	GGACT	+			5			7	5	7
Chr1	4111392	4111393	LOC_Os01g08380.1	GGACC	-			6	7		14	64	72	11	5
Chr1	4111650	4111651	LOC_Os01g08380.1	GGACT	-			5	6		13	50	60	8
Chr1	4110667	4110668	LOC_Os01g08380.1	GGACT	-			9	14	60	59	145	187	21
Chr1	4110813	4110814	LOC_Os01g08380.1	GGACT	-			8	13	33	41	116	154	15	11
Chr1	4121194	4121195	LOC_Os01g08400.1	AGACT	+			12	6	27	23	22	18	21	10	27	14
Chr1	4120603	4120604	LOC_Os01g08400.1	GGACA	+			12		18	21	16	14	15	8	23	13
Chr1	4121264	4121265	LOC_Os01g08400.1	GGACA	+			15		29	27	29	25	26	14	28	16
Chr1	4120541	4120542	LOC_Os01g08400.1	GGACA	+			12		17		14		14		23	12
Chr1	4125775	4125776	LOC_Os01g08400.t1	AGACT	+	22	51	48	30	47	60	67		36	34
Chr1	4126489	4126490	LOC_Os01g08400.t1	GGACA	+	16	8		6			8			7
Chr1	4125766	4125767	LOC_Os01g08400.t1	GGACA	+	22	51	47	29	45	59	65	88	33	34	17	20
Chr1	4126045	4126046	LOC_Os01g08400.t1	GGACT	+	69	70	75	68	104	125	148	181	79	79	26	30
Chr1	4121194	4121195	LOC_Os01g08400.t1	AGACT	+			10	6	22	38			21	11	18	19
Chr1	4120541	4120542	LOC_Os01g08400.t1	GGACA	+			6	6	16	23	15	11	14	10	15
Chr1	4120603	4120604	LOC_Os01g08400.t1	GGACA	+			6	6	19	33	16	12	15	10	16	17
Chr1	4121264	4121265	LOC_Os01g08400.t1	GGACA	+			11		26	41	22		23		19	20
Chr1	4125775	4125776	LOC_Os01g08410.1	AGACT	+	10	39	32		67	57	88	71	28	23		15
Chr1	4125766	4125767	LOC_Os01g08410.1	GGACA	+	10	39	30	34	66	55	87	71	27	23	12	15
Chr1	4126045	4126046	LOC_Os01g08410.1	GGACT	+	48	53	66	72	126	125	172	150	71	64	20	33
Chr1	4139860	4139861	LOC_Os01g08420.1	GGACA	+			15	5	26	22	24	24	18	6	14	18
Chr1	4140466	4140467	LOC_Os01g08420.1	AGACT	+			18	11	39	37	33	33	27	14	17	19
Chr1	4139532	4139533	LOC_Os01g08420.1	GGACC	+			12	5	25	21	19	23	18	5	14	18
Chr1	4138106	4138107	LOC_Os01g08420.1	GGACA	+			8		17	11	7	6	10		13	12
Chr1	4138214	4138215	LOC_Os01g08420.1	GGACT	+					17		7	7	10			13
Chr1	4138153	4138154	LOC_Os01g08420.1	AGACT	+			9			11	7	7	10		13
Chr1	4139044	4139045	LOC_Os01g08420.1	GGACT	+			10			19	13	14	13		14	15
Chr1	4137226	4137227	LOC_Os01g08420.1	AGACT	+					9				5		9	5
Chr1	4138281	4138282	LOC_Os01g08420.1	GGACA	+			9				7				13	13
Chr1	4149864	4149865	LOC_Os01g08430.1	AGACT	+			10	7	76	75	27	41	44	30	20	28
Chr1	4147404	4147405	LOC_Os01g08430.1	GGACT	+					23	15	9		12	11		17
Chr1	4147755	4147756	LOC_Os01g08430.1	GGACA	+					34	26	11	14	21	15	15	21
Chr1	4148050	4148051	LOC_Os01g08430.1	GGACA	+					41	34	16		25	16	17	23
Chr1	4147287	4147288	LOC_Os01g08430.1	GGACT	+					20	15	8	6	13	10	13	16
Chr1	4148182	4148183	LOC_Os01g08430.1	GGACA	+					45	37			26	18	17	23
Chr1	4148215	4148216	LOC_Os01g08430.1	GGACA	+					47	40		23	28	19	17	24
Chr1	4146631	4146632	LOC_Os01g08430.1	GGACT	+					12	10			9		13	13
Chr1	4149081	4149082	LOC_Os01g08430.1	GGACT	+			5		61	46	24	27	31	20	18	26
Chr1	4143930	4143931	LOC_Os01g08430.1	GGACA	+											7	7
Chr1	4149108	4149109	LOC_Os01g08430.1	GGACC	+											18	26
Chr1	4145180	4145181	LOC_Os01g08430.1	AGACT	+						10			7		12	13
Chr1	4148092	4148093	LOC_Os01g08430.1	GGACA	+						35	17		26		17	23
Chr1	4145386	4145387	LOC_Os01g08430.1	GGACA	+						11			9		12	13
Chr1	4154125	4154126	LOC_Os01g08440.1	GGACA	-			13	5			34	34	6	5	16	9
Chr1	4153429	4153430	LOC_Os01g08440.1	GGACC	-			29	25	10	23	115	166	14	19	51	30
Chr1	4153609	4153610	LOC_Os01g08440.1	GGACA	-			21	19			79	111
Chr1	4160745	4160746	LOC_Os01g08450.t1	GGACA	-	9	15	70	64	103	127	86	76	276	227	90	101
Chr1	4164340	4164341	LOC_Os01g08450.t1	GGACA	-			5	7	14	24	17	10	45	35		10
Chr1	4160651	4160652	LOC_Os01g08450.t1	GGACA	-	9		76	77	123	141	105	89	306	251	98	103
Chr1	4164333	4164334	LOC_Os01g08450.t1	GGACT	-				7	14	23	17	10	44	35		10
Chr1	4160704	4160705	LOC_Os01g08450.t1	GGACA	-			70		116		97		291	234		102
Chr1	4171009	4171010	LOC_Os01g08460.t1	AGACT	-	6		27	28	26	21	38	43	26	26	22	17
Chr1	4209083	4209084	LOC_Os01g08510.1	AGACT	-			13	9	34	35	16		33	25	28	28
Chr1	4210174	4210175	LOC_Os01g08510.1	AGACT	-					11	16	5	5	12	8	14	19
Chr1	4237807	4237808	LOC_Os01g08540.1	AGACT	-					12	9					6	6
Chr1	4235812	4235813	LOC_Os01g08540.1	AGACT	-						23	6		8	6	7	8
Chr1	4234823	4234824	LOC_Os01g08540.1	GGACA	-									12	9
Chr1	4239910	4239911	LOC_Os01g08540.1	GGACA	-											6	6
Chr1	4238251	4238252	LOC_Os01g08540.1	AGACT	-											6	6
Chr1	4245741	4245742	LOC_Os01g08550.1	AGACT	-					13	9			5
Chr1	4246193	4246194	LOC_Os01g08550.1	GGACA	-					7	5
Chr1	4246139	4246140	LOC_Os01g08550.1	GGACA	-					8	6			5
Chr1	4245854	4245855	LOC_Os01g08550.1	GGACA	-					13	7			5	8
Chr1	4259165	4259166	LOC_Os01g08560.1	GGACA	+	79	48	93	66	243	285	203	200	68	64	99	59
Chr1	4258362	4258363	LOC_Os01g08560.1	GGACA	+	29	16	56	32	117	116	102	99	38	28	80	44
Chr1	4257900	4257901	LOC_Os01g08560.1	GGACT	+	23	9		18	66	78		52	25		67
Chr1	4257952	4257953	LOC_Os01g08560.1	GGACA	+	24	10	43	18	74	80	80	57	31	20	70	36
Chr1	4259492	4259493	LOC_Os01g08560.1	GGACT	+	100	63	99	86	298	329	250	240	100	94	105	70
Chr1	4254630	4254631	LOC_Os01g08560.1	GGACA	+	5		24	7	17	20	27	14	9		41	13
Chr1	4256571	4256572	LOC_Os01g08560.1	AGACT	+	12		31	13	33	41	40	28	15	8	53	24
Chr1	4259569	4259570	LOC_Os01g08560.1	GGACT	+	16				49	59		54		11	21
Chr1	4255180	4255181	LOC_Os01g08560.1	GGACT	+					20	32						16
Chr1	4255088	4255089	LOC_Os01g08560.1	GGACA	+	7		25			29	32	19			45	16
Chr1	4255130	4255131	LOC_Os01g08560.1	GGACA	+			26			31			11		48	17
Chr1	4259165	4259166	LOC_Os01g08560.2	GGACA	+	57	61	74	67	255	232	179	174	92	79	72	77
Chr1	4259492	4259493	LOC_Os01g08560.2	GGACT	+	75	62	99	88	297	284	214	228	114	103	83	76
Chr1	4258362	4258363	LOC_Os01g08560.2	GGACA	+	22	26	35	35	89	100	90	78	30	26	52	48
Chr1	4257952	4257953	LOC_Os01g08560.2	GGACA	+	10	16	27	23	60	61	50	55	19	25	38	33
Chr1	4256571	4256572	LOC_Os01g08560.2	AGACT	+		6	12	8	21	19	16	17	5	8	12	17
Chr1	4257900	4257901	LOC_Os01g08560.2	GGACT	+			27	21	58		43			25	37	31
Chr1	4255180	4255181	LOC_Os01g08560.2	GGACT	+					14	5		9		5		11
Chr1	4259569	4259570	LOC_Os01g08560.2	GGACT	+	14				46	44	46		25
Chr1	4255088	4255089	LOC_Os01g08560.2	GGACA	+					12			9			5	10
Chr1	4269128	4269129	LOC_Os01g08570.1	GGACA	+									17	9
Chr1	4265990	4265991	LOC_Os01g08570.1	GGACT	+									14	7
Chr1	4270106	4270107	LOC_Os01g08570.1	GGACA	+									19	13
Chr1	4272897	4272898	LOC_Os01g08580.1	AGACT	-	12	6	27	17	88	98	77	52	41	41	16	21
Chr1	4273056	4273057	LOC_Os01g08580.1	GGACC	-	9	6	25	15	75	80	62		32	31	14	15
Chr1	4272819	4272820	LOC_Os01g08580.1	GGACT	-			17	13	64	70	60	41	31	34	9	16
Chr1	4272890	4272891	LOC_Os01g08580.1	GGACT	-		6	27	18	89	98	78	52	43	40	16	22
Chr1	4275306	4275307	LOC_Os01g08580.1	GGACA	-			8		18	15	13	9	6	6	6
Chr1	4308274	4308275	LOC_Os01g08650.1	GGACC	+			8		19	7	20	17	28	17	19	13
Chr1	4306956	4306957	LOC_Os01g08650.1	GGACC	+					5				7		9	9
Chr1	4323141	4323142	LOC_Os01g08680.1	AGACT	-	11	9					7		10	12
Chr1	4323913	4323914	LOC_Os01g08680.1	AGACT	-											7	6
Chr1	4323530	4323531	LOC_Os01g08680.1	GGACA	-	8		9			6	6			10	7	8
Chr1	4323530	4323531	LOC_Os01g08680.2	GGACA	-									9	7
Chr1	4327875	4327876	LOC_Os01g08690.1	AGACT	+						9					9	7
Chr1	4329626	4329627	LOC_Os01g08700.1	AGACT	-			5		57	48	73	70	70	58	21	23
Chr1	4329934	4329935	LOC_Os01g08700.1	GGACA	-					37	35	62	58	55	43	21	22
Chr1	4331818	4331819	LOC_Os01g08700.1	GGACC	-							20	13	19
Chr1	4330540	4330541	LOC_Os01g08700.1	GGACT	-						17			41	32
Chr1	4329626	4329627	LOC_Os01g08700.2	AGACT	-					43	46	72	82	72	47	10	22
Chr1	4330540	4330541	LOC_Os01g08700.2	GGACT	-					18	20	35	36	42		7
Chr1	4331818	4331819	LOC_Os01g08700.2	GGACC	-					5	10	16		19	5
Chr1	4329934	4329935	LOC_Os01g08700.2	GGACA	-					35	33	53	63	55	33	9	21
Chr1	4329626	4329627	LOC_Os01g08700.3	AGACT	-			7	6	51	56	66	71	59	49	16	17
Chr1	4330540	4330541	LOC_Os01g08700.3	GGACT	-					18	25	34		25	23
Chr1	4329934	4329935	LOC_Os01g08700.3	GGACA	-					35	45	55	58	41	39	15	16
Chr1	4329626	4329627	LOC_Os01g08700.4	AGACT	-					47	61	66	95	58	41	11	20
Chr1	4329934	4329935	LOC_Os01g08700.4	GGACA	-					33	43	53	80	51	29	12	19
Chr1	4330540	4330541	LOC_Os01g08700.4	GGACT	-					21		41		36	23
Chr1	4329626	4329627	LOC_Os01g08700.5	AGACT	-				7	51	51	75	65	64	39	20	15
Chr1	4329934	4329935	LOC_Os01g08700.5	GGACA	-					38	33	61	54	51	31	18	14
Chr1	4330540	4330541	LOC_Os01g08700.5	GGACT	-					22	20				21	15
Chr1	4329626	4329627	LOC_Os01g08700.6	AGACT	-			6	8	49	46	85	76	72	61	5	17
Chr1	4329934	4329935	LOC_Os01g08700.6	GGACA	-			6		28	35	60	63	56	47	5	17
Chr1	4331708	4331709	LOC_Os01g08700.6	GGACT	-					8	8		19		8
Chr1	4331818	4331819	LOC_Os01g08700.6	GGACC	-							16		13	7
Chr1	4330540	4330541	LOC_Os01g08700.6	GGACT	-			5		15				35	30
Chr1	4331708	4331709	LOC_Os01g08700.8	GGACT	-					9	8			10
Chr1	4329626	4329627	LOC_Os01g08700.8	AGACT	-			7		49	58	69	67	46	37	14	20
Chr1	4330540	4330541	LOC_Os01g08700.8	GGACT	-					27	18			21	13	10
Chr1	4329934	4329935	LOC_Os01g08700.8	GGACA	-					37	39	54	50	38	27	12	18
Chr1	4333837	4333838	LOC_Os01g08700.t1	GGACT	-					18	31				21
Chr1	4335939	4335940	LOC_Os01g08700.t1	GGACA	-					30	53	60	61	42	38	11	17
Chr1	4336407	4336408	LOC_Os01g08700.t1	AGACT	-			5		47	64	68	82	53	45	11	17
Chr1	4331433	4331434	LOC_Os01g08700.t1	GGACT	-							11	5		8
Chr1	4331543	4331544	LOC_Os01g08700.t1	GGACC	-						10			7	6
Chr1	4392475	4392476	LOC_Os01g08750.3	GGACA	+					5	7	17	13	8	5
Chr1	4393084	4393085	LOC_Os01g08750.3	AGACT	+					16	22	32	27	16	19	9	8
Chr1	4392791	4392792	LOC_Os01g08750.3	GGACC	+					10	13	24	18	10	11	5	6
Chr1	4392971	4392972	LOC_Os01g08750.3	GGACA	+					12	20	28	24		17		8
Chr1	4391314	4391315	LOC_Os01g08750.3	GGACA	+							8	8		5
Chr1	4393084	4393085	LOC_Os01g08750.t1	AGACT	+					41	42	48	32	32	25	26	17
Chr1	4392791	4392792	LOC_Os01g08750.t1	GGACC	+					33	33	34	24	27	21	24	17
Chr1	4388931	4388932	LOC_Os01g08750.t1	GGACA	+					8	14	15	6	10	7	17	11
Chr1	4389054	4389055	LOC_Os01g08750.t1	GGACA	+					9	15		11	15	8	18
Chr1	4389719	4389720	LOC_Os01g08750.t1	GGACT	+					14	16	20	14	16	10	22	13
Chr1	4391314	4391315	LOC_Os01g08750.t1	GGACA	+					19	22	23	17	19		23	14
Chr1	4392971	4392972	LOC_Os01g08750.t1	GGACA	+					38	36	44	29	30	24
Chr1	4392475	4392476	LOC_Os01g08750.t1	GGACA	+					25	26	29	20	26	16
Chr1	4388738	4388739	LOC_Os01g08750.t1	GGACA	+							14	5	8	7	13
Chr1	4387174	4387175	LOC_Os01g08750.t1	GGACC	+						5					8	6
Chr1	4396374	4396375	LOC_Os01g08760.1	GGACT	+							69				57	77
Chr1	4401176	4401177	LOC_Os01g08770.1	GGACA	+					6	8	8	9		7
Chr1	4400835	4400836	LOC_Os01g08770.1	GGACA	+						6	7	5		5
Chr1	4402988	4402989	LOC_Os01g08780.1	GGACC	-							6	5
Chr1	4422536	4422537	LOC_Os01g08810.1	GGACA	+						7	26	27	6		19
Chr1	4421909	4421910	LOC_Os01g08810.1	GGACC	+						5	20	9				6
Chr1	4422861	4422862	LOC_Os01g08810.1	GGACT	+					7		35	33	10		19	9
Chr1	4422913	4422914	LOC_Os01g08810.1	GGACA	+				5		12		37			20	10
Chr1	4424143	4424144	LOC_Os01g08814.1	AGACT	-					7	10
Chr1	4424123	4424124	LOC_Os01g08814.1	GGACA	-	6			5		10	7	7			9
Chr1	4424123	4424124	LOC_Os01g08814.3	GGACA	-	5	5			7	11	5	8	5	6	10
Chr1	4424143	4424144	LOC_Os01g08814.3	AGACT	-			10						5	6
Chr1	4425593	4425594	LOC_Os01g08814.t1	GGACA	-	8				5	5
Chr1	4436666	4436667	LOC_Os01g08830.1	AGACT	+	36	27	46	31	83	95	93	71	102	63	108	78
Chr1	4437402	4437403	LOC_Os01g08830.1	GGACA	+	36	32	63	42	108	118	127	102	117	84	112	84
Chr1	4434249	4434250	LOC_Os01g08830.1	GGACT	+	32	23	45		75		86				101	72
Chr1	4437444	4437445	LOC_Os01g08830.1	GGACT	+	37	32	63	43	109	121	130	108	119	88	112	85
Chr1	4437835	4437836	LOC_Os01g08830.1	GGACA	+	42	32	71	53	102	109	146	128	101	76	100	79
Chr1	4435913	4435914	LOC_Os01g08830.1	GGACA	+	33	23	46	27	77	91	87	66	99	59	107	76
Chr1	4437410	4437411	LOC_Os01g08830.1	GGACA	+		32	63	42	108	119	127	105	119	85	112	84
Chr1	4434375	4434376	LOC_Os01g08830.1	GGACC	+			46		75	90		66	99		106
Chr1	4437835	4437836	LOC_Os01g08830.2	GGACA	+	20	14	27	36	39	50	73	64	35	32	14	23
Chr1	4436666	4436667	LOC_Os01g08830.2	AGACT	+	6		5	5	8	14	13	13	8		10	13
Chr1	4437402	4437403	LOC_Os01g08830.2	GGACA	+			16	22	31	39	42	39	26			19
Chr1	4437410	4437411	LOC_Os01g08830.2	GGACA	+	11		16	22	31	39	43	40	26	23	13
Chr1	4437444	4437445	LOC_Os01g08830.2	GGACT	+	11		17	24	32	40	46	42	27	24	13	19
Chr1	4435913	4435914	LOC_Os01g08830.2	GGACA	+	6					12		11	6		10	10
Chr1	4437835	4437836	LOC_Os01g08830.t1	GGACA	+	17	9	33	28	35	27	79	80	46	34	5	17
Chr1	4437410	4437411	LOC_Os01g08830.t1	GGACA	+	7		14	18	31	21	53	45	40		5
Chr1	4434249	4434250	LOC_Os01g08830.t1	GGACT	+					7	6
Chr1	4436666	4436667	LOC_Os01g08830.t1	AGACT	+			5		5		14	9	7			8
Chr1	4437402	4437403	LOC_Os01g08830.t1	GGACA	+	7		13		31		51	45	40		5	13
Chr1	4437444	4437445	LOC_Os01g08830.t1	GGACT	+			16		32		56	48	40	30	6	13
Chr1	4447931	4447932	LOC_Os01g08850.1	AGACT	+	17	8	11		36		25	29				8
Chr1	4446000	4446001	LOC_Os01g08850.1	GGACC	+	10	6	7	7	22	23	10	16	9	9	12	8
Chr1	4447818	4447819	LOC_Os01g08850.1	GGACA	+	16	8	11	10	34	34						8
Chr1	4445075	4445076	LOC_Os01g08850.1	GGACA	+					14	17			5
Chr1	4447420	4447421	LOC_Os01g08850.1	GGACT	+	14			9	31		23	29	18		15	8
Chr1	4449584	4449585	LOC_Os01g08860.1	GGACA	-	11	49
Chr1	4449158	4449159	LOC_Os01g08860.1	GGACA	-		63				7	5	6
Chr1	4457285	4457286	LOC_Os01g08880.t5	GGACC	-					12	6		6
Chr1	4461709	4461710	LOC_Os01g08890.1	GGACA	-						8	12	8			19
Chr1	4460369	4460370	LOC_Os01g08890.1	GGACA	-					11						35	20
Chr1	4487701	4487702	LOC_Os01g08930.1	GGACC	-			11	12	39		23			8	34	29
Chr1	4488587	4488588	LOC_Os01g08930.1	GGACC	-			8	8	21	26	14	15		7	32	24
Chr1	4488148	4488149	LOC_Os01g08930.1	GGACA	-			9		26	28	18	17	11	7	32	24
Chr1	4494606	4494607	LOC_Os01g08950.1	GGACA	+			15		12	9
Chr1	4495656	4495657	LOC_Os01g08960.1	AGACT	-	60	48	107	84	118	133	126	163	88	59	49	59
Chr1	4497531	4497532	LOC_Os01g08960.1	GGACT	-	33	34	73	52	74	74	71	103	60	33	33	39
Chr1	4495585	4495586	LOC_Os01g08960.1	GGACT	-	67	49		96							55	71
Chr1	4494955	4494956	LOC_Os01g08960.1	GGACA	-	71		124	102	157	171	162	213	106	74	55	73
Chr1	4504284	4504285	LOC_Os01g08970.1	AGACT	+	55	29	122	105	156	173	218	245	50	27	68	67
Chr1	4498859	4498860	LOC_Os01g08970.1	GGACC	+			19	10	14	7		18			26	17
Chr1	4501222	4501223	LOC_Os01g08970.1	GGACA	+			28			21		31	6		29	24
Chr1	4504284	4504285	LOC_Os01g08970.2	AGACT	+	40	27	80	87	151	144	193	201	35	34	25	37
Chr1	4501222	4501223	LOC_Os01g08970.2	GGACA	+					9		24	8
Chr1	4504284	4504285	LOC_Os01g08970.t1	AGACT	+	52	26	96	92	159	160	215	216	36	40	46	56
Chr1	4498859	4498860	LOC_Os01g08970.t1	GGACC	+			6	5	9	13	24	9	7		14	19
Chr1	4501222	4501223	LOC_Os01g08970.t1	GGACA	+	5		14	13	15		35	25	10	6		24
Chr1	4500776	4500777	LOC_Os01g08970.t1	GGACA	+			12				34	19		6	15
Chr1	4514477	4514478	LOC_Os01g09000.1	GGACT	-	43	36	161	158	262	280	333	407	75	58	153	163
Chr1	4518653	4518654	LOC_Os01g09000.1	GGACA	-			25	7	23	33	39	13	7		55	50
Chr1	4517669	4517670	LOC_Os01g09000.1	GGACT	-		9	36		33						78	65
Chr1	4532280	4532281	LOC_Os01g09010.1	GGACA	+	22	10							108		290	243
Chr1	4532352	4532353	LOC_Os01g09010.1	GGACC	+		11	180	126	127	144	334	328	117	105	292	253
Chr1	4532592	4532593	LOC_Os01g09010.1	GGACC	+	28		210	179		248	473	490	162	174	313	279
Chr1	4528408	4528409	LOC_Os01g09010.1	GGACC	+	9		68		41		109	79	50	36	166	119
Chr1	4539509	4539510	LOC_Os01g09020.1	GGACA	+	9	5	34	28		59	90	88	43	41	68	65
Chr1	4538775	4538776	LOC_Os01g09020.1	GGACA	+	8		19	12	31	29	45	40	25	21	61	57
Chr1	4539063	4539064	LOC_Os01g09020.1	AGACT	+	9		27	18	35	35	61	59	32	32	66	59
Chr1	4535930	4535931	LOC_Os01g09020.1	GGACT	+			11	6	15	11		17	15	11	38
Chr1	4539228	4539229	LOC_Os01g09020.1	GGACT	+			28	21	44	45	73		34
Chr1	4538425	4538426	LOC_Os01g09020.1	GGACA	+	7		16	9	28	22	33	35	20	18	56	54
Chr1	4539288	4539289	LOC_Os01g09020.1	GGACA	+	10		29	22	48	50	77	74	36	37	68	62
Chr1	4539558	4539559	LOC_Os01g09020.1	AGACT	+		5	35	29	51		88	90	48		70
Chr1	4537543	4537544	LOC_Os01g09020.1	AGACT	+	6			6	25	17	24	28	18	16	48	47
Chr1	4537287	4537288	LOC_Os01g09020.1	GGACA	+	7		13		22	16	21	24	18	14	47	44
Chr1	4546509	4546510	LOC_Os01g09030.1	GGACT	+			7	5	41	33	14	18	19	16	9	13
Chr1	4546341	4546342	LOC_Os01g09030.1	GGACC	+			7	6	59	36	15	18	30	25	9	17
Chr1	4546204	4546205	LOC_Os01g09030.1	GGACA	+				6	57	30	14	17	26	22	8	15
Chr1	4568294	4568295	LOC_Os01g09080.1	GGACC	+							131	118
Chr1	4573247	4573248	LOC_Os01g09100.1	GGACC	-			10	5		8	22	27			9	8
Chr1	4572596	4572597	LOC_Os01g09100.1	AGACT	-			30	24	38	53	186	209	9	5	24	18
Chr1	4573330	4573331	LOC_Os01g09100.1	GGACT	-			8								6	7
Chr1	4584385	4584386	LOC_Os01g09120.1	GGACT	-			6	9	12	9	12	10			6	9
Chr1	4584639	4584640	LOC_Os01g09120.t2	GGACT	-				6	9	8	9	10			16	16
Chr1	4627579	4627580	LOC_Os01g09200.1	AGACT	-	8	9	33		33	42	99	52	21	16	36	46
Chr1	4627586	4627587	LOC_Os01g09200.1	GGACA	-	8	9	33	29	32	41	98	52	21	15	36	45
Chr1	4622050	4622051	LOC_Os01g09200.1	GGACC	-	29	25	84	80	234	253	236	207	85	90	71	83
Chr1	4622336	4622337	LOC_Os01g09200.1	GGACA	-	23	20	75	69	189	215	203	179	72	72	69	78
Chr1	4629459	4629460	LOC_Os01g09200.t1	GGACC	-	10	6	21	23	87	68	111	85	22	23	19	12
Chr1	4628435	4628436	LOC_Os01g09200.t1	GGACA	-			10	10	15	24	80	52	7	6	18	10
Chr1	4627404	4627405	LOC_Os01g09200.t1	AGACT	-							15	8			10	7
Chr1	4627411	4627412	LOC_Os01g09200.t1	GGACA	-							15	8			10	7
Chr1	4646862	4646863	LOC_Os01g09220.1	GGACT	+				16	12	13	33	36	21
Chr1	4646877	4646878	LOC_Os01g09220.1	GGACA	+				20	14	17	39	41	26	14
Chr1	4651780	4651781	LOC_Os01g09230.1	GGACC	+					11	12			65	52
Chr1	4650432	4650433	LOC_Os01g09230.1	GGACC	+									16	13
Chr1	4681345	4681346	LOC_Os01g09246.1	GGACC	+					19	20	14	5	11	13	19
Chr1	4679735	4679736	LOC_Os01g09246.1	GGACC	+					10	14			6	5		15
Chr1	4684151	4684152	LOC_Os01g09246.1	GGACT	+				14	72	89				58		46
Chr1	4675839	4675840	LOC_Os01g09246.1	GGACC	+											6	5
Chr1	4679350	4679351	LOC_Os01g09246.1	GGACA	+											11	10
Chr1	4690338	4690339	LOC_Os01g09252.1	GGACA	+				6	29	38	60	52	27	21	18	19
Chr1	4689583	4689584	LOC_Os01g09252.1	AGACT	+			5		19		29	21	13		14
Chr1	4689074	4689075	LOC_Os01g09252.1	GGACT	+						9	19	14	10		13	8
Chr1	4692836	4692837	LOC_Os01g09252.1	GGACC	+							69	71		29		19
Chr1	4715786	4715787	LOC_Os01g09280.1	AGACT	-	12		53	40	14	14	41		34	23		8
Chr1	4715318	4715319	LOC_Os01g09280.1	AGACT	-		6	83	70	23		70	62	49			10
Chr1	4715841	4715842	LOC_Os01g09280.1	GGACT	-	9		52	37		13	39	24	31	19	21	7
Chr1	4715748	4715749	LOC_Os01g09280.1	GGACA	-				44		16	43	30			24	8
Chr1	4718579	4718580	LOC_Os01g09280.1	GGACC	-			24			5	25		13	12
Chr1	4729787	4729788	LOC_Os01g09300.1	GGACA	+			15							5	7	7
Chr1	4729787	4729788	LOC_Os01g09300.2	GGACA	+	78	93	95	75	54	52	41	51	44	24	86	72
Chr1	4732838	4732839	LOC_Os01g09310.t1	GGACT	-			5		23	21		8	10			19
Chr1	4735089	4735090	LOC_Os01g09310.t1	GGACA	-					25	20		10	12	14	14	18
Chr1	4733954	4733955	LOC_Os01g09310.t1	GGACA	-					10	13		5	5		11	17
Chr1	4733020	4733021	LOC_Os01g09310.t1	GGACA	-						16			10	10	14	19
Chr1	4732531	4732532	LOC_Os01g09310.t1	GGACA	-											5	5
Chr1	4735062	4735063	LOC_Os01g09310.t1	GGACA	-					25						14	18
Chr1	4741533	4741534	LOC_Os01g09320.1	GGACT	-	77	95	129	83	277	285	360	249	80	53	339	405
Chr1	4739605	4739606	LOC_Os01g09320.1	GGACT	-	178	167	311	252	844	884	1016	963	247	183	469	573
Chr1	4744076	4744077	LOC_Os01g09320.t1	GGACT	-	24	27	32	30	130	132	112	111	29	18	32	45
Chr1	4741477	4741478	LOC_Os01g09320.t1	GGACT	-	11	15	9	11	47	47	28	35	12		24	31
Chr1	4764246	4764247	LOC_Os01g09370.t2	AGACT	-			8	8			15				24	14
Chr1	4762139	4762140	LOC_Os01g09370.t2	GGACC	-			6		13	13	9				17	10
Chr1	4796294	4796295	LOC_Os01g09420.1	AGACT	-	21	7	85	74	148	157	175	227	46	36	72	62
Chr1	4796318	4796319	LOC_Os01g09420.1	AGACT	-	21		85	74	146	157	173	227	47	36	70	62
Chr1	4797557	4797558	LOC_Os01g09420.1	GGACA	-			36	21	59	50	46	52	17	10	55
Chr1	4818631	4818632	LOC_Os01g09450.1	GGACC	+			12		66	83	35	30		6		19
Chr1	4817091	4817092	LOC_Os01g09450.1	GGACT	+					7	9		5				5
Chr1	4818631	4818632	LOC_Os01g09450.2	GGACC	+						9	6	8
Chr1	4820838	4820839	LOC_Os01g09460.1	GGACT	-	8	10			20			14	14	20
Chr1	4822097	4822098	LOC_Os01g09460.1	GGACA	-	5				7	7	7	8	5	11
Chr1	4822381	4822382	LOC_Os01g09460.1	GGACC	-						5	7	6		8
Chr1	4828446	4828447	LOC_Os01g09470.1	GGACT	+					19	24	9	5
Chr1	4848551	4848552	LOC_Os01g09500.t1	GGACA	-					7		8		18	23	6
Chr1	4854163	4854164	LOC_Os01g09510.1	AGACT	+	1701	1748	245	235	1667	1616	720	882	660	599	314	311
Chr1	4854244	4854245	LOC_Os01g09510.1	AGACT	+	1831	1802	248	247	1802	1759	770	940	705	653	320	327
Chr1	4854244	4854245	LOC_Os01g09510.4	AGACT	+	395	218	37	49	593	563	211				24	37
Chr1	4854163	4854164	LOC_Os01g09510.4	AGACT	+		152	27	38	424	410		176	179	200	17	26
Chr1	4872449	4872450	LOC_Os01g09540.1	GGACC	-			88	123	37	26	74	83			84
Chr1	4872993	4872994	LOC_Os01g09540.1	GGACA	-			75	102	30	23	66	71			75	63
Chr1	4873446	4873447	LOC_Os01g09540.1	GGACA	-			52	57	20	19	32	42			55	35
Chr1	4873002	4873003	LOC_Os01g09540.1	GGACA	-			75	102	30	23	65	71			75	63
Chr1	4879888	4879889	LOC_Os01g09550.2	GGACA	-					6		5		6	9
Chr1	4884467	4884468	LOC_Os01g09550.t1	GGACT	-									5	5
Chr1	4896546	4896547	LOC_Os01g09560.1	GGACA	+	13	15	159	152	415	473	431	477	1158	1003	282	294
Chr1	4892691	4892692	LOC_Os01g09560.1	GGACT	+			34	27			93	60	266	200	179	158
Chr1	4893022	4893023	LOC_Os01g09560.1	GGACC	+		5	43	36	57	74	121	92	314	230	188	181
Chr1	4909101	4909102	LOC_Os01g09570.1	GGACA	+	162	152	157	121	116	117	206	231	59	50	87	67
Chr1	4908112	4908113	LOC_Os01g09570.1	GGACT	+	90	108	90	75	52	55	119	117	29	26	74	56
Chr1	4908937	4908938	LOC_Os01g09570.1	GGACA	+	150	152		121	99	104	191		53		86	65
Chr1	4906894	4906895	LOC_Os01g09570.1	GGACT	+	48	65	47		25		59	54		13	57	46
Chr1	4907340	4907341	LOC_Os01g09570.1	GGACT	+	57	72	55	43	26	33	72	65	17	15	61	45
Chr1	4905976	4905977	LOC_Os01g09570.1	GGACT	+	41	57	34	30	15	16	37	35	13	9	49	38
Chr1	4909081	4909082	LOC_Os01g09570.1	GGACT	+											87	67
Chr1	4911209	4911210	LOC_Os01g09580.1	AGACT	-					6	7
Chr1	4910006	4910007	LOC_Os01g09580.1	GGACA	-					15	18			9
Chr1	4910006	4910007	LOC_Os01g09580.2	GGACA	-					26	29	13	7	26	13
Chr1	4911209	4911210	LOC_Os01g09580.2	AGACT	-					24	22	10	9	14	9
Chr1	4911171	4911172	LOC_Os01g09580.2	GGACA	-						22	10	9	15	10
Chr1	4918288	4918289	LOC_Os01g09590.1	GGACA	-			10	8	11	9	29	26			14
Chr1	4918612	4918613	LOC_Os01g09590.1	GGACA	-			6		6	5	10	8			5
Chr1	4971701	4971702	LOC_Os01g09640.1	GGACA	-	11	15	148	143	42	36	88	73	37	31	161	75
Chr1	4971503	4971504	LOC_Os01g09640.1	GGACT	-	13		158	162	54		99	82	39		169	82
Chr1	4983266	4983267	LOC_Os01g09670.1	GGACA	-					8	17	5	7	30	16	11	6
Chr1	4982932	4982933	LOC_Os01g09670.1	GGACA	-						20	8	9	35	23	12	7
Chr1	4985034	4985035	LOC_Os01g09670.1	GGACT	-						6			10	9
Chr1	5002268	5002269	LOC_Os01g09700.1	AGACT	-			71	26			54	58
Chr1	5002549	5002550	LOC_Os01g09700.1	GGACA	-			73	25			57	57
Chr1	5002591	5002592	LOC_Os01g09700.1	GGACA	-			68	20			53	54
Chr1	5002750	5002751	LOC_Os01g09700.1	GGACA	-			59	17			45	47
Chr1	5003824	5003825	LOC_Os01g09700.1	GGACA	-			23	5			20	9
Chr1	5004016	5004017	LOC_Os01g09700.1	GGACT	-			22				19	8
Chr1	5018168	5018169	LOC_Os01g09740.1	GGACT	-				12	26	32	21	24		8		13
Chr1	5018407	5018408	LOC_Os01g09740.1	AGACT	-			8		22	27	21	20	6		10
Chr1	5019672	5019673	LOC_Os01g09740.1	GGACA	-			5		8	12	7				8	5
Chr1	5021621	5021622	LOC_Os01g09750.1	AGACT	-			9		17		14	15			8	6
Chr1	5032157	5032158	LOC_Os01g09760.1	AGACT	+					5		5		6		5	7
Chr1	5032017	5032018	LOC_Os01g09760.1	AGACT	+											5	6
Chr1	5037892	5037893	LOC_Os01g09770.1	GGACA	-					6	10	29	27	7
Chr1	5038378	5038379	LOC_Os01g09770.1	GGACT	-						8	24	18	7
Chr1	5038727	5038728	LOC_Os01g09770.1	GGACA	-						8	20	9	6
Chr1	5037296	5037297	LOC_Os01g09770.1	GGACT	-					9		13	19
Chr1	5038400	5038401	LOC_Os01g09770.1	AGACT	-						8	24	18	7
Chr1	5064971	5064972	LOC_Os01g09800.1	GGACT	-			22	9	49	39	30	20	29	18	9	14
Chr1	5061759	5061760	LOC_Os01g09800.1	GGACA	-			71	53	187	184	92	106	71	62	22	38
Chr1	5064659	5064660	LOC_Os01g09800.1	GGACT	-			26	14
Chr1	5065073	5065074	LOC_Os01g09800.1	GGACA	-			18	7	43	37	27	18	25	14	6	13
Chr1	5062173	5062174	LOC_Os01g09800.1	GGACC	-			57		159	146	74			53	19	37
Chr1	5065191	5065192	LOC_Os01g09800.t1	GGACA	-			13		33		17	15	23	9
Chr1	5101508	5101509	LOC_Os01g09850.1	GGACT	+						16	15		7		10	12
Chr1	5111828	5111829	LOC_Os01g09860.1	GGACA	-					24	25	9	8			16	24
Chr1	5111081	5111082	LOC_Os01g09860.1	GGACA	-					45	52	11	13			17	33
Chr1	5110130	5110131	LOC_Os01g09860.1	AGACT	-					77	89	17	18			19	29
Chr1	5111260	5111261	LOC_Os01g09860.1	GGACT	-						48	11	13			16
Chr1	5112914	5112915	LOC_Os01g09860.1	GGACT	-											13	19
Chr1	5138597	5138598	LOC_Os01g09890.1	GGACT	-	100	156	150	117	274	270	197	240	132	94	70	69
Chr1	5210493	5210494	LOC_Os01g10000.t1	GGACA	-									16	11
Chr1	5210439	5210440	LOC_Os01g10000.t1	GGACC	-						5			16	11
Chr1	5214061	5214062	LOC_Os01g10010.1	AGACT	-			9		42	45	17	23	40	30	5	11
Chr1	5215873	5215874	LOC_Os01g10010.2	GGACA	-							12	14	10	13		5
Chr1	5220242	5220243	LOC_Os01g10020.1	GGACA	+			9		64	56	29	41	38	44	12	17
Chr1	5219851	5219852	LOC_Os01g10020.1	GGACA	+					27	26	19	14	19	18	5	12
Chr1	5219550	5219551	LOC_Os01g10020.1	GGACT	+									9	10
Chr1	5239641	5239642	LOC_Os01g10040.t1	AGACT	+			8		17	20			10	6
Chr1	5239637	5239638	LOC_Os01g10040.t1	GGACA	+			8		17	20			10	6	5
Chr1	5247818	5247819	LOC_Os01g10050.1	GGACA	-	11	6	26		53	46	30					25
Chr1	5249086	5249087	LOC_Os01g10050.1	AGACT	-			14	13		21		15	10		13
Chr1	5250953	5250954	LOC_Os01g10050.1	GGACC	-				9		13	12	10	6		10	16
Chr1	5256637	5256638	LOC_Os01g10080.t1	GGACT	+	6	8	33	33	48	53	15	14		9	7
Chr1	5261030	5261031	LOC_Os01g10080.t1	GGACC	+					8	6
Chr1	5263950	5263951	LOC_Os01g10100.t1	GGACA	-							8	7	23		12	8
Chr1	5270690	5270691	LOC_Os01g10110.1	GGACA	-					31	21
Chr1	5271147	5271148	LOC_Os01g10110.1	GGACA	-					16	15
Chr1	5307618	5307619	LOC_Os01g10140.2	AGACT	-					13	22
Chr1	5307669	5307670	LOC_Os01g10140.2	GGACT	-					18	22
Chr1	5310781	5310782	LOC_Os01g10140.2	GGACC	-					9	9
Chr1	5307659	5307660	LOC_Os01g10140.2	GGACT	-					14	21
Chr1	5307622	5307623	LOC_Os01g10140.2	GGACA	-					13	22
Chr1	5307669	5307670	LOC_Os01g10140.3	GGACT	-					19	22
Chr1	5307622	5307623	LOC_Os01g10140.3	GGACA	-					18	22
Chr1	5307618	5307619	LOC_Os01g10140.3	AGACT	-					18	22
Chr1	5309320	5309321	LOC_Os01g10140.3	GGACC	-					9	8
Chr1	5307659	5307660	LOC_Os01g10140.3	GGACT	-					17	22
Chr1	5328993	5328994	LOC_Os01g10150.1	AGACT	-		6	26	8	15	30	37	47	10	12	20	11
Chr1	5333891	5333892	LOC_Os01g10150.1	GGACA	-				16	29	44	22		11		30	27
Chr1	5328993	5328994	LOC_Os01g10150.2	AGACT	-					7	8	6	13
Chr1	5335310	5335311	LOC_Os01g10150.t1	AGACT	-			6	11	13	12	25	22	10	7
Chr1	5352712	5352713	LOC_Os01g10180.1	GGACT	-					25	20		41	15	12	8
Chr1	5353318	5353319	LOC_Os01g10180.1	GGACC	-					8		14	17			6	6
Chr1	5373920	5373921	LOC_Os01g10210.1	GGACT	+			140	91			33	47			27	12
Chr1	5390339	5390340	LOC_Os01g10250.1	GGACC	-			44	19	14	14	57	52	29	20	36	21
Chr1	5389916	5389917	LOC_Os01g10250.1	GGACT	-			49	21	22		58	62	33	23	37	23
Chr1	5390218	5390219	LOC_Os01g10250.1	GGACC	-			46	21	17	15	59	56	32	21	37	23
Chr1	5389814	5389815	LOC_Os01g10250.1	GGACA	-			9			5	13	26	11	6	10	7
Chr1	5390218	5390219	LOC_Os01g10250.2	GGACC	-			20	13		9	27	19	15	13		7
Chr1	5389814	5389815	LOC_Os01g10250.2	GGACA	-			6	8		5	10	8	6
Chr1	5389916	5389917	LOC_Os01g10250.2	GGACT	-			22	20	10	13	33	26	13		7	8
Chr1	5390339	5390340	LOC_Os01g10250.2	GGACC	-			20	8	7	8	22	18		9		7
Chr1	5390339	5390340	LOC_Os01g10250.3	GGACC	-			7	6			23	20	9
Chr1	5389916	5389917	LOC_Os01g10250.3	GGACT	-			11	6		9	28	33	20		6
Chr1	5390218	5390219	LOC_Os01g10250.3	GGACC	-				7	12	8	24	23	16
Chr1	5390547	5390548	LOC_Os01g10250.3	GGACC	-					5		15	11	6
Chr1	5389814	5389815	LOC_Os01g10250.3	GGACA	-							10	11	7	8
Chr1	5394121	5394122	LOC_Os01g10250.t1	GGACT	-			8	15		12	15	21	11	15
Chr1	5392305	5392306	LOC_Os01g10250.t1	GGACC	-			6	14		8		15	7	9
Chr1	5394019	5394020	LOC_Os01g10250.t1	GGACA	-							9	7
Chr1	5391491	5391492	LOC_Os01g10250.t1	GGACC	-				10		8		9	5	6	5
Chr1	5394121	5394122	LOC_Os01g10250.t2	GGACT	-			12	9	9	7	21	23	20	7
Chr1	5391491	5391492	LOC_Os01g10250.t2	GGACC	-			7	5			8	11	6
Chr1	5392305	5392306	LOC_Os01g10250.t2	GGACC	-			10		7	5	13	15	10	8
Chr1	5394019	5394020	LOC_Os01g10250.t2	GGACA	-							8	11	10
Chr1	5392325	5392326	LOC_Os01g10250.t3	GGACC	-			15	14	7	9	14	5		7		7
Chr1	5394020	5394021	LOC_Os01g10250.t3	GGACT	-			15		8	15	18	7	10	9	5
Chr1	5394322	5394323	LOC_Os01g10250.t3	GGACC	-				15	8	11	15	6	7	9	5	7
Chr1	5411774	5411775	LOC_Os01g10280.1	GGACA	+			13	6	16	17	15	18	5		9	6
Chr1	5411774	5411775	LOC_Os01g10280.t1	GGACA	+			5		23	21	18		6		6
Chr1	5415514	5415515	LOC_Os01g10290.1	GGACA	-			9	9	5			20	5		7	8
Chr1	5414053	5414054	LOC_Os01g10290.1	GGACT	-				21		19	29		11	7		10
Chr1	5415514	5415515	LOC_Os01g10290.2	GGACA	-			23	22	12		50	47	13	9	35	33
Chr1	5414053	5414054	LOC_Os01g10290.2	GGACT	-			29	35		24	70		20		38	40
Chr1	5428299	5428300	LOC_Os01g10320.1	GGACA	-							5	10
Chr1	5430595	5430596	LOC_Os01g10320.t1	GGACA	-							10	8
Chr1	5435612	5435613	LOC_Os01g10340.1	GGACA	-			6	9	54	53	28	39	44	36	16	16
Chr1	5435696	5435697	LOC_Os01g10340.1	GGACA	-				9	52	54	28	38	42	35	16	16
Chr1	5445832	5445833	LOC_Os01g10350.1	GGACC	+	21	5	42	55	96	119	76					36
Chr1	5445604	5445605	LOC_Os01g10350.1	GGACC	+	16		32	31	47	77	46	48	20	13	41	28
Chr1	5442992	5442993	LOC_Os01g10350.1	GGACC	+			12	11		32		13	13		24
Chr1	5478627	5478628	LOC_Os01g10400.1	GGACA	+			53	28							14	7
Chr1	5478627	5478628	LOC_Os01g10400.2	GGACA	+	29	28	674	692	5	11	12	13	12		50	42
Chr1	5478627	5478628	LOC_Os01g10400.t1	GGACA	+	3040	3611	79606	82637	1003	1055	1524	1725	377	330	8201	6733
Chr1	5498020	5498021	LOC_Os01g10430.1	AGACT	+			12		37	41		18	13	11
Chr1	5498143	5498144	LOC_Os01g10430.1	GGACT	+			13		41	48	8	20	13	13	21	31
Chr1	5497957	5497958	LOC_Os01g10430.1	AGACT	+			12		37	39		17				28
Chr1	5499358	5499359	LOC_Os01g10430.1	GGACC	+			10		30	19	13	25		7	15	18
Chr1	5495948	5495949	LOC_Os01g10430.1	GGACT	+					24			9		5	14	22
Chr1	5494908	5494909	LOC_Os01g10430.1	GGACT	+			7		16				7		13	20
Chr1	5499358	5499359	LOC_Os01g10430.2	GGACC	+			5	5	17	11	21	20	8	10		11
Chr1	5498020	5498021	LOC_Os01g10430.2	AGACT	+				8	30	24	13	8		9		10
Chr1	5498143	5498144	LOC_Os01g10430.2	GGACT	+				9	33	35	15	12		14	8	13
Chr1	5509175	5509176	LOC_Os01g10440.1	GGACA	+				8	32	31	62	73	262	183
Chr1	5508752	5508753	LOC_Os01g10440.1	GGACA	+					18	19	40	44	178	121
Chr1	5508277	5508278	LOC_Os01g10440.1	GGACT	+					7	8	17	23	121	76
Chr1	5508638	5508639	LOC_Os01g10440.1	GGACA	+					14	15	35	40	156	108
Chr1	5508608	5508609	LOC_Os01g10440.1	GGACC	+					13	15	34	35	153	106
Chr1	5508890	5508891	LOC_Os01g10440.1	GGACA	+				5	22	25	43	53	199	130
Chr1	5511182	5511183	LOC_Os01g10450.1	GGACT	-			13	7	20	15	33			5	8
Chr1	5510623	5510624	LOC_Os01g10450.1	GGACA	-			20	15	30	25	55	61	15	10	8	7
Chr1	5511182	5511183	LOC_Os01g10450.2	GGACT	-			9	6		17	30	20	7			6
Chr1	5510623	5510624	LOC_Os01g10450.2	GGACA	-	6		11	10	22	22	40	28	9	10	13	7
Chr1	5550882	5550883	LOC_Os01g10490.1	GGACC	-					205	244			6			68
Chr1	5561325	5561326	LOC_Os01g10504.2	GGACC	-					83	89			54	37
Chr1	5561365	5561366	LOC_Os01g10504.2	GGACC	-					71	84			53	32
Chr1	5560743	5560744	LOC_Os01g10504.2	GGACA	-					101	111			77	55
Chr1	5568720	5568721	LOC_Os01g10504.t1	GGACC	-					508	445			329	257
Chr1	5561065	5561066	LOC_Os01g10504.t1	GGACC	-					184	192			140	111
Chr1	5561494	5561495	LOC_Os01g10504.t1	GGACA	-					258	237			178	133
Chr1	5560900	5560901	LOC_Os01g10504.t1	GGACC	-					173	179			128	102
Chr1	5594333	5594334	LOC_Os01g10530.t1	GGACA	-					6	6
Chr1	5640769	5640770	LOC_Os01g10580.1	GGACA	+	7				14	10			10	8
Chr1	5641015	5641016	LOC_Os01g10580.1	GGACA	+		8				18	5		13	11		5
Chr1	5669654	5669655	LOC_Os01g10610.1	GGACC	-				53	293	321			132	107	76
Chr1	5669304	5669305	LOC_Os01g10610.1	GGACA	-		12		75			243				82	83
Chr1	5700403	5700404	LOC_Os01g10680.1	GGACT	-					9	9	18	16
Chr1	5699912	5699913	LOC_Os01g10680.1	GGACA	-				5	9	11	18	19
Chr1	5700466	5700467	LOC_Os01g10680.1	GGACA	-					7	7	18	15
Chr1	5700466	5700467	LOC_Os01g10680.2	GGACA	-					9	5	9	11
Chr1	5699912	5699913	LOC_Os01g10680.2	GGACA	-					14	8	10	23
Chr1	5721055	5721056	LOC_Os01g10690.1	AGACT	-	8		12	10	35	41	15	20	39		10	6
Chr1	5721653	5721654	LOC_Os01g10690.1	AGACT	-				7	19	16			19	22	8
Chr1	5724012	5724013	LOC_Os01g10690.1	GGACC	-					7	9	9		13	15
Chr1	5764190	5764191	LOC_Os01g10790.1	GGACA	+	6	18	29			25				12		15
Chr1	5764176	5764177	LOC_Os01g10790.1	GGACA	+	6	18	28	20	26	24	22	21	9	12	17	15
Chr1	5764120	5764121	LOC_Os01g10790.1	AGACT	+			25	18	24	23				11
Chr1	5762818	5762819	LOC_Os01g10790.1	GGACA	+			17	7	16	17				6		11
Chr1	5761843	5761844	LOC_Os01g10790.1	GGACC	+		9	12				8	6	6	5	11	8
Chr1	5761863	5761864	LOC_Os01g10790.1	GGACA	+		10	12			9	8	6	6		11	8
Chr1	5768246	5768247	LOC_Os01g10810.1	GGACA	+			15	21
Chr1	5774615	5774616	LOC_Os01g10840.1	GGACT	-	11	26	49			350					94	114
Chr1	5774681	5774682	LOC_Os01g10840.1	GGACT	-	11	26	47	34	332	342	130	125	46	40	94	114
Chr1	5774474	5774475	LOC_Os01g10840.1	AGACT	-	14		49	34	355	360	133	131	47	43	95	114
Chr1	5777429	5777430	LOC_Os01g10840.1	GGACA	-		11	16	6	44	62	26	17	12		64	70
Chr1	5790434	5790435	LOC_Os01g10850.1	GGACC	+					20	15	10					18
Chr1	5795138	5795139	LOC_Os01g10860.1	AGACT	-	5		7	9	109	126	47	47	31	16	14	11
Chr1	5810158	5810159	LOC_Os01g10890.1	AGACT	-			60	77	60	71		6	1165	990	24
Chr1	5817424	5817425	LOC_Os01g10900.1	GGACT	-						6			179	124
Chr1	5817424	5817425	LOC_Os01g10900.2	GGACT	-									49	45
Chr1	5838787	5838788	LOC_Os01g10950.1	GGACC	-					10	11	9	14			49	60
Chr1	5842141	5842142	LOC_Os01g10960.1	GGACA	-					8	9					8	13
Chr1	5842504	5842505	LOC_Os01g10960.1	GGACC	-					6	7					5	11
Chr1	5894919	5894920	LOC_Os01g11040.1	GGACC	+					7	15		7			33	38
Chr1	5896373	5896374	LOC_Os01g11040.1	GGACT	+					38	39	22		9		54	62
Chr1	5895951	5895952	LOC_Os01g11040.1	GGACT	+					24	25	14	18	7		49	56
Chr1	5895856	5895857	LOC_Os01g11040.1	GGACT	+						24	13	16			46	54
Chr1	5894329	5894330	LOC_Os01g11040.1	AGACT	+						8					28	26
Chr1	5895351	5895352	LOC_Os01g11040.1	GGACA	+					12		10				39	44
Chr1	5894467	5894468	LOC_Os01g11040.1	AGACT	+						10		5			29	30
Chr1	5894258	5894259	LOC_Os01g11040.1	GGACA	+											27	26
Chr1	5895520	5895521	LOC_Os01g11040.1	AGACT	+							11				43	46
Chr1	5909337	5909338	LOC_Os01g11054.1	AGACT	+			19	11	10	16	28	31	5		27	12
Chr1	5909213	5909214	LOC_Os01g11054.1	GGACA	+			17	7	9	15	24	28	5		27	11
Chr1	5909036	5909037	LOC_Os01g11054.1	GGACT	+					8	13	22	27			27	11
Chr1	5907311	5907312	LOC_Os01g11054.1	AGACT	+			11			8	8	9			20
Chr1	5900331	5900332	LOC_Os01g11054.1	GGACT	+											16	5
Chr1	5907047	5907048	LOC_Os01g11054.1	AGACT	+			16								20	8
Chr1	5909337	5909338	LOC_Os01g11054.2	AGACT	+			23	8	24	12	27	24			8	12
Chr1	5909036	5909037	LOC_Os01g11054.2	GGACT	+			15	6	20		20
Chr1	5907311	5907312	LOC_Os01g11054.2	AGACT	+					6	6	10					5
Chr1	5909213	5909214	LOC_Os01g11054.2	GGACA	+			22		23	11	25	23			8	11
Chr1	5909213	5909214	LOC_Os01g11054.3	GGACA	+			9	7		8	22	23			6	9
Chr1	5909036	5909037	LOC_Os01g11054.3	GGACT	+			7	6			20					9
Chr1	5909337	5909338	LOC_Os01g11054.3	AGACT	+			11	7	13	9	24	25			6	10
Chr1	5909213	5909214	LOC_Os01g11054.4	GGACA	+			12	16	8		20	20			7
Chr1	5909337	5909338	LOC_Os01g11054.4	AGACT	+			14	18	8		21	25			7	5
Chr1	5909036	5909037	LOC_Os01g11054.4	GGACT	+					7		17				7	5
Chr1	5916610	5916611	LOC_Os01g11070.1	AGACT	+	9	6	31	24	137	110	101	101	53	50	49	47
Chr1	5916522	5916523	LOC_Os01g11070.1	AGACT	+	7		30	23	124	101	94	90	50	41	50	47
Chr1	5914356	5914357	LOC_Os01g11070.1	GGACA	+			8	6	31	27	22	14	12	8	37	27
Chr1	5911677	5911678	LOC_Os01g11070.1	GGACT	+			6		17	11	15				24	16
Chr1	5933907	5933908	LOC_Os01g11110.2	GGACT	+					10	12		6
Chr1	5933069	5933070	LOC_Os01g11110.t1	AGACT	+	6		35	32	63			40			16
Chr1	5933907	5933908	LOC_Os01g11110.t1	GGACT	+	7		38	36	85	83	40	47		6		18
Chr1	5932207	5932208	LOC_Os01g11110.t1	AGACT	+	6		26	19	44	46	27	30			14	13
Chr1	5932456	5932457	LOC_Os01g11110.t1	GGACT	+	6		32			56	32	36				15
Chr1	5933019	5933020	LOC_Os01g11110.t1	AGACT	+	6						34	37		5	15
Chr1	5934716	5934717	LOC_Os01g11120.1	AGACT	-		7	46	32	90	86	71	90	29	22	38	25
Chr1	5934602	5934603	LOC_Os01g11120.1	GGACA	-				19	36	38	35	37	12		19
Chr1	5935338	5935339	LOC_Os01g11120.1	AGACT	-		5	36		68				24	21
Chr1	5945983	5945984	LOC_Os01g11130.1	GGACC	-	6				55	65			20	17
Chr1	5946599	5946600	LOC_Os01g11130.1	AGACT	-					26	28			11	9
Chr1	5946915	5946916	LOC_Os01g11130.1	GGACA	-					19	20			9	7
Chr1	5947208	5947209	LOC_Os01g11130.1	GGACA	-					16	14				7
Chr1	5947454	5947455	LOC_Os01g11130.1	GGACC	-					14				5	6
Chr1	5968871	5968872	LOC_Os01g11150.1	GGACA	-					16	39			16	6
Chr1	5985515	5985516	LOC_Os01g11160.1	GGACC	-			5		7			8	5	5	10	6
Chr1	6004022	6004023	LOC_Os01g11210.1	GGACC	+					6	8
Chr1	6005720	6005721	LOC_Os01g11220.t1	GGACC	-									28	32
Chr1	6006014	6006015	LOC_Os01g11220.t1	GGACA	-									24	24
Chr1	6008837	6008838	LOC_Os01g11230.1	GGACA	-	237	371	341	254	177	203	222	280	112	82	191	177
Chr1	6008085	6008086	LOC_Os01g11230.1	AGACT	-	468	577	535	420	420	467	568	676	260	186	250	253
Chr1	6008768	6008769	LOC_Os01g11230.1	GGACA	-	249		370	275			246
Chr1	6020084	6020085	LOC_Os01g11250.t1	AGACT	+							7	8
Chr1	6023396	6023397	LOC_Os01g11250.t1	GGACT	+				6			13	14	8		8
Chr1	6029480	6029481	LOC_Os01g11260.1	GGACC	+					8	10			6
Chr1	6029610	6029611	LOC_Os01g11260.1	AGACT	+					6	7
Chr1	6029480	6029481	LOC_Os01g11260.t1	GGACC	+					11	11			17	21
Chr1	6029182	6029183	LOC_Os01g11260.t1	GGACA	+					12	10
Chr1	6029610	6029611	LOC_Os01g11260.t1	AGACT	+					10	10			11	17
Chr1	6026125	6026126	LOC_Os01g11260.t1	GGACA	+									11	9
Chr1	6026433	6026434	LOC_Os01g11260.t1	AGACT	+					6				9	8
Chr1	6026744	6026745	LOC_Os01g11260.t1	GGACT	+									10	10
Chr1	6076903	6076904	LOC_Os01g11340.1	GGACT	-				7	39	37					54
Chr1	6077641	6077642	LOC_Os01g11340.1	GGACT	-	5				20	25	50	52			43	46
Chr1	6077140	6077141	LOC_Os01g11340.1	GGACA	-	8		8		33	35	94	95		6	52	62
Chr1	6078220	6078221	LOC_Os01g11340.1	GGACC	-						14	14	13			16
Chr1	6096000	6096001	LOC_Os01g11350.1	GGACC	-									257	177		5
Chr1	6095474	6095475	LOC_Os01g11350.1	GGACA	-									309	211
Chr1	6125325	6125326	LOC_Os01g11370.1	AGACT	+		5			9	15	10	9			5
Chr1	6124744	6124745	LOC_Os01g11370.1	GGACC	+					10	12	7				6
Chr1	6125005	6125006	LOC_Os01g11370.1	GGACA	+		5			13	13	8	7	6	5	7
Chr1	6125325	6125326	LOC_Os01g11370.t1	AGACT	+					11	18	5	8			8	8
Chr1	6125005	6125006	LOC_Os01g11370.t1	GGACA	+					17	25	5	6	8		9	8
Chr1	6138350	6138351	LOC_Os01g11414.1	GGACT	+					68	62	33	43	14	15	18	18
Chr1	6138534	6138535	LOC_Os01g11414.1	GGACC	+					90	75	46	51	20	17	18	21
Chr1	6138286	6138287	LOC_Os01g11414.1	GGACA	+					65	62	32	42	14	15	18	17
Chr1	6138787	6138788	LOC_Os01g11414.1	GGACT	+					119	101	55	65	23	22	21	22
Chr1	6138738	6138739	LOC_Os01g11414.1	GGACT	+			8			89	50	58		18
Chr1	6137427	6137428	LOC_Os01g11414.1	GGACA	+					41			20	9	10	11	13
Chr1	6138787	6138788	LOC_Os01g11414.2	GGACT	+			10	5	77	91	49	57	21			16
Chr1	6138534	6138535	LOC_Os01g11414.2	GGACC	+			8		53	60	34	42	13	12		14
Chr1	6138286	6138287	LOC_Os01g11414.2	GGACA	+					35	41	20	30	6	7		12
Chr1	6138350	6138351	LOC_Os01g11414.2	GGACT	+					35	43	24			7		12
Chr1	6140146	6140147	LOC_Os01g11430.1	AGACT	-					133	130			83	60
Chr1	6140749	6140750	LOC_Os01g11430.1	GGACA	-					106	97			68	44
Chr1	6141672	6141673	LOC_Os01g11430.t1	GGACA	-					9	13				5
Chr1	6172283	6172284	LOC_Os01g11460.1	AGACT	-					217	188	16	15	10	11
Chr1	6172959	6172960	LOC_Os01g11460.1	GGACC	-					45	36	6	7
Chr1	6223281	6223282	LOC_Os01g11550.1	GGACT	-					15	17
Chr1	6223862	6223863	LOC_Os01g11550.1	GGACA	-					8	9
Chr1	6223317	6223318	LOC_Os01g11550.1	GGACC	-					15	17
Chr1	6222563	6222564	LOC_Os01g11550.1	GGACC	-					22	29					5	12
Chr1	6223069	6223070	LOC_Os01g11550.1	GGACC	-					14	20					5
Chr1	6221757	6221758	LOC_Os01g11550.1	GGACA	-					37	61		5			8	20
Chr1	6223776	6223777	LOC_Os01g11550.1	GGACC	-					8	11
Chr1	6222233	6222234	LOC_Os01g11550.1	AGACT	-					27	38					8	17
Chr1	6242654	6242655	LOC_Os01g11570.1	GGACA	-	201	146	433	360	91	90	255	316	42	26	311	230
Chr1	6243564	6243565	LOC_Os01g11570.1	GGACA	-	171	121	323		62						280	204
Chr1	6244498	6244499	LOC_Os01g11570.1	GGACC	-	112	96	219	174	38	34	107	93	15	12		175
Chr1	6243686	6243687	LOC_Os01g11570.1	GGACA	-	141	108	268	228			144			19	272	193
Chr1	6242734	6242735	LOC_Os01g11570.1	GGACC	-											296	223
Chr1	6253034	6253035	LOC_Os01g11580.1	AGACT	+			23	14	31	23	33	45	18	7	31	23
Chr1	6248098	6248099	LOC_Os01g11580.1	GGACT	+				11	16	15	24	31	12		25	14
Chr1	6253034	6253035	LOC_Os01g11580.2	AGACT	+	5		30		62	39	62	64	19	17	21	23
Chr1	6256810	6256811	LOC_Os01g11590.2	AGACT	+			33	22	23	20	25	20	6		17	11
Chr1	6256663	6256664	LOC_Os01g11590.2	GGACA	+			30	20	19	18	22	16	6		15	11
Chr1	6255240	6255241	LOC_Os01g11590.2	AGACT	+					14	14
Chr1	6254480	6254481	LOC_Os01g11590.2	GGACA	+					7	7
Chr1	6258587	6258588	LOC_Os01g11590.t1	GGACA	+	45	35	35	47			18	32	8	9	31	17
Chr1	6254510	6254511	LOC_Os01g11590.t1	GGACA	+			23	16		13					31	19
Chr1	6256810	6256811	LOC_Os01g11590.t1	AGACT	+			42	35	27	22		27			36	24
Chr1	6256663	6256664	LOC_Os01g11590.t1	GGACA	+			39	30	25	22	31	23			34	23
Chr1	6268466	6268467	LOC_Os01g11620.1	GGACA	+			35	22			5	9	39	20	128	68
Chr1	6268061	6268062	LOC_Os01g11620.1	GGACA	+				15					32	15
Chr1	6268466	6268467	LOC_Os01g11620.2	GGACA	+			9	8							43	25
Chr1	6279337	6279338	LOC_Os01g11650.1	GGACC	+			63	38		14	155	140	9	5	185	106
Chr1	6279202	6279203	LOC_Os01g11650.1	GGACA	+			63	38		14	153		9		183	107
Chr1	6278775	6278776	LOC_Os01g11650.1	GGACT	+			58	32	6	13	117		7	5	171
Chr1	6283098	6283099	LOC_Os01g11650.1	GGACC	+			82	51	15	18	228	203	10	6	201	114
Chr1	6279699	6279700	LOC_Os01g11650.1	GGACC	+			75	41	13	14	191	166		5	195	111
Chr1	6283372	6283373	LOC_Os01g11650.1	GGACA	+			94	56	18	21	255	265	12	6	207	115
Chr1	6320563	6320564	LOC_Os01g11710.1	GGACA	+					202	196					40	80
Chr1	6321954	6321955	LOC_Os01g11710.1	GGACC	+					260	252			8		43	91
Chr1	6319968	6319969	LOC_Os01g11710.1	GGACC	+					120	112					30	52
Chr1	6319597	6319598	LOC_Os01g11710.1	GGACA	+					96	79					27	46
Chr1	6343843	6343844	LOC_Os01g11730.1	GGACC	+			212	122			40	32			137	118
Chr1	6342916	6342917	LOC_Os01g11730.1	AGACT	+				50			11	6
Chr1	6357808	6357809	LOC_Os01g11740.1	GGACC	+									51	31
Chr1	6353614	6353615	LOC_Os01g11740.1	GGACA	+									18	13
Chr1	6353829	6353830	LOC_Os01g11740.1	GGACA	+									25	15
Chr1	6363332	6363333	LOC_Os01g11750.1	GGACC	+			5				5				11	13
Chr1	6388837	6388838	LOC_Os01g11810.1	GGACT	-							14	17		8	6	5
Chr1	6390348	6390349	LOC_Os01g11810.2	GGACC	-							17	12			8	8
Chr1	6388837	6388838	LOC_Os01g11810.2	GGACT	-							22	17				10
Chr1	6388150	6388151	LOC_Os01g11810.2	GGACT	-							24	20			8
Chr1	6389053	6389054	LOC_Os01g11810.2	GGACA	-								12			8	10
Chr1	6435862	6435863	LOC_Os01g11880.1	AGACT	+	19	13	13	20	22	35	15	17		6		6
Chr1	6435949	6435950	LOC_Os01g11880.1	GGACT	+	9	6		11	7	15	8	6
Chr1	6435813	6435814	LOC_Os01g11880.1	GGACT	+	23	16	14	20	28	40		18		6		7
Chr1	6433789	6433790	LOC_Os01g11880.1	GGACC	+	22	39	19		26	27	18	15			15	9
Chr1	6435862	6435863	LOC_Os01g11880.t1	AGACT	+		7	10		17	12	26	17
Chr1	6435949	6435950	LOC_Os01g11880.t1	GGACT	+							10	12
Chr1	6450451	6450452	LOC_Os01g11900.1	GGACA	+			7	6			26					36
Chr1	6455385	6455386	LOC_Os01g11900.1	AGACT	+			30		68	94	95	89	92	68	89	83
Chr1	6452151	6452152	LOC_Os01g11900.1	GGACC	+			18		30	45	53	41	39	33	69	53
Chr1	6448585	6448586	LOC_Os01g11900.1	GGACA	+						11	12	8	10	9	24	20
Chr1	6452373	6452374	LOC_Os01g11900.1	GGACA	+							61		52	42
Chr1	6446963	6446964	LOC_Os01g11900.1	GGACC	+							5		7	7	14	7
Chr1	6448198	6448199	LOC_Os01g11900.1	AGACT	+							11				21	14
Chr1	6452654	6452655	LOC_Os01g11900.1	GGACA	+				14				58	55		78	59
Chr1	6450046	6450047	LOC_Os01g11900.1	GGACT	+			5					18		15	49	33
Chr1	6464210	6464211	LOC_Os01g11910.1	GGACA	+							110	94			12
Chr1	6494918	6494919	LOC_Os01g11940.1	GGACC	+					44	61
Chr1	6499219	6499220	LOC_Os01g11940.1	GGACA	+					83	103			11	8
Chr1	6499482	6499483	LOC_Os01g11940.1	GGACA	+					105	129			13	11
Chr1	6502754	6502755	LOC_Os01g11946.1	GGACC	-			22	12	10	9	17	17			41	36
Chr1	6505920	6505921	LOC_Os01g11946.1	GGACC	-				8							29	26
Chr1	6502538	6502539	LOC_Os01g11946.1	GGACT	-											42	37
Chr1	6502754	6502755	LOC_Os01g11946.2	GGACC	-			18	7	10	8		12			14	27
Chr1	6505920	6505921	LOC_Os01g11946.2	GGACC	-								5			9	16
Chr1	6504105	6504106	LOC_Os01g11946.t1	GGACC	-			10	9		5	10	6				10
Chr1	6507515	6507516	LOC_Os01g11952.1	AGACT	-			21	8	55	67	35	28	44	39	20	14
Chr1	6511404	6511405	LOC_Os01g11952.1	GGACA	-					6	10	7		8	6	13	8
Chr1	6508953	6508954	LOC_Os01g11952.1	GGACC	-					20	25	16			14	18	11
Chr1	6511361	6511362	LOC_Os01g11952.1	GGACT	-					6	11	7		9	6		9
Chr1	6512576	6512577	LOC_Os01g11952.1	GGACT	-					6	5						6
Chr1	6507754	6507755	LOC_Os01g11952.1	GGACT	-			17		39	50	27	21	32	29	19	13
Chr1	6508628	6508629	LOC_Os01g11952.1	GGACT	-			12		25		19	11	18		19
Chr1	6518662	6518663	LOC_Os01g11960.1	GGACT	-		7					10	7			10
Chr1	6518485	6518486	LOC_Os01g11960.1	GGACT	-						12					11	7
Chr1	6518662	6518663	LOC_Os01g11960.2	GGACT	-			12	16							15	25
Chr1	6524572	6524573	LOC_Os01g11970.1	AGACT	+					8	11	5
Chr1	6525782	6525783	LOC_Os01g11980.1	GGACT	+	5						6	7	12	13	10
Chr1	6525782	6525783	LOC_Os01g11990.t1	GGACT	+			14	14	6	12	14	16	35	24	13	20
Chr1	6565123	6565124	LOC_Os01g12070.1	GGACC	-					230	255
Chr1	6566154	6566155	LOC_Os01g12070.1	GGACT	-					120	136		6
Chr1	6566385	6566386	LOC_Os01g12070.1	GGACT	-					108	122
Chr1	6573262	6573263	LOC_Os01g12080.1	GGACA	-	6	7	72	44	30	20	85		15	16	58	56
Chr1	6573021	6573022	LOC_Os01g12080.1	GGACA	-	6	8	81	47	36	22	99	89	18	17	60	58
Chr1	6576973	6576974	LOC_Os01g12080.1	GGACA	-		5	42	21	13	7	33	20	9	6	39	33
Chr1	6572146	6572147	LOC_Os01g12080.1	GGACC	-			82	59	36	31	106	107	16	19	55	49
Chr1	6572414	6572415	LOC_Os01g12080.1	AGACT	-			87	55	41	30	116	106	20	19		60
Chr1	6572092	6572093	LOC_Os01g12080.1	AGACT	-			18	16	5			15			15	8
Chr1	6572626	6572627	LOC_Os01g12080.1	AGACT	-		8	83	53	39	26	107	97	20	17	62	58
Chr1	6573075	6573076	LOC_Os01g12080.1	GGACA	-	6		80	47	33	21	94	83	18	17	60	58
Chr1	6572674	6572675	LOC_Os01g12080.1	AGACT	-		8		52		24	105	95	19
Chr1	6572414	6572415	LOC_Os01g12080.3	AGACT	-			16				13	14
Chr1	6572146	6572147	LOC_Os01g12080.3	GGACC	-			19			11	22	26
Chr1	6572289	6572290	LOC_Os01g12080.t1	GGACA	-			16	10	5	7	7	10		7	22	12
Chr1	6574693	6574694	LOC_Os01g12080.t1	GGACA	-			58	35	23	24	39	38	10	10	41	22
Chr1	6575407	6575408	LOC_Os01g12080.t1	GGACA	-			61	39	24	25	44	44	10	10	43	22
Chr1	6575684	6575685	LOC_Os01g12080.t1	AGACT	-			66	48	28	27	47	57	10	10	44	24
Chr1	6576998	6576999	LOC_Os01g12080.t1	GGACC	-			66	48	23	23	56	71			42	24
Chr1	6575351	6575352	LOC_Os01g12080.t1	AGACT	-				43	27	25		51		10	43
Chr1	6575570	6575571	LOC_Os01g12080.t1	AGACT	-				52	31	28	59	68	13		44
Chr1	6574658	6574659	LOC_Os01g12080.t1	GGACT	-		5							10	10	43
Chr1	6576998	6576999	LOC_Os01g12080.t2	GGACC	-			49	33	19	24	61	70			19
Chr1	6574799	6574800	LOC_Os01g12080.t2	GGACA	-			39	19	12	14	39	49		8	14	15
Chr1	6574986	6574987	LOC_Os01g12080.t2	GGACA	-			30	14	11		29	36			11	14
Chr1	6575570	6575571	LOC_Os01g12080.t2	AGACT	-			50	36	21		57	73	6		18	16
Chr1	6575684	6575685	LOC_Os01g12080.t2	AGACT	-			46	26	17	21	50	62	6	8	18	15
Chr1	6574745	6574746	LOC_Os01g12080.t2	GGACA	-			41	20	14	15	43	54		8	16	16
Chr1	6574689	6574690	LOC_Os01g12080.t2	AGACT	-				25	15	17	49			8
Chr1	6576944	6576945	LOC_Os01g12080.t2	AGACT	-				9			10	14
Chr1	6572028	6572029	LOC_Os01g12080.t2	AGACT	-				8							6	6
Chr1	6586797	6586798	LOC_Os01g12090.1	GGACT	+			37	46							7
Chr1	6587420	6587421	LOC_Os01g12100.t1	GGACT	-	8		235	204	39	50	1022	1063		13	294	164
Chr1	6587444	6587445	LOC_Os01g12100.t1	GGACT	-					38				11	12
Chr1	6591654	6591655	LOC_Os01g12110.1	GGACA	-							25	14
Chr1	6625389	6625390	LOC_Os01g12160.1	GGACC	-			13	11			65	54
Chr1	6625293	6625294	LOC_Os01g12160.1	GGACC	-			14	14			70	58	14	13	29	43
Chr1	6625323	6625324	LOC_Os01g12160.1	GGACT	-			14	14			69	55			29	43
Chr1	6628987	6628988	LOC_Os01g12160.1	GGACT	-							25			7	17	26
Chr1	6628858	6628859	LOC_Os01g12160.1	GGACC	-							31				17	27
Chr1	6644489	6644490	LOC_Os01g12180.1	GGACA	-					10	13		6
Chr1	6644283	6644284	LOC_Os01g12180.1	AGACT	-					17	17				10
Chr1	6650494	6650495	LOC_Os01g12190.1	GGACT	+			128	126					10		29	22
Chr1	6660107	6660108	LOC_Os01g12210.1	AGACT	+			12	21		5	10			7
Chr1	6660226	6660227	LOC_Os01g12210.1	AGACT	+			13	22		6	10			7
Chr1	6660103	6660104	LOC_Os01g12210.1	GGACA	+			12	21		5	10			7
Chr1	6659366	6659367	LOC_Os01g12210.1	GGACT	+			5	10			6
Chr1	6663246	6663247	LOC_Os01g12210.t1	GGACC	-	15	5			6	7			25	22
Chr1	6661193	6661194	LOC_Os01g12210.t1	GGACC	-									26	20
Chr1	6656670	6656671	LOC_Os01g12210.t1	AGACT	-									6	6
Chr1	6664151	6664152	LOC_Os01g12220.t1	GGACA	+			15	11			6	6			19	11
Chr1	6667581	6667582	LOC_Os01g12220.t1	GGACC	+			40	35	11	17	29	39			36	22
Chr1	6669421	6669422	LOC_Os01g12230.t1	GGACA	-							6	9				5
Chr1	6669454	6669455	LOC_Os01g12230.t1	GGACA	-							6	9				5
Chr1	6700251	6700252	LOC_Os01g12260.1	AGACT	-			33	24	35		53	55	383	292	22
Chr1	6710166	6710167	LOC_Os01g12280.t1	GGACA	-			13	7	21	18	34	23	17			21
Chr1	6709754	6709755	LOC_Os01g12280.t1	GGACA	-			22	12	26	23	38	39	18	14	23	24
Chr1	6709811	6709812	LOC_Os01g12280.t1	AGACT	-			23	10	26	24	37	39	19	13	24	24
Chr1	6708358	6708359	LOC_Os01g12280.t1	GGACT	-					10	10	16	11	9			17
Chr1	6709046	6709047	LOC_Os01g12280.t1	GGACT	-			5		7	6	8	8	7		17	13
Chr1	6710034	6710035	LOC_Os01g12280.t1	GGACT	-				8	27		39	33	19	9	24	23
Chr1	6709240	6709241	LOC_Os01g12280.t1	GGACT	-						5	7	7	7		17	13
Chr1	6705901	6705902	LOC_Os01g12280.t1	AGACT	-					6		5	6			16	12
Chr1	6709438	6709439	LOC_Os01g12280.t1	GGACC	-					6		6	6	7		16	12
Chr1	6709225	6709226	LOC_Os01g12280.t1	AGACT	-						5	7	7			17	13
Chr1	6709185	6709186	LOC_Os01g12280.t1	GGACA	-								7			17	13
Chr1	6718598	6718599	LOC_Os01g12304.1	GGACT	-							11	18			11
Chr1	6727695	6727696	LOC_Os01g12320.1	GGACA	-			79		17	12	41		14	8		62
Chr1	6727695	6727696	LOC_Os01g12320.2	GGACA	-			25		8	6		19			13	8
Chr1	6765351	6765352	LOC_Os01g12340.t1	AGACT	-			34	18	51	38	110	88	8	13	57	55
Chr1	6765793	6765794	LOC_Os01g12340.t1	AGACT	-			35	20	46	35	110	92	9	13	58	55
Chr1	6738203	6738204	LOC_Os01g12340.t1	GGACA	-			17	14	13	10	69	55			32	16
Chr1	6739549	6739550	LOC_Os01g12340.t1	GGACT	-					20	16	87				36	21
Chr1	6761431	6761432	LOC_Os01g12340.t1	GGACT	-							20	10			19	12
Chr1	6761172	6761173	LOC_Os01g12340.t1	AGACT	-											22	19
Chr1	6761573	6761574	LOC_Os01g12340.t1	GGACA	-					6		20				17	11
Chr1	6764282	6764283	LOC_Os01g12381.t1	GGACA	-							6	8
Chr1	6766596	6766597	LOC_Os01g12390.1	GGACA	-			11	21	112	111	129	121	20	15	40	71
Chr1	6767397	6767398	LOC_Os01g12390.1	GGACA	-					31	26	43	39	9		21	36
Chr1	6769879	6769880	LOC_Os01g12390.1	GGACA	-					8	8	15	5	5		10	10
Chr1	6767005	6767006	LOC_Os01g12390.1	GGACT	-			8		71	64	94	81	11	10	32	54
Chr1	6774791	6774792	LOC_Os01g12400.2	GGACA	-					5	9
Chr1	6778246	6778247	LOC_Os01g12400.t1	GGACT	-					8	15	6				10
Chr1	6778472	6778473	LOC_Os01g12400.t1	GGACA	-					5	14	6
Chr1	6782694	6782695	LOC_Os01g12410.1	GGACA	-							14	15	5
Chr1	6782468	6782469	LOC_Os01g12410.1	GGACT	-							16	17
Chr1	6782622	6782623	LOC_Os01g12410.1	GGACT	-							15	17
Chr1	6789416	6789417	LOC_Os01g12420.1	GGACA	+					42	48	16		11	21	10	18
Chr1	6787319	6787320	LOC_Os01g12420.1	GGACA	+					12	12					5	14
Chr1	6789341	6789342	LOC_Os01g12420.1	GGACA	+					40	45	14	14	9	17	10	18
Chr1	6789476	6789477	LOC_Os01g12420.1	GGACA	+					44	50	17	15	12			18
Chr1	6788150	6788151	LOC_Os01g12420.1	GGACA	+					17	17				6	7	15
Chr1	6787889	6787890	LOC_Os01g12420.1	GGACT	+						15				6	7	15
Chr1	6790919	6790920	LOC_Os01g12430.1	GGACC	-					84	79			39	27	9	8
Chr1	6793156	6793157	LOC_Os01g12430.1	GGACA	-					13	9	5		8	9
Chr1	6792994	6792995	LOC_Os01g12430.1	GGACA	-					13	11	5		10	9
Chr1	6790837	6790838	LOC_Os01g12430.1	AGACT	-					92	91	25		44	29	9	8
Chr1	6791940	6791941	LOC_Os01g12430.1	GGACT	-					23	22	9		13			5
Chr1	6791479	6791480	LOC_Os01g12430.1	GGACT	-					41	39	17		21	17	6	6
Chr1	6790856	6790857	LOC_Os01g12430.1	GGACC	-					90	88	25		44	28		8
Chr1	6792595	6792596	LOC_Os01g12430.1	GGACT	-						15	6		12	12
Chr1	6830439	6830440	LOC_Os01g12460.1	GGACA	-	118	90				11		5		13
Chr1	6830724	6830725	LOC_Os01g12460.1	GGACA	-	91	72							9	6
Chr1	6840956	6840957	LOC_Os01g12470.1	GGACT	+	8	10	24	12	28	36	15	20	66	50	13
Chr1	6837742	6837743	LOC_Os01g12470.1	GGACA	+		7			10	12		8	44	26		10
Chr1	6839695	6839696	LOC_Os01g12470.1	GGACA	+		10		9	17	23	12		55	36	11	10
Chr1	6837872	6837873	LOC_Os01g12470.1	AGACT	+					12		9	10		27
Chr1	6839641	6839642	LOC_Os01g12470.1	GGACT	+		10					12	13	53	36		10
Chr1	6840184	6840185	LOC_Os01g12470.1	GGACC	+		10					14		57	44
Chr1	6840956	6840957	LOC_Os01g12470.t1	GGACT	+			7		10	7	13	13	25	22
Chr1	6840184	6840185	LOC_Os01g12470.t1	GGACC	+		6	5				8		15	13
Chr1	6839695	6839696	LOC_Os01g12470.t1	GGACA	+		6						5	10	9
Chr1	6841672	6841673	LOC_Os01g12480.1	GGACT	-	10	15	27	27	67	60	52	58	22	27	12	13
Chr1	6857548	6857549	LOC_Os01g12490.1	GGACA	+									104	83
[truncated: 79,725 more rows]
