# Supplementary material for: Identifying RNA Modifications by Direct RNA Sequencing Reveals Complexity of Epitranscriptomic Dynamics in Rice
Source: Genomics Proteomics Bioinformatics. 2023 Feb 11;21(4):788–804. doi: 10.1016/j.gpb.2023.02.002 (PMC10787127; doi:10.1016/j.gpb.2023.02.002)
Supplement: Supplementary Table S6 — The detailed information of detected m5C sites in six tissues [file mmc29.xlsx]

## Sheet: Sheet1
Table S6 The detailed information of detected m5C sites
Chromosome	Position start	Position end	Transcript	Embryo-1		Embryo-2		Leaf-1		Leaf-2		Pistil-1		Pistil-2		Root-1		Root-2		Stamen-1		Stamen-2		Stem-1		Stem-2
				Cov	Fraction	cov	Fraction	cov	Fraction	Cov	Fraction	Cov	Fraction	Cov	Fraction	Cov	Fraction	Cov	Fraction	Cov	Fraction	Cov	Fraction	Cov	Fraction	Cov	Fraction
Chr1	10791	10792	LOC_Os01g01010.1											15	0.7333	14	0.7857	18	0.7222
Chr1	14235	14236	LOC_Os01g01030.1									19	0.9474	19	0.8947
Chr1	15314	15315	LOC_Os01g01030.1									25	0.96	35	0.9714			13	1
Chr1	15411	15412	LOC_Os01g01030.1									15	0.8667	24	0.8333			11	0.8182
Chr1	15439	15440	LOC_Os01g01030.1									24	1	28	0.9286			11	1
Chr1	15688	15689	LOC_Os01g01030.1									18	1	15	0.9333
Chr1	15779	15780	LOC_Os01g01030.1									23	0.8261	38	0.7895			12	1
Chr1	15782	15783	LOC_Os01g01030.1									28	0.8929	40	0.875			19	0.7895
Chr1	19668	19669	LOC_Os01g01040.3									15	1			12	1	11	0.8182					14	1
Chr1	19730	19731	LOC_Os01g01040.3									17	0.8235			15	0.7333	15	0.7333					12	0.75
Chr1	26860	26861	LOC_Os01g01050.2													13	0.9231	12	0.8333
Chr1	27194	27195	LOC_Os01g01060.1									32	0.875	33	0.8788	22	0.8636	17	0.8824	32	0.9062	33	0.8788	11	0.9091	17	0.8235
Chr1	27197	27198	LOC_Os01g01060.1	12	0.8333							39	0.8718	35	0.8286	18	0.8333			28	0.8214	32	0.7812
Chr1	27199	27200	LOC_Os01g01060.1									19	0.8421	12	0.8333							12	0.75
Chr1	27208	27209	LOC_Os01g01060.1					16	0.75			84	0.7619					47	0.766					33	0.8182	47	0.8298
Chr1	27241	27242	LOC_Os01g01060.1	30	0.9			17	0.9412	26	0.9231	93	0.8602	91	0.8132	56	0.8393	62	0.8387	100	0.85	96	0.875	40	0.725	44	0.8182
Chr1	27267	27268	LOC_Os01g01060.1					14	0.7143	11	0.8182
Chr1	27270	27271	LOC_Os01g01060.1									17	0.8235	14	0.8571	11	0.8182	11	0.8182			21	0.9048
Chr1	27279	27280	LOC_Os01g01060.1	32	0.8125			27	0.8148			121	0.7769	96	0.75	75	0.8	75	0.88	118	0.7119			47	0.766	56	0.7321
Chr1	27400	27401	LOC_Os01g01060.1			11	0.7273			13	0.7692					35	0.7429			51	0.7451	57	0.7018
Chr1	27435	27436	LOC_Os01g01060.1	19	0.8947	16	0.9375	11	0.9091	12	1	53	0.9057	52	0.9038	36	0.9167	35	0.9714	54	0.9074	53	0.9057	31	1	30	0.9667
Chr1	27437	27438	LOC_Os01g01060.1	19	0.7368	17	0.8824	11	0.7273	13	0.8462	51	0.7843	61	0.7869	35	0.7714			65	0.7538	57	0.8421	33	0.8485	36	0.7778
Chr1	27506	27507	LOC_Os01g01060.1					13	0.8462	12	0.9167	55	0.8545			21	0.7619			44	0.7045	33	0.7576	14	0.7143	18	0.7778
Chr1	27581	27582	LOC_Os01g01060.1	48	0.8333	39	0.8718	32	0.8125	40	0.85	189	0.8095	140	0.7571	108	0.8148	102	0.8431	178	0.7978	182	0.8571	64	0.7812	62	0.8871
Chr1	27612	27613	LOC_Os01g01060.1	33	0.8485	27	0.963	27	0.963	23	0.913	146	0.8493	126	0.8492	67	0.791	81	0.8148	119	0.8487	125	0.88	40	0.875	50	0.74
Chr1	28124	28125	LOC_Os01g01060.1									58	0.7931			30	0.7667	34	0.8235	44	0.7273	46	0.7174	12	0.75	15	0.8667
Chr1	28157	28158	LOC_Os01g01060.1									25	0.84			18	0.7222	14	0.9286			18	0.8889
Chr1	28173	28174	LOC_Os01g01060.1	60	0.8167					32	0.75							121	0.7521					59	0.7627	76	0.7763
Chr1	28176	28177	LOC_Os01g01060.1							14	0.9286	56	0.9107			45	0.8444	43	0.8837	60	0.85	62	0.7903	17	0.7647	15	0.7333
Chr1	28177	28178	LOC_Os01g01060.1							29	0.7586	155	0.7161			97	0.7216	93	0.7097			157	0.7325
Chr1	28230	28231	LOC_Os01g01060.1	33	0.8485	21	0.7619	26	0.8846			108	0.7685			60	0.75	84	0.7262			107	0.7477	39	0.8718
Chr1	28241	28242	LOC_Os01g01060.1	29	0.8276	31	1	27	0.963	25	0.96	125	0.984	117	0.9829	82	0.9756	86	0.9419	114	0.9649	114	0.9649	24	1	37	0.8919
Chr1	28274	28275	LOC_Os01g01060.1	30	0.8	18	0.8333	16	0.8125									59	0.7119			72	0.7083	36	0.75	42	0.881
Chr1	28283	28284	LOC_Os01g01060.1	53	0.7358	38	0.7632	31	0.9032	21	0.9048	174	0.8218			113	0.7699	120	0.8417	171	0.7018	146	0.7603	46	0.9348
Chr1	28290	28291	LOC_Os01g01060.1							27	0.7037					95	0.7053	103	0.767	156	0.7051			45	0.8	57	0.7018
Chr1	28434	28435	LOC_Os01g01060.1	17	0.8824							53	0.7736	46	0.8913	36	0.75	42	0.7619	49	0.7959	55	0.7636	15	0.8667	22	0.8182
Chr1	28601	28602	LOC_Os01g01060.1									27	0.8519	33	0.8182					36	0.9722	43	0.814			13	0.8462
Chr1	34368	34369	LOC_Os01g01070.1													12	0.8333	11	0.8182	11	0.9091
Chr1	31572	31573	LOC_Os01g01070.2					16	0.875			12	1	15	0.9333	14	1			15	0.9333
Chr1	32853	32854	LOC_Os01g01070.2					11	0.8182			17	0.7059	18	0.7222									12	0.8333
Chr1	33448	33449	LOC_Os01g01070.2					16	0.875					19	0.8947					13	0.9231	12	0.75	15	0.8667	11	0.9091
Chr1	34019	34020	LOC_Os01g01070.2					17	0.9412			18	0.9444	15	0.9333					12	1			12	0.8333
Chr1	34297	34298	LOC_Os01g01070.2					12	1			15	0.8667	12	1	11	0.9091	13	1							11	0.9091
Chr1	34368	34369	LOC_Os01g01070.2					14	0.7857			26	0.8077			26	0.8462	23	0.9565	16	0.9375			13	0.7692	15	0.8
Chr1	35811	35812	LOC_Os01g01080.1																					22	0.7727	15	0.8667
Chr1	36564	36565	LOC_Os01g01080.1					43	0.9535	21	0.9524					35	1	30	0.9	12	1	14	0.9286	73	0.9452	50	0.92
Chr1	37673	37674	LOC_Os01g01080.1					20	0.95							15	0.9333	11	1					40	0.9	21	0.8095
Chr1	37704	37705	LOC_Os01g01080.1					23	0.913	12	0.75					18	0.8889	16	0.75					47	0.7447	37	0.8378
Chr1	37711	37712	LOC_Os01g01080.1					42	0.8333	18	0.8333					25	0.8							67	0.8358	40	0.825
Chr1	37737	37738	LOC_Os01g01080.1					20	0.95	12	1					15	0.8	14	0.7857					29	0.8966	25	0.72
Chr1	37742	37743	LOC_Os01g01080.1																					23	0.7391	17	0.9412
Chr1	37760	37761	LOC_Os01g01080.1					37	0.8378	17	0.7647							18	0.8889					66	0.8939	39	0.7692
Chr1	37774	37775	LOC_Os01g01080.1																					12	1	11	0.8182
Chr1	37800	37801	LOC_Os01g01080.1					28	0.75	12	0.8333					26	0.8846
Chr1	37908	37909	LOC_Os01g01080.1					30	0.8	17	0.8824					22	0.8182	19	0.8421
Chr1	37910	37911	LOC_Os01g01080.1					35	0.7714	17	0.9412					24	0.7917	20	0.95					42	0.7143
Chr1	37921	37922	LOC_Os01g01080.1					39	0.9231	19	0.8421					25	1	26	0.8462			11	0.7273	50	0.76	38	0.7895
Chr1	37929	37930	LOC_Os01g01080.1													11	1							12	0.9167	15	0.8
Chr1	38025	38026	LOC_Os01g01080.1					30	0.8	20	0.8					28	0.75	14	0.7857					38	0.7368	37	0.8108
Chr1	38454	38455	LOC_Os01g01080.1															21	0.7619					47	0.7021	34	0.8235
Chr1	39411	39412	LOC_Os01g01080.1					39	0.8205	20	0.75							30	0.8333	15	0.8667	12	0.8333	53	0.8113	34	0.7941
Chr1	39980	39981	LOC_Os01g01080.1					24	0.8333	13	0.8462					20	0.85	21	0.8571					24	0.7917	28	0.8214
Chr1	40149	40150	LOC_Os01g01080.1					40	0.825	25	0.84					36	0.8056	30	0.9					54	0.9074	42	0.881
Chr1	40520	40521	LOC_Os01g01080.1					15	1							14	0.7857	15	1					25	0.96	16	1
Chr1	40585	40586	LOC_Os01g01080.1																					19	0.8421	18	0.8889
Chr1	40708	40709	LOC_Os01g01080.1					15	1							13	0.9231							21	0.8571	15	0.8
Chr1	40729	40730	LOC_Os01g01080.1					49	0.8571	25	0.76	15	0.7333			38	0.8947	48	0.8125			13	0.7692
Chr1	40770	40771	LOC_Os01g01080.1					12	0.9167							16	0.875	14	0.7857
Chr1	40939	40940	LOC_Os01g01080.1					31	1	11	1					29	0.9655	20	1					31	1	29	1
Chr1	40974	40975	LOC_Os01g01080.1					56	0.9107	25	0.92	15	0.9333			55	0.8364	48	1	21	0.9048	19	0.9474	54	0.9074	43	0.8837
Chr1	40977	40978	LOC_Os01g01080.1					14	1							23	1	22	1					21	0.9524	22	1
Chr1	41154	41155	LOC_Os01g01080.1					15	1							22	0.9545	19	0.9474					14	0.9286	13	0.8462
Chr1	41166	41167	LOC_Os01g01080.1					39	0.9744	18	0.9444	11	1			36	1	39	0.9744	17	1	12	1	38	1	22	0.9545
Chr1	39411	39412	LOC_Os01g01080.2							11	0.7273					11	1	21	0.8095							11	0.9091
Chr1	39980	39981	LOC_Os01g01080.2					15	0.9333							15	1	12	1
Chr1	40149	40150	LOC_Os01g01080.2					22	0.8636	13	0.9231					23	0.8696	17	0.7059							14	0.9286
Chr1	40729	40730	LOC_Os01g01080.2					19	0.7895							38	0.8421	36	0.8333
Chr1	40770	40771	LOC_Os01g01080.2													13	0.8462	12	0.75
Chr1	40939	40940	LOC_Os01g01080.2													18	0.8889	19	1
Chr1	40974	40975	LOC_Os01g01080.2					22	0.8636	20	0.95	19	0.9474	15	0.9333	50	0.9	44	0.9545	21	0.8095	13	0.9231			11	0.9091
Chr1	40977	40978	LOC_Os01g01080.2													24	1	24	1
Chr1	41104	41105	LOC_Os01g01080.2													11	0.7273	11	0.9091
Chr1	41134	41135	LOC_Os01g01080.2					29	0.7241	19	0.7895			14	0.7857			49	0.7143	16	0.875			13	0.8462	18	0.7778
Chr1	41154	41155	LOC_Os01g01080.2													12	1	19	0.9474
Chr1	41166	41167	LOC_Os01g01080.2					16	0.9375	11	1	13	1			23	1	40	0.95					12	0.9167
Chr1	39411	39412	LOC_Os01g01080.3					16	0.875							18	0.7222	18	0.8333							11	0.9091
Chr1	40149	40150	LOC_Os01g01080.3					13	0.8462	12	0.9167							25	0.88							12	0.9167
Chr1	40520	40521	LOC_Os01g01080.3													11	0.8182	13	0.9231
Chr1	40594	40595	LOC_Os01g01080.3					27	0.7407	17	0.7647
Chr1	40708	40709	LOC_Os01g01080.3					12	0.8333							14	0.8571	15	0.7333
Chr1	40729	40730	LOC_Os01g01080.3					26	0.8077							27	0.7037	41	0.7317							15	0.7333
Chr1	40939	40940	LOC_Os01g01080.3							11	1					17	0.9412	21	1							15	1
Chr1	40974	40975	LOC_Os01g01080.3					31	0.9355	18	0.9444	11	0.9091	16	1	41	0.9268	51	0.9412	13	0.9231	11	0.9091	15	1	14	1
Chr1	40977	40978	LOC_Os01g01080.3													15	1	12	1					12	1
Chr1	41134	41135	LOC_Os01g01080.3					31	0.7097	20	0.8							56	0.7857	13	0.8462			12	0.75	14	0.8571
Chr1	41154	41155	LOC_Os01g01080.3					12	1							16	1	17	0.8824
Chr1	41166	41167	LOC_Os01g01080.3					24	0.9583	13	1	12	1			29	0.9655	29	0.9655
Chr1	40974	40975	LOC_Os01g01080.t1					12	0.9167			12	0.9167			15	0.9333	29	0.931
Chr1	62147	62148	LOC_Os01g01120.1					12	0.75	11	0.8182
Chr1	62664	62665	LOC_Os01g01120.1					17	0.9412	23	0.7391													15	0.8	14	1
Chr1	63045	63046	LOC_Os01g01120.1					23	0.8696	35	0.7429					15	0.8	19	0.8947					19	0.9474	24	0.75
Chr1	63049	63050	LOC_Os01g01120.1					20	0.85	29	0.8276	11	0.8182					17	0.8235					19	1	19	0.8947
Chr1	63096	63097	LOC_Os01g01120.1					12	1	18	1															13	1
Chr1	63269	63270	LOC_Os01g01120.1					37	0.7297					12	0.75	18	0.7222	19	0.7895
Chr1	63381	63382	LOC_Os01g01120.1					33	0.9394	29	0.8966	17	0.8824	11	0.9091	25	0.84	26	0.8077					25	0.84	21	0.8571
Chr1	63382	63383	LOC_Os01g01120.1					26	0.8462	37	0.8108			11	0.8182	27	0.7778	27	0.7407					27	0.8889	21	0.9524
Chr1	63419	63420	LOC_Os01g01120.1													21	0.9524	24	0.8333					22	0.7273	25	0.72
Chr1	63485	63486	LOC_Os01g01120.1					13	1	27	0.9259	14	0.8571			20	0.8	17	1					16	0.75	12	0.75
Chr1	62664	62665	LOC_Os01g01120.t1					27	0.9259	18	0.7778					15	1							17	1
Chr1	62693	62694	LOC_Os01g01120.t1					16	0.8125							12	0.9167							17	0.8824	11	0.9091
Chr1	62869	62870	LOC_Os01g01120.t1					21	0.7143	12	0.75													17	0.7647	16	0.8125
Chr1	63045	63046	LOC_Os01g01120.t1					29	0.9655	30	0.7333					17	0.8824	18	0.9444					25	0.96	23	0.8696
Chr1	63049	63050	LOC_Os01g01120.t1					30	0.9333	22	0.8636	11	0.8182			21	0.8095							25	0.96	22	0.9091
Chr1	63096	63097	LOC_Os01g01120.t1					18	1	12	1													11	1	12	1
Chr1	63265	63266	LOC_Os01g01120.t1					28	0.7857	17	0.8235							14	0.7143					12	0.75	11	0.7273
Chr1	63269	63270	LOC_Os01g01120.t1					42	0.7143			13	0.9231			27	0.7778							28	0.75	27	0.8889
Chr1	63273	63274	LOC_Os01g01120.t1													15	0.8667							25	0.76	14	0.7143
Chr1	63381	63382	LOC_Os01g01120.t1					36	0.9444	34	0.8235	18	0.7778	13	0.7692	32	0.9062	26	0.7692					28	0.9643	23	0.7391
Chr1	63382	63383	LOC_Os01g01120.t1					42	0.7619	37	0.7297	17	0.7647	13	0.7692	28	0.7857	23	0.7826					33	0.7879
Chr1	63419	63420	LOC_Os01g01120.t1					38	0.8421	31	0.8387					22	0.8182	27	0.7037					35	0.8286
Chr1	63485	63486	LOC_Os01g01120.t1					36	0.9444	18	0.9444					16	0.875	17	0.9412					17	0.9412	12	0.8333
Chr1	64968	64969	LOC_Os01g01130.1					12	0.9167			13	0.9231	15	0.9333			13	1							15	1
Chr1	63719	63720	LOC_Os01g01130.1									27	1	21	1	11	1	17	1			19	0.9474
Chr1	63715	63716	LOC_Os01g01130.1					11	0.9091	12	1	26	0.8077	29	0.8621	16	0.8125	20	0.9	11	0.9091	20	0.8			12	1
Chr1	63638	63639	LOC_Os01g01130.1											26	0.8462	13	0.7692	19	0.7895	13	0.9231	15	0.9333			13	0.8462
Chr1	63601	63602	LOC_Os01g01130.1									17	1	23	1							13	1
Chr1	63488	63489	LOC_Os01g01130.1									19	1	25	0.92	13	0.9231	14	1			13	1			12	1
Chr1	76107	76108	LOC_Os01g01150.1																					14	1	15	1
Chr1	76624	76625	LOC_Os01g01150.1									15	0.8			18	0.8889	11	0.7273					17	0.8824	17	1
Chr1	76757	76758	LOC_Os01g01150.1													11	1	11	1					11	1
Chr1	76823	76824	LOC_Os01g01150.1									21	1	21	1	29	1	20	1					23	1	19	1
Chr1	76937	76938	LOC_Os01g01150.1													14	0.9286	14	0.8571							13	0.8462
Chr1	77163	77164	LOC_Os01g01150.1					12	0.8333			23	0.8261	43	0.7442			33	0.7273			13	0.7692
Chr1	77268	77269	LOC_Os01g01150.1									16	0.8125	24	0.75	24	0.8333							12	0.75
Chr1	77396	77397	LOC_Os01g01150.1									11	0.7273			12	0.8333	11	0.8182
Chr1	77475	77476	LOC_Os01g01150.1									15	0.7333	22	0.7727	22	0.7273	18	0.8889
Chr1	77494	77495	LOC_Os01g01150.1									21	0.8095					23	0.7826			11	0.9091	18	0.8333	21	0.7143
Chr1	82510	82511	LOC_Os01g01160.1					20	0.75	13	0.7692
Chr1	82617	82618	LOC_Os01g01160.1					29	0.7586	19	0.8421					11	0.8182
Chr1	82654	82655	LOC_Os01g01160.1					27	0.8519	28	0.9286					13	1
Chr1	82659	82660	LOC_Os01g01160.1					46	0.7174	44	0.7273
Chr1	82787	82788	LOC_Os01g01160.1							31	0.7419					24	0.875	18	0.7222
Chr1	82928	82929	LOC_Os01g01160.1					15	0.9333	11	0.7273
Chr1	82929	82930	LOC_Os01g01160.1					15	0.8	14	1
Chr1	83720	83721	LOC_Os01g01160.1					63	0.746	61	0.8197	16	1	23	0.7826			25	0.88
Chr1	83771	83772	LOC_Os01g01160.1					48	0.8333	36	0.7222	14	0.7857	12	0.75	22	0.7727	24	0.75
Chr1	83915	83916	LOC_Os01g01160.1					24	0.8333	22	0.8636					17	0.8235	17	0.8235
Chr1	83918	83919	LOC_Os01g01160.1					30	0.8	27	1	12	0.75	11	0.8182	15	0.9333	21	0.9048
Chr1	84119	84120	LOC_Os01g01160.1							83	0.7952	30	0.7667			48	0.7708	60	0.7167					15	0.8
Chr1	91215	91216	LOC_Os01g01190.1									13	1	17	1
Chr1	91214	91215	LOC_Os01g01190.1									14	1	21	0.9048
Chr1	90822	90823	LOC_Os01g01190.1									11	0.7273	11	1
Chr1	90457	90458	LOC_Os01g01190.1									14	0.7143	20	0.75
Chr1	90456	90457	LOC_Os01g01190.1									11	0.7273	19	0.7895
Chr1	90261	90262	LOC_Os01g01190.1									12	1	13	1
Chr1	90012	90013	LOC_Os01g01190.1									16	0.8125	24	0.875
Chr1	89859	89860	LOC_Os01g01190.1									46	0.8913	49	0.9184
Chr1	89739	89740	LOC_Os01g01190.1									15	0.9333	16	0.9375
Chr1	143894	143895	LOC_Os01g01295.1													11	0.8182	12	0.75
Chr1	144277	144278	LOC_Os01g01295.1									24	0.8333	23	0.7826	34	0.8529	33	0.7273	17	0.8235	17	0.8824
Chr1	144376	144377	LOC_Os01g01295.1													12	0.9167	16	0.75
Chr1	145945	145946	LOC_Os01g01302.1					72	0.8611	62	0.9194					24	0.9167	21	0.8095					41	0.9512	38	0.8947
Chr1	145948	145949	LOC_Os01g01302.1					58	0.9828	48	0.9792					12	0.9167	13	1					44	0.9318	30	1
Chr1	145950	145951	LOC_Os01g01302.1							42	0.7381							14	0.7143					40	0.8	38	0.9211
Chr1	146037	146038	LOC_Os01g01302.1					13	0.9231	12	0.8333
Chr1	146044	146045	LOC_Os01g01302.1					90	0.7667	72	0.7083					20	0.75	20	0.9					55	0.7818
Chr1	146056	146057	LOC_Os01g01302.1					54	0.8148	49	0.8571							15	0.8					43	0.8372	39	0.8205
Chr1	146203	146204	LOC_Os01g01302.1					38	0.7632	33	0.8182					14	0.7857									13	0.8462
Chr1	146258	146259	LOC_Os01g01302.1					85	0.7294	105	0.7048					24	0.8333	37	0.7297					52	0.7308	43	0.7209
Chr1	146261	146262	LOC_Os01g01302.1					79	0.9873	86	1	11	1			25	1	33	1					50	1	41	1
Chr1	147175	147176	LOC_Os01g01302.1					116	0.8362	104	0.7692			13	0.8462									39	0.7179
Chr1	147555	147556	LOC_Os01g01302.1					48	0.8333	34	0.9118					18	1	20	1					16	1	16	1
Chr1	147558	147559	LOC_Os01g01302.1					46	1	35	1					17	1	22	1					17	1	21	1
Chr1	147655	147656	LOC_Os01g01302.1					66	0.8333	72	0.8472					30	0.9	37	0.8919					33	0.8182	18	0.7222
Chr1	147660	147661	LOC_Os01g01302.1					167	0.7126					22	0.8636	81	0.7284	97	0.7216					74	0.7973	71	0.7183
Chr1	147678	147679	LOC_Os01g01302.1					100	0.76	108	0.7037	12	0.9167	13	0.7692	51	0.7059	61	0.7213					35	0.7429
Chr1	147681	147682	LOC_Os01g01302.1					71	0.7465	65	0.8308					29	0.7931							28	0.8571
Chr1	147683	147684	LOC_Os01g01302.1					102	0.9412	113	0.9558			17	1	34	0.8235	56	0.8393					51	0.9804	44	1
Chr1	147686	147687	LOC_Os01g01302.1					79	0.8608	68	0.8676					19	0.8421	33	0.7879					35	0.9429	48	0.9792
Chr1	147717	147718	LOC_Os01g01302.1					208	0.7356	207	0.7488			27	0.7037	91	0.8132	110	0.7727					80	0.8	85	0.7647
Chr1	147816	147817	LOC_Os01g01302.1					40	1	55	0.9091					19	1	23	1
Chr1	148129	148130	LOC_Os01g01307.1			17	0.7647	39	0.8462	31	0.7097	36	0.8889	49	0.8776	50	0.88	48	0.8542	43	0.8837	33	1	35	0.9429	32	0.9688
Chr1	148207	148208	LOC_Os01g01307.1					17	0.7647	21	0.7619											13	0.7692
Chr1	148310	148311	LOC_Os01g01307.1					13	0.7692	16	0.8125	18	0.7778			40	0.8	32	0.8125							12	0.75
Chr1	148312	148313	LOC_Os01g01307.1					18	0.8889	20	0.9	34	0.8824	34	0.9706	41	0.878	32	0.9062	30	0.7667	24	0.875	28	0.9643	25	0.84
Chr1	149451	149452	LOC_Os01g01307.1					21	0.8571	12	0.75	24	0.75	24	0.9167	29	0.8276	33	0.9394	22	0.9545	15	0.8667	18	0.9444	14	0.8571
Chr1	149486	149487	LOC_Os01g01307.1	14	0.7143	24	0.7917	59	0.8475	41	0.8293	63	0.8889	78	0.7692	87	0.7931	83	0.8795	77	0.8571	51	0.7647	56	0.8214	44	0.75
Chr1	149487	149488	LOC_Os01g01307.1	11	0.7273	22	0.7273	56	0.8036	40	0.75	54	0.8148					70	0.8571	67	0.8507	47	0.7447	50	0.74
Chr1	149701	149702	LOC_Os01g01307.1							23	0.7391			25	0.72			37	0.7297	24	0.7917	14	0.7857	21	0.9048
Chr1	149903	149904	LOC_Os01g01307.1			18	0.8889	35	0.9143	30	0.9333	32	0.8125	40	0.775	52	0.7692	50	0.82			28	0.8214	26	0.7692	22	0.7727
Chr1	150154	150155	LOC_Os01g01307.1			20	0.8			35	0.8	47	0.7234			74	0.7027	77	0.7143	55	0.7273	33	0.7273	36	0.8056	39	0.7436
Chr1	150240	150241	LOC_Os01g01307.1			16	0.9375	46	0.913	47	0.8298	84	0.869	71	0.8451	82	0.8902	102	0.8627	61	0.8361	57	0.8947	44	0.9773	43	0.8837
Chr1	150280	150281	LOC_Os01g01307.1			11	0.7273			18	0.8333			32	0.75			43	0.8605	21	0.8095	22	0.7273
Chr1	150504	150505	LOC_Os01g01307.1					11	0.7273			12	0.8333			27	0.7037	19	0.7368	17	0.8235
Chr1	150240	150241	LOC_Os01g01307.2									19	0.8947	19	0.7368	11	1	16	0.9375	16	0.9375
Chr1	149206	149207	LOC_Os01g01307.t1									20	0.9	15	0.8667					12	0.9167
Chr1	149220	149221	LOC_Os01g01307.t1									16	0.875	16	1
Chr1	149486	149487	LOC_Os01g01307.t1									23	0.8261	18	0.8889					11	0.8182
Chr1	149487	149488	LOC_Os01g01307.t1									18	0.7778	17	0.7647					11	0.8182
Chr1	150154	150155	LOC_Os01g01307.t1									24	0.7083	24	0.875							12	0.75
Chr1	150240	150241	LOC_Os01g01307.t1					11	0.7273	11	0.7273	35	0.8286	37	0.9189	21	0.8571	27	0.9259	21	0.9048	17	0.9412			11	0.9091
Chr1	150280	150281	LOC_Os01g01307.t1											12	0.75	11	0.8182	11	0.7273
Chr1	155590	155591	LOC_Os01g01312.1													15	1	13	1	14	1	13	1	11	1
Chr1	155621	155622	LOC_Os01g01312.1													12	0.75	11	0.9091
Chr1	155633	155634	LOC_Os01g01312.1													13	0.8462	13	0.7692
Chr1	155647	155648	LOC_Os01g01312.1													12	0.8333	13	1	14	0.7857	11	0.7273
Chr1	155863	155864	LOC_Os01g01312.1													20	0.85	21	0.8571			15	0.8667	11	1
Chr1	155936	155937	LOC_Os01g01312.1									17	0.7647	14	0.7857	28	0.8214	24	0.875	26	0.7308	19	0.8947	14	0.7143
Chr1	155939	155940	LOC_Os01g01312.1													12	0.9167	12	0.9167	21	0.9524	12	1	14	1
Chr1	156000	156001	LOC_Os01g01312.1									14	0.9286			25	0.92			22	0.7273	20	0.85
Chr1	156006	156007	LOC_Os01g01312.1									19	0.8421					26	0.7692	21	0.7143	24	0.7083			13	0.7692
Chr1	156074	156075	LOC_Os01g01312.1													12	1	13	1	11	0.9091	11	1
Chr1	156142	156143	LOC_Os01g01312.1									17	1	11	1	18	1	17	1	13	1	13	1
Chr1	156193	156194	LOC_Os01g01312.1									12	0.75	11	0.9091			20	0.8	12	0.75
Chr1	156220	156221	LOC_Os01g01312.1									13	1			19	1	13	1	16	0.9375	16	1	14	1
Chr1	156226	156227	LOC_Os01g01312.1					11	1			15	1	12	0.9167	17	1			16	1	16	1
Chr1	156257	156258	LOC_Os01g01312.1									16	0.8125	11	0.7273	17	0.8235	14	0.8571			14	0.7143
Chr1	156332	156333	LOC_Os01g01312.1																	31	0.7742	35	0.7143	17	0.8235	11	0.7273
Chr1	156350	156351	LOC_Os01g01312.1									17	0.7059	15	0.8667	26	0.7692	25	0.8	22	1	26	0.8462	14	0.7857
Chr1	170249	170250	LOC_Os01g01340.1					79	0.9494	120	0.9833			12	1	32	0.9375	40	0.925					28	0.9643	26	1
Chr1	170246	170247	LOC_Os01g01340.1					54	0.963	90	0.9889			12	1	19	0.8421	19	1					27	0.963	25	0.84
Chr1	170210	170211	LOC_Os01g01340.1					105	0.9714	113	0.9469	12	1	14	1	38	1	40	0.975					27	0.9259	28	0.9643
Chr1	170207	170208	LOC_Os01g01340.1					98	0.9898	119	0.958	11	1	21	1	31	1	40	0.95					25	1	29	1
Chr1	170117	170118	LOC_Os01g01340.1					45	0.9556	69	0.971					31	0.9677	21	0.9048					15	0.8	14	1
Chr1	169819	169820	LOC_Os01g01340.1					60	1	80	0.9875	25	1	17	1	24	1	37	0.9459
Chr1	169813	169814	LOC_Os01g01340.1					157	0.7707	197	0.731	43	0.7907	35	0.8	73	0.7534	87	0.7931
Chr1	169540	169541	LOC_Os01g01340.1					392	0.8291	515	0.7864	135	0.837	124	0.871	206	0.8447	226	0.8363					121	0.876	120	0.8833
Chr1	169521	169522	LOC_Os01g01340.1					221	0.7783	266	0.8233	76	0.8158	43	0.7907	103	0.8155	124	0.8306					84	0.8333	97	0.7732
Chr1	169486	169487	LOC_Os01g01340.1					129	0.7442	200	0.805	49	0.8163	40	0.775	71	0.7887	77	0.7532					50	0.8	56	0.8571
Chr1	169414	169415	LOC_Os01g01340.1					73	0.7397	78	0.7179							37	0.7027					19	0.7895	20	0.8
Chr1	169353	169354	LOC_Os01g01340.1					18	0.8889	21	0.8095					12	0.8333	17	0.8235
Chr1	169348	169349	LOC_Os01g01340.1					36	0.8611	34	0.9118					19	0.7368	25	0.88
Chr1	169345	169346	LOC_Os01g01340.1					25	0.72	24	0.7917							17	0.7647
Chr1	169293	169294	LOC_Os01g01340.1					22	0.7273	31	0.7419
Chr1	169285	169286	LOC_Os01g01340.1													27	0.7407	30	0.8					11	0.7273
Chr1	169282	169283	LOC_Os01g01340.1					20	0.95	29	0.931					12	1	19	1							13	0.9231
Chr1	169215	169216	LOC_Os01g01340.1					23	0.913	30	0.9					18	0.9444	22	0.9545
Chr1	169099	169100	LOC_Os01g01340.1					30	0.8333	35	0.7429							38	0.7105
Chr1	169540	169541	LOC_Os01g01340.2					25	0.72	29	0.7931			16	0.75	11	0.7273	14	0.7143					14	0.9286
Chr1	169521	169522	LOC_Os01g01340.2					17	0.8235	18	0.9444	12	0.8333											17	0.9412
Chr1	169486	169487	LOC_Os01g01340.2					13	0.9231	11	0.9091					12	0.9167
Chr1	172419	172420	LOC_Os01g01350.1									25	0.84	32	0.9062			11	0.8182
Chr1	171448	171449	LOC_Os01g01350.1									13	1	23	1
Chr1	171050	171051	LOC_Os01g01350.1									23	1	29	0.931
Chr1	190277	190278	LOC_Os01g01369.1					23	0.7826			13	0.7692	13	0.7692			31	0.7742	14	0.7143			30	0.7667
Chr1	190276	190277	LOC_Os01g01369.1					30	0.7333	16	0.8125	11	0.9091			32	0.9375	28	0.9643	12	0.8333			39	0.8462	34	0.8529
Chr1	190272	190273	LOC_Os01g01369.1					24	0.7917	17	0.7059					25	0.76	32	0.8438					44	0.8636	28	0.8571
Chr1	190155	190156	LOC_Os01g01369.1					27	0.7778	24	0.7083	12	0.9167	14	0.7857	30	0.7667	41	0.7805					29	0.7586
Chr1	189935	189936	LOC_Os01g01369.1					33	0.8788	24	0.7917			18	0.8889	31	0.8065	47	0.9149	12	0.8333			23	0.7826
Chr1	189639	189640	LOC_Os01g01369.1					29	0.8276	34	0.8235	22	0.7727			54	0.8704	57	0.8947	12	0.8333			37	0.7297	17	0.7647
Chr1	189609	189610	LOC_Os01g01369.1					15	0.9333	12	1					17	1	22	0.8636
Chr1	186756	186757	LOC_Os01g01369.1					28	0.8214	32	0.8438	18	0.8333					58	0.7931	12	0.9167			38	0.7368
Chr1	186723	186724	LOC_Os01g01369.1					11	1							16	0.9375	15	0.9333
Chr1	186635	186636	LOC_Os01g01369.1																					28	0.8214	20	0.95
Chr1	186608	186609	LOC_Os01g01369.1							56	0.75	31	0.7097	29	0.7586			97	0.7423	17	0.7059	12	0.75	37	0.7568
Chr1	186495	186496	LOC_Os01g01369.1					87	0.8851	78	0.8974	49	0.8776	62	0.871	120	0.95	148	0.9324	34	0.8824	34	0.9118	61	0.8689	48	0.7292
Chr1	186470	186471	LOC_Os01g01369.1									61	0.7377			155	0.7226	204	0.7696	47	0.7447	37	0.7568			71	0.7606
Chr1	186387	186388	LOC_Os01g01369.1																					39	0.8718	37	0.8919
Chr1	186355	186356	LOC_Os01g01369.1							52	0.7115	21	0.8095					87	0.7356			16	0.75	32	0.75	35	0.7143
Chr1	186339	186340	LOC_Os01g01369.1							74	0.7027					109	0.7248							46	0.8043	50	0.76
Chr1	190336	190337	LOC_Os01g01369.t1					14	1	15	0.8667	22	0.9545	28	0.8214	32	1	44	0.9545			14	0.9286
Chr1	190311	190312	LOC_Os01g01369.t1					20	0.85	18	0.7778							65	0.7077
Chr1	190196	190197	LOC_Os01g01369.t1													11	1	32	0.8125
Chr1	199723	199724	LOC_Os01g01390.1									13	1	18	0.7222
Chr1	200701	200702	LOC_Os01g01390.2									15	0.8667	12	0.75
Chr1	200374	200375	LOC_Os01g01390.3									13	0.7692	19	0.7368
Chr1	200694	200695	LOC_Os01g01390.3									19	0.8421	20	0.85
Chr1	208059	208060	LOC_Os01g01410.1									19	0.8947	20	0.85
Chr1	207942	207943	LOC_Os01g01410.1									25	0.92	28	0.8929									11	1
Chr1	207844	207845	LOC_Os01g01410.1									11	0.8182	17	0.7059									11	0.8182
Chr1	207802	207803	LOC_Os01g01410.1									20	0.8	18	0.8333
Chr1	207801	207802	LOC_Os01g01410.1									26	0.8077	22	0.7727											11	0.8182
Chr1	206770	206771	LOC_Os01g01410.1									26	0.8462	30	0.8667
Chr1	206700	206701	LOC_Os01g01410.1					12	0.8333	16	0.8125	61	0.7705	75	0.7867	21	0.8095					12	0.9167
Chr1	206671	206672	LOC_Os01g01410.1									45	0.7333	62	0.7419
Chr1	206588	206589	LOC_Os01g01410.1									31	0.7419	30	0.7333
Chr1	206556	206557	LOC_Os01g01410.1									35	0.7429	50	0.72	12	0.75									11	1
Chr1	206553	206554	LOC_Os01g01410.1							11	0.7273	36	0.9444	42	0.9286	14	0.9286	11	0.8182
Chr1	206528	206529	LOC_Os01g01410.1							14	0.7143					18	0.8333	18	0.7222
Chr1	206399	206400	LOC_Os01g01410.1									39	0.7436			16	0.8125	16	0.8125
Chr1	206392	206393	LOC_Os01g01410.1					12	0.9167			49	0.7347	70	0.7143	16	0.875
Chr1	206390	206391	LOC_Os01g01410.1									64	0.8594	80	0.85	21	0.9524	25	0.92			13	0.8462			22	0.7727
Chr1	206242	206243	LOC_Os01g01410.1									36	0.9444	39	0.9744	11	1	15	1							13	0.9231
Chr1	206241	206242	LOC_Os01g01410.1									24	0.9583	41	0.878	11	0.8182	11	1							12	1
Chr1	207848	207849	LOC_Os01g01410.2									17	0.7647	11	0.7273
Chr1	207844	207845	LOC_Os01g01410.2									12	0.9167	11	0.8182
Chr1	206770	206771	LOC_Os01g01410.2									24	0.75	25	0.72											11	0.8182
Chr1	206700	206701	LOC_Os01g01410.2					12	0.9167					58	0.8276	18	0.7778	20	0.9	12	0.75			17	0.8824
Chr1	206556	206557	LOC_Os01g01410.2									29	0.8966	21	0.8571			12	0.8333
Chr1	206553	206554	LOC_Os01g01410.2									37	0.8919	28	0.8214	14	0.9286
Chr1	206399	206400	LOC_Os01g01410.2									40	0.8	33	0.7879	13	0.7692
Chr1	206392	206393	LOC_Os01g01410.2									60	0.75	49	0.7959			19	0.7368							15	0.7333
Chr1	206390	206391	LOC_Os01g01410.2							12	0.9167	73	0.8219	59	0.8983	13	0.9231	22	0.8636					13	0.9231	20	0.85
Chr1	206242	206243	LOC_Os01g01410.2									44	1	33	0.9394	12	1
Chr1	206241	206242	LOC_Os01g01410.2									31	0.9032	29	0.8276	11	0.9091
Chr1	209879	209880	LOC_Os01g01420.1																					16	0.8125	11	1
Chr1	210259	210260	LOC_Os01g01420.1													11	0.7273			11	0.7273			13	0.8462	12	0.9167
Chr1	210494	210495	LOC_Os01g01420.1					13	1	15	1					13	1	12	1	20	1			16	1	22	1
Chr1	210530	210531	LOC_Os01g01420.1					11	0.7273	15	0.8									14	0.7857					22	0.7727
Chr1	210545	210546	LOC_Os01g01420.1					13	1															17	1	17	1
Chr1	210785	210786	LOC_Os01g01420.1							11	0.7273													13	0.8462	11	0.7273
Chr1	210789	210790	LOC_Os01g01420.1													12	0.75							16	0.75	13	0.7692
Chr1	211055	211056	LOC_Os01g01420.1					17	1	19	0.9474			12	1	18	1			15	1			25	1	25	0.96
Chr1	211066	211067	LOC_Os01g01420.1					12	0.9167	11	0.7273									12	0.8333			17	0.7647
Chr1	211068	211069	LOC_Os01g01420.1					17	0.8235	15	0.8	11	0.8182							15	0.8667			25	0.76	19	0.9474
Chr1	211132	211133	LOC_Os01g01420.1					16	0.75							17	0.7647			16	0.8125			26	0.8462	16	0.9375
Chr1	212265	212266	LOC_Os01g01420.1					19	0.7368	20	0.75	11	0.8182	14	0.7143	16	0.75			21	0.8571			31	0.7742
Chr1	212505	212506	LOC_Os01g01420.1					21	0.8095			15	0.7333	17	0.8824					25	0.84	11	0.8182	24	0.75	21	0.7619
Chr1	212565	212566	LOC_Os01g01420.1					12	0.8333	11	0.9091					22	0.8636	11	0.9091	12	0.75			12	0.8333
Chr1	213559	213560	LOC_Os01g01420.1					18	0.8333	15	0.9333	23	0.7391	19	0.7895	25	0.88	28	0.7143					24	0.8333
Chr1	213606	213607	LOC_Os01g01420.1					17	0.9412	14	1	18	1	21	1	17	1	18	1	11	1			17	0.9412	13	1
Chr1	213794	213795	LOC_Os01g01420.1					16	0.8125	27	0.8519	28	0.8214			32	0.7812			18	0.8333	16	0.8125	20	0.9	18	1
Chr1	214039	214040	LOC_Os01g01420.1					24	1	25	1	30	0.9333	24	0.9583	32	1	29	0.931	27	1	20	1	18	0.9444	18	0.9444
Chr1	211068	211069	LOC_Os01g01420.2													11	0.8182	14	0.7143							12	0.8333
Chr1	212505	212506	LOC_Os01g01420.2									19	0.7368	14	0.9286	21	0.8095	24	0.875					11	0.8182
Chr1	213559	213560	LOC_Os01g01420.2							11	0.7273			11	0.8182	15	0.8667	16	0.875	11	0.7273			11	0.8182
Chr1	213606	213607	LOC_Os01g01420.2									15	0.9333			16	1	17	0.9412	14	1					13	1
Chr1	213794	213795	LOC_Os01g01420.2					14	0.7143											22	0.7273			13	0.8462	15	0.7333
Chr1	213853	213854	LOC_Os01g01420.2					14	0.8571							15	0.7333	29	0.8276
Chr1	214039	214040	LOC_Os01g01420.2					16	0.9375	20	1	35	0.9429	22	0.9545	32	0.9375	29	0.931	18	1	11	0.7273	11	1	17	1
Chr1	211068	211069	LOC_Os01g01420.3													14	0.9286							12	1	12	1
Chr1	212505	212506	LOC_Os01g01420.3					11	0.9091	15	0.7333			13	0.7692	23	0.7391	14	0.7143	14	0.7857			13	0.8462	15	0.9333
Chr1	214039	214040	LOC_Os01g01420.3					20	1	18	1	31	0.9677	24	0.875	19	0.9474	27	0.963	25	1	16	1	17	1	14	1
Chr1	229047	229048	LOC_Os01g01450.1											12	1	12	1	17	1	20	1
Chr1	229153	229154	LOC_Os01g01450.1					11	0.8182			21	0.8095			19	0.8421	26	0.7692			29	0.7931
Chr1	229239	229240	LOC_Os01g01450.1																	12	0.75	11	0.7273
Chr1	227244	227245	LOC_Os01g01450.2							18	0.8333									37	0.7838	39	0.7436
Chr1	227263	227264	LOC_Os01g01450.2					30	0.8333	22	0.9091					28	0.75	17	0.7059			42	0.7143	58	0.7931
Chr1	227296	227297	LOC_Os01g01450.2					16	0.75	16	0.875					11	0.9091	11	0.8182	27	0.7778	22	0.9545	45	0.7778	34	0.9412
Chr1	227306	227307	LOC_Os01g01450.2	13	0.8462					23	0.8261							16	0.75					49	0.7143	33	0.7576
Chr1	227399	227400	LOC_Os01g01450.2	27	0.7407					58	0.8103	34	0.7647					68	0.7647					197	0.7563	138	0.7246
Chr1	227513	227514	LOC_Os01g01450.2							21	0.8571	16	1			31	0.7097	22	0.7727			45	0.7333	45	0.7556	33	0.7273
Chr1	227567	227568	LOC_Os01g01450.2	25	0.84	16	0.75	53	0.8113	59	0.8136	36	0.75	41	0.878	63	0.7778			111	0.7297	107	0.7009	124	0.7097	95	0.8105
Chr1	227601	227602	LOC_Os01g01450.2											11	0.8182							22	0.7273	40	0.925	18	0.8889
Chr1	228637	228638	LOC_Os01g01450.2	39	0.8205	54	0.9259	114	0.8772	98	0.9184	113	0.9204	90	0.9667	129	0.8837	118	0.8729	260	0.9308	201	0.9403	214	0.8411	154	0.9026
Chr1	228765	228766	LOC_Os01g01450.2	52	0.75	66	0.8182	155	0.8645	124	0.879	143	0.7902	138	0.8696	169	0.8757	155	0.929	283	0.8445	262	0.8435	212	0.8632	165	0.8545
Chr1	229047	229048	LOC_Os01g01450.2	45	0.9556	30	0.9667	109	0.9725	86	0.9884	103	0.9806	75	0.96	121	0.9752	106	0.9811	167	0.976	178	0.9719	162	0.9815	120	0.9667
Chr1	229153	229154	LOC_Os01g01450.2	48	0.7917	35	0.7714											134	0.7388
Chr1	229185	229186	LOC_Os01g01450.2	17	0.7059											50	0.72			78	0.7564			61	0.7541	48	0.7083
Chr1	229213	229214	LOC_Os01g01450.2	11	0.9091			34	0.7059	34	0.8235											57	0.7018	59	0.7797	45	0.7111
Chr1	229217	229218	LOC_Os01g01450.2					18	0.7778	12	1	24	0.875	14	0.9286	16	1	14	0.7857	53	0.9245	26	0.9615	27	0.7778	23	0.8696
Chr1	229220	229221	LOC_Os01g01450.2					12	1					15	1	16	0.875			45	0.9111	32	0.8125	19	0.9474	13	0.9231
Chr1	229286	229287	LOC_Os01g01450.2							11	0.8182	12	0.9167			15	0.9333	14	0.9286	36	0.9167	20	0.9	24	0.8333	17	0.7647
Chr1	267787	267788	LOC_Os01g01510.1									12	1	22	0.9545	13	1
Chr1	274858	274859	LOC_Os01g01520.1									12	0.8333	21	0.7143
Chr1	274780	274781	LOC_Os01g01520.1									12	0.75	13	0.7692	18	0.7778
Chr1	274750	274751	LOC_Os01g01520.1									13	0.8462	20	0.9			13	0.9231
Chr1	274722	274723	LOC_Os01g01520.1									12	0.9167	14	0.7857	13	0.8462
Chr1	274719	274720	LOC_Os01g01520.1									11	0.8182	15	0.8667	12	0.75
Chr1	274715	274716	LOC_Os01g01520.1											21	0.8571	21	0.8095	11	0.8182
Chr1	274584	274585	LOC_Os01g01520.1									13	1	17	1	21	1	19	1
Chr1	274581	274582	LOC_Os01g01520.1											19	0.8421	18	0.8333	16	0.8125
Chr1	271099	271100	LOC_Os01g01520.1									17	1	16	1	34	0.9706	20	1
Chr1	271096	271097	LOC_Os01g01520.1									21	0.8571	19	0.9474	41	0.9268	20	1
Chr1	271093	271094	LOC_Os01g01520.1									21	0.7143	22	0.9091	31	0.871	19	0.8947
Chr1	271090	271091	LOC_Os01g01520.1									19	0.7368	17	0.8824	25	0.88	22	0.7727
Chr1	271062	271063	LOC_Os01g01520.1													21	1	12	1
Chr1	270995	270996	LOC_Os01g01520.1									13	0.7692	12	1
Chr1	270988	270989	LOC_Os01g01520.1									13	0.9231	11	0.9091	27	1	29	0.9655
Chr1	270985	270986	LOC_Os01g01520.1									23	1	24	1	43	1	33	1					11	1
Chr1	270852	270853	LOC_Os01g01520.1									22	0.9091	26	1	43	0.9535	32	1					12	0.9167	11	0.8182
Chr1	270850	270851	LOC_Os01g01520.1									16	0.875			22	0.7727	16	0.875
Chr1	270545	270546	LOC_Os01g01520.1									16	0.875	17	0.7647	22	0.9545	24	0.875
Chr1	270544	270545	LOC_Os01g01520.1													51	0.7255	33	0.7879							11	0.8182
Chr1	270487	270488	LOC_Os01g01520.1									19	0.9474	22	0.9545	32	0.9688	23	0.8696
Chr1	270475	270476	LOC_Os01g01520.1									13	0.7692	14	0.7143	18	0.7778	17	0.7647
Chr1	270472	270473	LOC_Os01g01520.1									38	0.8947	33	0.9091	55	0.8364	44	0.9773					12	0.8333	14	1
Chr1	270469	270470	LOC_Os01g01520.1									52	0.9808	63	1	86	0.9884	63	1					15	1	16	0.9375
Chr1	270442	270443	LOC_Os01g01520.1													44	0.7727	24	0.7917
Chr1	270441	270442	LOC_Os01g01520.1											45	0.7111	43	0.814	35	0.8
Chr1	270393	270394	LOC_Os01g01520.1									22	0.7273	24	0.8333	28	0.8571	26	0.9231
Chr1	270391	270392	LOC_Os01g01520.1											17	0.7059	22	0.7727	19	0.7895
Chr1	270372	270373	LOC_Os01g01520.1									21	0.7619	23	0.8261	40	0.95
Chr1	270351	270352	LOC_Os01g01520.1									27	1	26	1	46	1	24	1
Chr1	270290	270291	LOC_Os01g01520.1													21	0.8095	16	0.75
Chr1	270271	270272	LOC_Os01g01520.1									15	0.9333	18	0.8889	23	0.913	19	0.8947
Chr1	291776	291777	LOC_Os01g01580.t1									14	0.8571	12	0.75
Chr1	292128	292129	LOC_Os01g01580.t1									13	0.9231	14	0.9286
Chr1	292225	292226	LOC_Os01g01580.t1									13	0.8462	13	1
Chr1	292232	292233	LOC_Os01g01580.t1									21	0.8571	17	0.7647			12	0.9167
Chr1	308750	308751	LOC_Os01g01610.1	13	0.7692	14	0.7143
Chr1	308747	308748	LOC_Os01g01610.1	12	0.9167	20	0.75
Chr1	307151	307152	LOC_Os01g01610.1			29	0.7241	17	0.7059	13	0.7692
Chr1	307144	307145	LOC_Os01g01610.1	29	0.7586	51	0.8039	16	0.875	17	0.7647									15	0.8	14	0.7143
Chr1	307071	307072	LOC_Os01g01610.1	26	0.8077	38	0.8421	13	0.7692											17	0.7059	13	0.7692
Chr1	307060	307061	LOC_Os01g01610.1	22	0.9545	30	0.9667
Chr1	307009	307010	LOC_Os01g01610.1	12	0.8333	13	0.8462
Chr1	313042	313043	LOC_Os01g01620.1									13	0.9231	11	1					16	0.8125	15	0.9333
Chr1	313035	313036	LOC_Os01g01620.1									12	0.8333	13	0.7692					27	0.8148	19	0.7895	14	0.7857
Chr1	312949	312950	LOC_Os01g01620.1											11	0.7273					24	0.875	16	0.875
Chr1	312878	312879	LOC_Os01g01620.1									27	0.8889	19	1			14	0.9286	37	0.9189	31	0.9032	18	1	14	0.9286
Chr1	311380	311381	LOC_Os01g01620.1															12	1	17	1	24	1	12	1	11	1
Chr1	311295	311296	LOC_Os01g01620.1					16	0.75			16	0.75			12	0.8333	16	0.875	31	0.7419	27	0.8148	18	0.8889	24	0.75
Chr1	311262	311263	LOC_Os01g01620.1									21	0.8095			12	0.75			30	0.7667	30	0.8333	12	0.75
Chr1	311249	311250	LOC_Os01g01620.1											25	0.76					50	0.74			11	0.7273	17	0.7059
Chr1	311064	311065	LOC_Os01g01620.1					11	0.8182			24	0.8333			11	1			36	0.8056	34	0.8824			14	0.9286
Chr1	311006	311007	LOC_Os01g01620.1									16	0.8125	18	0.9444	17	0.7647	18	0.9444	35	0.9429	36	0.9167	15	0.9333
Chr1	311004	311005	LOC_Os01g01620.1					11	1			33	0.9394	28	1	19	0.8947	26	0.9615	54	0.9815	53	0.9245	18	0.9444	14	0.8571
Chr1	311003	311004	LOC_Os01g01620.1											17	0.7059					26	0.7308	35	0.8
Chr1	310702	310703	LOC_Os01g01620.1					11	0.8182			23	0.8696	19	0.8421			14	0.7857					14	0.7143
Chr1	310697	310698	LOC_Os01g01620.1					19	0.7368	13	0.9231	31	0.7742	27	0.7778			23	0.7826	51	0.7451	46	0.7609	18	0.8889	18	0.8889
Chr1	310469	310470	LOC_Os01g01620.1									15	0.8					12	1	20	0.95	20	0.95
Chr1	310359	310360	LOC_Os01g01620.1													20	0.75							14	0.8571	12	0.75
Chr1	309841	309842	LOC_Os01g01620.1					12	1			16	1	14	1					23	1	20	1
Chr1	309719	309720	LOC_Os01g01620.1					33	0.8788	23	0.8261	72	0.8194	70	0.8714	66	0.8485	69	0.7681	106	0.7925	94	0.7979	25	1	26	0.8077
Chr1	309718	309719	LOC_Os01g01620.1					28	0.8214	14	0.7143					57	0.7193							18	0.9444
Chr1	309708	309709	LOC_Os01g01620.1							14	1	17	0.9412	19	0.9474	24	0.9583	17	1	32	0.9062	33	0.9091
Chr1	309568	309569	LOC_Os01g01620.1									18	0.7222			18	0.8333	22	0.7727			15	0.7333
Chr1	319872	319873	LOC_Os01g01640.1					12	0.75			17	0.7059											18	0.9444	16	0.9375
Chr1	319873	319874	LOC_Os01g01640.1					15	0.8	11	0.7273			21	0.7143	15	0.7333	15	0.7333					21	0.9524	19	0.9474
Chr1	320014	320015	LOC_Os01g01640.1					17	0.7059	14	0.7143
Chr1	320026	320027	LOC_Os01g01640.1					21	0.7619	18	0.8333	37	0.8649	26	0.8462	34	0.8235	24	0.875	28	0.8214	14	0.7143	32	0.8438	31	0.7097
Chr1	320059	320060	LOC_Os01g01640.1					13	0.8462			13	0.9231	16	0.8125	14	0.9286							14	1	22	0.9091
Chr1	320062	320063	LOC_Os01g01640.1					20	0.85	21	0.7619					29	0.7931			12	0.75			29	0.7586	24	0.7083
Chr1	320133	320134	LOC_Os01g01640.1					22	0.8636	21	0.8571	27	0.7778	36	0.8333	41	0.7805	28	0.9286	20	0.9	26	0.8846	30	0.8	31	0.8387
Chr1	320134	320135	LOC_Os01g01640.1					29	0.8276	22	0.8636	26	0.8077	44	0.8864	37	0.7297	31	0.9677	20	0.85	25	0.92	34	0.8235	33	0.8485
Chr1	320209	320210	LOC_Os01g01640.1					54	0.8148	51	0.8039	75	0.8267	74	0.7838	90	0.7667	71	0.9014	46	0.8478	48	0.8333	66	0.7879	58	0.9138
Chr1	321476	321477	LOC_Os01g01640.1					54	0.9444	48	0.9792	69	0.9855	73	0.9589	90	0.9889	73	0.9726	43	0.907	40	1	60	0.9833	53	0.9811
Chr1	321478	321479	LOC_Os01g01640.1					15	0.7333			19	0.8421	12	0.8333	18	0.7222							19	0.7368	21	0.8571
Chr1	321484	321485	LOC_Os01g01640.1					30	1	17	1	38	1	42	0.9762	51	1	40	1	28	0.9643	18	1	36	1	35	1
Chr1	321496	321497	LOC_Os01g01640.1					41	1	29	1	44	1	38	1	67	1	55	1	33	1	32	0.9688	33	1	36	0.9722
Chr1	321543	321544	LOC_Os01g01640.1					50	0.72	51	0.7255	77	0.7532	71	0.7606									49	0.7347	64	0.75
Chr1	321605	321606	LOC_Os01g01640.1					40	0.95	46	0.8913	91	0.8791	82	0.9146	92	0.9348	95	0.9263	44	0.9773	58	0.9138	51	0.8824	60	0.8667
Chr1	321635	321636	LOC_Os01g01640.1					47	0.8936	33	0.8788	68	0.75			70	0.9	75	0.84	33	0.7576	37	0.7838	47	0.8723	46	0.7826
Chr1	321956	321957	LOC_Os01g01640.1	13	1	12	0.75	109	0.9266	83	0.8193	180	0.8611	166	0.8554	187	0.8663	186	0.871	97	0.8247	92	0.837	108	0.9259	102	0.8529
Chr1	321964	321965	LOC_Os01g01640.1					62	0.8065	62	0.7258	100	0.8	111	0.7477	113	0.8142	122	0.7213	60	0.8667	59	0.7797	72	0.9028	71	0.8732
Chr1	321979	321980	LOC_Os01g01640.1			13	0.9231	98	0.9184	83	0.9277	157	0.9363	162	0.9198	179	0.9274	164	0.9329	96	0.9167	95	0.8737	92	0.9022	69	0.913
Chr1	321982	321983	LOC_Os01g01640.1					32	0.7812	49	0.7551	74	0.8243	69	0.8406	92	0.7935	65	0.8154	58	0.7586	37	0.8108	43	0.7907
Chr1	321983	321984	LOC_Os01g01640.1					54	0.9815	51	0.9804	112	0.9732	93	0.9462	97	1	92	0.9783	53	1	49	1	58	1	40	0.95
Chr1	322048	322049	LOC_Os01g01640.1					43	0.9302	42	0.7619	70	0.7429	67	0.7463	79	0.8354	99	0.8283	44	0.7955	44	0.8182	35	0.7714
Chr1	322082	322083	LOC_Os01g01640.1					88	0.7727	88	0.7841					163	0.773	152	0.7961	82	0.7317	68	0.7794
Chr1	322097	322098	LOC_Os01g01640.1											15	0.7333	24	0.7083							14	0.8571	13	0.8462
Chr1	322110	322111	LOC_Os01g01640.1					63	1	69	0.9855	115	0.9739	133	0.9699	111	0.991	127	1	73	0.9315	60	0.9833	69	0.971	67	1
Chr1	322174	322175	LOC_Os01g01640.1					15	0.7333	12	0.75	36	0.8056	31	0.7419	46	0.7609	43	0.8605	15	0.7333	16	0.875	28	0.9286	25	0.8
Chr1	323856	323857	LOC_Os01g01650.1																					46	0.7826	41	0.7317
Chr1	323740	323741	LOC_Os01g01650.1																					44	0.7727	48	0.75
Chr1	323694	323695	LOC_Os01g01650.1																					28	0.9286	15	0.8667
Chr1	323693	323694	LOC_Os01g01650.1																					22	0.9545	14	0.7143
Chr1	323683	323684	LOC_Os01g01650.1																					51	0.9804	54	1
Chr1	323563	323564	LOC_Os01g01650.1																					20	1	26	1
Chr1	323491	323492	LOC_Os01g01650.1																					13	1	21	0.7143
Chr1	323266	323267	LOC_Os01g01650.1																					44	0.7045	22	0.8182
Chr1	323264	323265	LOC_Os01g01650.1																					32	0.8125	31	0.8387
Chr1	323200	323201	LOC_Os01g01650.1					11	0.7273															55	0.7091	55	0.7273
Chr1	323186	323187	LOC_Os01g01650.1																					72	0.7361	75	0.72
Chr1	323176	323177	LOC_Os01g01650.1																					44	0.8864	37	0.8919
Chr1	323101	323102	LOC_Os01g01650.1																					27	0.7037	31	0.7742
Chr1	322898	322899	LOC_Os01g01650.1																					17	1	12	1
Chr1	322868	322869	LOC_Os01g01650.1																					55	0.8727	50	0.86
Chr1	322865	322866	LOC_Os01g01650.1					18	0.8333	14	1													92	0.8696	107	0.8318
Chr1	322863	322864	LOC_Os01g01650.1					14	0.7857															51	0.7843	66	0.7727
Chr1	322843	322844	LOC_Os01g01650.1																					28	0.9286	25	0.88
Chr1	322821	322822	LOC_Os01g01650.1																					35	0.9429	37	0.8108
Chr1	322757	322758	LOC_Os01g01650.1																					70	0.7714	85	0.7176
Chr1	322699	322700	LOC_Os01g01650.1					16	0.75	15	1													98	0.8265	106	0.8396
Chr1	322637	322638	LOC_Os01g01650.1																					61	0.8525	77	0.8961
Chr1	322588	322589	LOC_Os01g01650.1					22	0.9545	16	1													102	0.9902	113	0.9646
Chr1	322575	322576	LOC_Os01g01650.1																					27	0.963	43	0.907
Chr1	322573	322574	LOC_Os01g01650.1																					17	0.7647	27	0.8889
Chr1	328241	328242	LOC_Os01g01660.1																					12	1	13	1
Chr1	328004	328005	LOC_Os01g01660.1																					15	0.7333	14	0.7857
Chr1	327392	327393	LOC_Os01g01660.1															12	0.8333					12	0.9167	19	0.7368
Chr1	327348	327349	LOC_Os01g01660.1													20	0.8	24	0.75					26	0.7692
Chr1	327195	327196	LOC_Os01g01660.1													14	0.8571	25	0.96					23	0.8261	25	0.84
Chr1	327190	327191	LOC_Os01g01660.1													11	0.9091	12	0.9167
Chr1	327187	327188	LOC_Os01g01660.1									13	0.7692	11	0.9091	19	0.8947	30	0.8333					33	0.7273	41	0.7073
Chr1	331795	331796	LOC_Os01g01670.1									12	0.8333	11	1
Chr1	331458	331459	LOC_Os01g01670.1									21	0.8571	16	1
Chr1	370815	370816	LOC_Os01g01689.t1									14	0.9286	14	1
Chr1	371908	371909	LOC_Os01g01700.1	12	1	15	0.9333	57	0.9474	31	0.871	67	0.9104	68	0.9265	54	0.9259	43	0.9767	54	0.9444	43	0.907	34	0.8824	29	0.9655
Chr1	371914	371915	LOC_Os01g01700.1	11	1	15	0.9333	50	1	37	1	65	0.8923	77	0.9481	53	0.8868	46	0.913	53	0.9434	39	0.9487	30	0.9667	25	0.92
Chr1	372029	372030	LOC_Os01g01700.1					32	1	23	1	39	1	49	1	35	1	21	1	28	0.9643	22	1	17	1	21	1
Chr1	372183	372184	LOC_Os01g01700.1							19	0.8947	49	0.7143	39	0.7179	18	0.8333	26	0.7692	24	0.875	21	0.8571	15	0.9333	16	0.75
Chr1	372377	372378	LOC_Os01g01700.1					19	0.9474			27	0.963	54	0.9815	19	1	11	1	24	0.9167	15	1			12	0.8333
Chr1	373972	373973	LOC_Os01g01700.1	11	0.9091	17	0.9412	65	0.9692	40	0.95	74	0.9865	99	0.9899	58	0.9828	55	0.9636	59	1	59	0.9831	30	0.9333	22	0.8636
Chr1	373982	373983	LOC_Os01g01700.1					20	0.95	11	0.9091							21	0.8095	13	0.8462			12	0.9167
Chr1	374118	374119	LOC_Os01g01700.1	19	0.7895																			30	0.9	30	0.7667
Chr1	374171	374172	LOC_Os01g01700.1									61	0.7377	77	0.7403	46	0.8261	50	0.8	53	0.7736	31	0.8387			26	0.7308
Chr1	374200	374201	LOC_Os01g01700.1					36	0.7778			67	0.7164	67	0.806	54	0.8333	56	0.875	59	0.7797	46	0.8261	16	0.9375	21	0.9048
Chr1	374202	374203	LOC_Os01g01700.1	16	0.75	13	0.7692	42	0.7381	40	0.825			89	0.7753			54	0.8889	57	0.7544			20	0.75	20	0.8
Chr1	374238	374239	LOC_Os01g01700.1					27	1	21	1	56	0.9821	55	1	37	1	42	1	34	1	22	0.9545			14	1
Chr1	374255	374256	LOC_Os01g01700.1					30	0.7667	25	0.72			41	0.7073	30	0.8333	42	0.8333	41	0.878			12	0.75	13	0.8462
Chr1	374262	374263	LOC_Os01g01700.1			31	0.8065	59	0.8644	60	0.8167	117	0.7521	133	0.782	79	0.7468	80	0.875	85	0.8235	71	0.7183	34	0.7059	34	0.8824
Chr1	374264	374265	LOC_Os01g01700.1			14	1	24	0.9583	27	1	54	0.9259	67	0.9552	34	0.9412	46	0.9783	38	0.9737	32	1			12	0.9167
Chr1	374295	374296	LOC_Os01g01700.1	21	0.7143													87	0.7011					30	0.7333	34	0.7353
Chr1	374338	374339	LOC_Os01g01700.1	11	1			26	0.8077			50	0.72	51	0.7843	37	0.8649	35	0.7714	39	0.8205	28	0.7857	11	0.8182	17	0.8235
Chr1	374346	374347	LOC_Os01g01700.1	15	1	21	1	44	0.9091	46	0.8478	103	0.8544	110	0.9364	61	0.8689	88	0.8523	90	0.8667	62	0.8548	25	0.96	30	0.8333
Chr1	374400	374401	LOC_Os01g01700.1					34	0.7941	30	0.9333	52	0.8654	60	0.7833	38	0.8947	34	0.8235	39	0.7436	24	0.875	16	0.875
Chr1	378871	378872	LOC_Os01g01710.1					21	0.8571															29	0.8966	19	0.9474
Chr1	378856	378857	LOC_Os01g01710.1							40	0.8					22	0.7273	17	0.7059					85	0.7529
Chr1	378847	378848	LOC_Os01g01710.1					26	1	23	0.9565					15	1							45	1	28	0.9643
Chr1	378729	378730	LOC_Os01g01710.1					70	0.8857	43	0.9302	17	0.8824	22	1	25	0.84	23	0.913					97	0.9381	80	0.825
Chr1	378719	378720	LOC_Os01g01710.1					20	1															22	1	11	1
Chr1	378667	378668	LOC_Os01g01710.1					36	1	22	1	12	0.9167	15	1	15	1	14	1					52	1	28	1
Chr1	378528	378529	LOC_Os01g01710.1					39	0.7436							11	0.7273							42	0.881	33	0.7879
Chr1	378526	378527	LOC_Os01g01710.1					38	0.8421	22	0.8636							15	0.8					44	0.9091	23	0.913
Chr1	378513	378514	LOC_Os01g01710.1							40	0.75					27	0.7778							84	0.7619	55	0.7455
Chr1	377764	377765	LOC_Os01g01710.1											12	0.75			14	0.7857					62	0.7581	37	0.7568
Chr1	377743	377744	LOC_Os01g01710.1					20	0.85															32	0.8125	29	0.7586
Chr1	377708	377709	LOC_Os01g01710.1					45	1	19	0.8947							11	0.9091					37	0.973	26	1
Chr1	377674	377675	LOC_Os01g01710.1					32	0.8125	24	0.875	11	0.9091	15	0.8	19	0.8947	19	0.9474					36	0.8889	19	0.7895
Chr1	377672	377673	LOC_Os01g01710.1					53	0.8113	35	0.8857	18	0.8889	16	0.875	22	0.7727	23	0.913					60	0.9	29	0.8966
Chr1	377666	377667	LOC_Os01g01710.1					83	0.8072	51	0.7451	20	0.8	29	0.7586	31	0.7742	38	0.9211							59	0.7458
Chr1	377664	377665	LOC_Os01g01710.1					91	0.7143			17	0.7647	24	0.7083	34	0.7059	34	0.8235
Chr1	377315	377316	LOC_Os01g01710.1							30	0.7667	17	0.7059											72	0.7778	50	0.78
Chr1	377226	377227	LOC_Os01g01710.1					61	0.8852	39	0.9744	20	0.9	29	0.8276	35	0.8286	34	0.9706					70	0.8714	51	0.8627
Chr1	377225	377226	LOC_Os01g01710.1					91	0.9121	64	0.9688	27	0.8889	33	0.8788	51	0.902	41	1					91	0.8681	71	0.8873
Chr1	376976	376977	LOC_Os01g01710.1					109	0.844	63	0.9048	31	0.9677	30	0.9	54	0.9259	42	0.9048					83	0.9157	68	0.8971
Chr1	376669	376670	LOC_Os01g01710.1					12	0.9167							14	1							14	0.8571	13	0.7692
Chr1	376653	376654	LOC_Os01g01710.1					134	0.7836	85	0.7176					81	0.7407
Chr1	375068	375069	LOC_Os01g01710.1					12	1	13	1					13	1
Chr1	375018	375019	LOC_Os01g01710.1													53	0.717	42	0.7143					40	0.8	39	0.9231
Chr1	375017	375018	LOC_Os01g01710.1					84	0.7143							57	0.7193	41	0.7073					46	0.8043	44	0.9091
Chr1	375004	375005	LOC_Os01g01710.1					31	0.7419	23	0.7826							27	0.8519							17	0.8235
Chr1	375000	375001	LOC_Os01g01710.1					49	0.7347					20	0.75	25	0.88	31	0.7419					35	0.8571	30	0.7333
Chr1	374929	374930	LOC_Os01g01710.1							65	0.7538	55	0.8182	82	0.7439			65	0.7385	11	0.8182			68	0.7647
Chr1	374907	374908	LOC_Os01g01710.1					154	0.9156	119	0.9328	61	0.918	82	0.9512	100	0.93	121	0.9587					115	0.9043	92	0.9239
Chr1	374903	374904	LOC_Os01g01710.1					99	0.798	63	0.8254	49	0.7551	54	0.8148	70	0.8286	72	0.8194					51	0.7059	47	0.7234
Chr1	374892	374893	LOC_Os01g01710.1					67	1	31	1	18	1	22	1	35	1	33	0.9697					38	1	37	1
Chr1	374886	374887	LOC_Os01g01710.1					120	0.8833	68	0.8824	52	0.75			97	0.7216	90	0.7889					97	0.9485	73	0.8493
Chr1	374850	374851	LOC_Os01g01710.1							90	0.7111	62	0.7097			103	0.7087	113	0.708
Chr1	374845	374846	LOC_Os01g01710.1					22	0.8182							18	0.8333	13	0.8462
Chr1	374822	374823	LOC_Os01g01710.1							55	0.8182	45	0.8	46	0.7174	60	0.8167	66	0.7879					44	0.8636	42	0.7619
Chr1	374737	374738	LOC_Os01g01710.1					16	0.75															12	1	11	0.7273
Chr1	386555	386556	LOC_Os01g01720.1																					24	0.875	13	1
Chr1	385900	385901	LOC_Os01g01720.1																					15	0.7333	14	0.8571
Chr1	385731	385732	LOC_Os01g01720.1																					17	0.8824	19	0.8421
Chr1	385066	385067	LOC_Os01g01720.1											12	0.9167									39	0.7949	29	0.931
Chr1	384742	384743	LOC_Os01g01720.1											11	0.9091	17	0.7647					11	0.7273	31	0.8065	21	0.8571
Chr1	384724	384725	LOC_Os01g01720.1					15	0.9333							16	0.875							27	0.8889	21	0.9524
Chr1	384718	384719	LOC_Os01g01720.1					16	0.8125															27	0.7407	13	0.8462
Chr1	384531	384532	LOC_Os01g01720.1							11	0.7273													26	0.7308	23	0.7391
Chr1	384497	384498	LOC_Os01g01720.1											11	0.7273	20	0.85	12	1					33	0.7273
Chr1	383974	383975	LOC_Os01g01720.1					26	0.7308	17	0.7059			25	0.72	37	0.7838	22	0.8636	14	0.7143
Chr1	383780	383781	LOC_Os01g01720.1					29	0.7586	14	0.9286	19	0.8421	22	0.8182	34	0.7647	32	0.7812					27	0.9259	26	0.8846
Chr1	383763	383764	LOC_Os01g01720.1					26	0.7692	18	0.8333	11	0.7273
Chr1	383755	383756	LOC_Os01g01720.1					50	0.94	30	0.9333	33	0.9091	32	0.9375	59	0.9322	40	0.975	17	0.8235	20	1	47	0.9362	36	0.8889
Chr1	383739	383740	LOC_Os01g01720.1					32	0.9062	16	0.875	29	0.931	29	0.7586	41	0.8293	39	0.8974			21	0.8571	36	0.8056	26	0.8077
Chr1	383718	383719	LOC_Os01g01720.1					25	0.8	14	0.8571	17	0.8824	14	0.7857	21	0.9524	23	0.8261					35	0.8286	21	0.8571
Chr1	383694	383695	LOC_Os01g01720.1									21	0.7143	29	0.8621	29	0.931	28	0.8214
Chr1	383622	383623	LOC_Os01g01720.1							17	0.7647	22	0.7727	17	0.7647			27	0.7778
Chr1	383460	383461	LOC_Os01g01720.1					28	0.9286	21	1	31	0.9677	24	0.9167	38	0.8947	35	0.9429	15	0.9333	12	1	27	0.8889	23	0.913
Chr1	383384	383385	LOC_Os01g01720.1					13	1			12	0.8333			25	0.88	22	0.9091	11	0.8182			20	0.95	14	0.8571
Chr1	383309	383310	LOC_Os01g01720.1					15	1	14	0.7143					12	1	15	0.8667					17	0.8235
Chr1	383780	383781	LOC_Os01g01720.2									13	0.7692											12	0.8333	12	0.9167
Chr1	383755	383756	LOC_Os01g01720.2					13	1	17	1	20	0.75	12	1	17	1	17	1					17	0.7647	19	0.7368
Chr1	383739	383740	LOC_Os01g01720.2					11	0.8182	12	0.8333	20	0.85	13	0.9231	16	0.9375	16	0.9375							15	0.8667
Chr1	383694	383695	LOC_Os01g01720.2							11	0.8182	21	0.8571	12	0.8333			16	0.8125							14	0.7857
Chr1	383460	383461	LOC_Os01g01720.2					12	0.9167			15	1			13	1	21	0.9524							13	0.8462
Chr1	415512	415513	LOC_Os01g01780.1									12	0.8333	21	0.8095					20	0.75	18	0.8333
Chr1	415655	415656	LOC_Os01g01780.1									11	0.8182	12	1
Chr1	415700	415701	LOC_Os01g01780.1																	20	0.9	12	0.75
Chr1	415723	415724	LOC_Os01g01780.1											20	0.75					21	0.8571	14	0.9286
Chr1	415729	415730	LOC_Os01g01780.1											13	1					18	0.8333	12	1
Chr1	419797	419798	LOC_Os01g01790.1									12	0.8333	12	0.8333					12	1			17	0.8824	14	1
Chr1	419468	419469	LOC_Os01g01790.1									12	0.75			12	0.75							25	0.8	22	0.7727
Chr1	419173	419174	LOC_Os01g01790.1									14	0.7857											15	0.7333	18	0.7778
Chr1	419152	419153	LOC_Os01g01790.1									19	0.7895											37	0.8919	35	0.8286
Chr1	419033	419034	LOC_Os01g01790.1					11	1															21	0.8571	25	0.88
Chr1	418981	418982	LOC_Os01g01790.1																	14	0.8571	13	0.9231	19	1	11	0.9091
Chr1	418972	418973	LOC_Os01g01790.1					13	1			15	1							16	1			22	1	15	1
Chr1	418946	418947	LOC_Os01g01790.1																					37	0.7838	25	0.76
Chr1	418889	418890	LOC_Os01g01790.1					25	0.8	11	0.7273	26	0.8846	20	0.8	12	0.9167			21	0.9048	16	0.75	37	1	25	0.88
Chr1	418849	418850	LOC_Os01g01790.1					25	1	14	1	32	1	26	1	17	1	11	1	21	1	18	1	36	0.9722	39	0.9744
Chr1	418753	418754	LOC_Os01g01790.1					13	0.9231	12	0.9167	12	0.8333	21	1	12	0.9167			15	1	12	0.9167	16	1	19	1
Chr1	418666	418667	LOC_Os01g01790.1					24	0.8333															26	0.7692	30	0.7333
Chr1	418615	418616	LOC_Os01g01790.1					28	0.8571			27	0.7778	26	0.7692	18	0.7222	14	0.7143	20	0.75	17	0.8235	32	0.7812	32	0.8438
Chr1	418603	418604	LOC_Os01g01790.1					29	0.8621	21	0.7619	30	0.9	30	0.9			25	0.88	29	0.7586	21	0.8571	35	0.9714	39	0.8462
Chr1	418570	418571	LOC_Os01g01790.1					33	0.7576	16	0.8125							23	0.8696			17	0.7647
Chr1	418213	418214	LOC_Os01g01790.1					46	0.913	36	0.8056	48	0.8542	51	0.8235	43	0.7209	32	0.8438	45	0.7333	30	0.8667	58	0.7931
Chr1	418155	418156	LOC_Os01g01790.1					45	0.7778			50	0.72	46	0.7174									58	0.7586	61	0.7049
Chr1	418017	418018	LOC_Os01g01790.1					65	0.8308	46	0.7826	62	0.871	61	0.8689	50	0.9	46	0.8478	56	0.7857	43	0.814	62	0.7903	72	0.9167
Chr1	417973	417974	LOC_Os01g01790.1					15	1	13	1	22	0.9091	11	1	16	1	14	1	15	1	14	1
Chr1	417593	417594	LOC_Os01g01790.1					21	0.9524	17	1	15	1	39	0.9744	23	0.9565	16	1	26	1	20	1	18	0.9444	29	0.9655
Chr1	417557	417558	LOC_Os01g01790.1											14	0.9286	15	0.8667	12	0.8333
Chr1	416758	416759	LOC_Os01g01790.1																					64	0.7188	70	0.7143
Chr1	416754	416755	LOC_Os01g01790.1					37	0.973	34	1	51	0.9608	53	0.9811	36	0.9722	40	0.975	35	0.9714	33	0.9394	29	0.931	33	0.8788
Chr1	416751	416752	LOC_Os01g01790.1					16	0.9375	12	1	13	0.7692	24	0.9583	19	0.8947	16	0.875	17	0.7647	13	0.8462			14	0.7143
Chr1	416715	416716	LOC_Os01g01790.1									69	0.7826	52	0.7308			56	0.7857	46	0.7391	48	0.75			33	0.8485
Chr1	416714	416715	LOC_Os01g01790.1															45	0.7333	40	0.725	41	0.7317			35	0.7429
Chr1	416654	416655	LOC_Os01g01790.1					46	0.8261	33	0.7576	77	0.8052	79	0.7975	65	0.9077	69	0.8551	63	0.873	56	0.8036
Chr1	416606	416607	LOC_Os01g01790.1	12	0.9167			91	1	74	0.973	117	0.9744	134	1	107	0.9813	96	0.9896	122	1	102	0.9902	51	0.9412	45	1
Chr1	416507	416508	LOC_Os01g01790.1	19	1	12	1	94	0.9043	91	0.9011	132	0.9015	145	0.9103	104	0.8462	101	0.9505	102	0.9412	92	0.8696	54	0.8704	69	0.913
Chr1	416468	416469	LOC_Os01g01790.1	13	0.8462									115	0.7478									55	0.7091	53	0.7925
Chr1	416271	416272	LOC_Os01g01790.1					24	0.7917	14	0.8571	36	0.8611	17	0.7059	24	0.8333	27	0.7037	21	0.8095	17	0.7059	11	0.7273
Chr1	428639	428640	LOC_Os01g01800.1													13	0.8462	11	0.7273
Chr1	428687	428688	LOC_Os01g01800.1													12	1	12	0.9167
Chr1	431087	431088	LOC_Os01g01800.1									13	0.7692	12	0.75	29	0.9655	19	0.8947	13	0.7692					13	0.7692
Chr1	431088	431089	LOC_Os01g01800.1													13	0.8462	13	0.8462
Chr1	431103	431104	LOC_Os01g01800.1													12	1	18	0.9444							11	0.9091
Chr1	431087	431088	LOC_Os01g01800.2													14	1	20	0.9					15	0.8	12	0.9167
Chr1	445463	445464	LOC_Os01g01830.1									11	0.9091	12	1			11	1					11	0.9091	20	1
Chr1	445944	445945	LOC_Os01g01830.1					16	0.875			13	0.8462	14	0.9286	19	0.7368	15	0.8667							16	0.875
Chr1	447401	447402	LOC_Os01g01830.1							14	0.8571			28	0.7857	34	0.7353	30	0.8333			11	0.8182	12	0.75	18	0.7778
Chr1	447409	447410	LOC_Os01g01830.1					16	1			20	1	16	0.75	33	1	20	1			11	1	13	1	14	1
Chr1	448671	448672	LOC_Os01g01830.1					17	0.8824	13	0.7692	25	0.88			32	0.7812			11	0.8182					23	0.7826
Chr1	448756	448757	LOC_Os01g01830.1					15	0.8667	14	0.9286	19	0.7368	22	0.8636	27	0.9259	31	0.9032	14	0.7857	13	0.9231	16	0.75	21	0.9524
Chr1	448760	448761	LOC_Os01g01830.1					12	0.75	17	0.7059	19	0.8421	24	0.7917			25	0.84	11	0.7273					17	0.7647
Chr1	449009	449010	LOC_Os01g01830.1									31	0.7097	35	0.7143					13	0.8462					24	0.7083
Chr1	449047	449048	LOC_Os01g01830.1					26	0.8077	22	0.8182	31	0.8387	34	0.7353	53	0.717	39	0.7692	17	0.8235					31	0.8065
Chr1	447401	447402	LOC_Os01g01830.t1													12	0.75	12	0.75
Chr1	448756	448757	LOC_Os01g01830.t1							13	1	18	0.9444	12	0.75			22	0.8182
Chr1	449047	449048	LOC_Os01g01830.t1					22	0.7727	22	0.8636	37	0.7027	43	0.814	40	0.775			18	0.9444			12	0.8333	11	0.8182
Chr1	506164	506165	LOC_Os01g01920.1									27	0.8889	23	0.7826
Chr1	502942	502943	LOC_Os01g01920.2									14	0.7143	18	0.9444									13	0.7692	11	0.8182
Chr1	502958	502959	LOC_Os01g01920.2									12	1	13	1											11	0.7273
Chr1	502977	502978	LOC_Os01g01920.2									15	1	15	1
Chr1	503384	503385	LOC_Os01g01920.2									14	0.9286	19	0.7368									13	0.9231
Chr1	503386	503387	LOC_Os01g01920.2									14	0.7857	14	0.7857									13	0.8462
Chr1	504497	504498	LOC_Os01g01920.2					13	0.7692	11	0.7273	23	0.7826											14	0.7857	11	1
Chr1	504501	504502	LOC_Os01g01920.2					18	0.9444	13	0.9231	30	0.9667	26	0.8846									22	0.9545	14	1
Chr1	504674	504675	LOC_Os01g01920.2					13	0.7692			25	0.88											17	0.8824	11	0.7273
Chr1	504680	504681	LOC_Os01g01920.2									25	0.76	31	0.7097									11	0.9091
Chr1	504788	504789	LOC_Os01g01920.2					20	0.8			30	0.8333											17	0.7647	11	0.8182
Chr1	504792	504793	LOC_Os01g01920.2					17	0.7059			28	0.7143					12	0.8333					18	0.8889	12	0.9167
Chr1	504812	504813	LOC_Os01g01920.2									13	1	16	1
Chr1	504846	504847	LOC_Os01g01920.2					21	0.7143															20	0.8	20	0.8
Chr1	505086	505087	LOC_Os01g01920.2					18	0.7778			51	0.8039			12	0.8333	18	0.7222
Chr1	505107	505108	LOC_Os01g01920.2					20	0.85	15	0.9333	52	0.9038	45	0.8			16	1					18	0.8889	16	1
Chr1	505232	505233	LOC_Os01g01920.2									12	1	24	0.9583
Chr1	505413	505414	LOC_Os01g01920.2									22	0.7727					14	0.7857					14	0.8571	11	0.8182
Chr1	505994	505995	LOC_Os01g01920.2					16	0.875	13	0.9231	33	0.8788	39	0.8462			13	0.7692					12	0.8333
Chr1	505996	505997	LOC_Os01g01920.2					25	0.8	12	0.8333			49	0.7143			21	0.7619	14	0.8571			21	0.8095	15	0.8
Chr1	506102	506103	LOC_Os01g01920.2					33	1	17	1	60	0.95	71	0.9577	21	1	25	0.96	16	1			20	1	12	1
Chr1	506164	506165	LOC_Os01g01920.2					41	0.878	27	0.8519	85	0.8588	89	0.8202	19	0.8421	37	0.8378	18	0.8333			25	0.88	26	0.9615
Chr1	506102	506103	LOC_Os01g01920.t1									12	1	14	1
Chr1	506164	506165	LOC_Os01g01920.t1									19	0.8421	22	0.8182
Chr1	516481	516482	LOC_Os01g01960.1									16	1			14	0.7143			15	0.8667	16	0.9375	17	0.8235	11	0.8182
Chr1	516158	516159	LOC_Os01g01960.1					15	1			30	0.8667	21	1	26	1	20	1	29	1	19	0.9474	39	0.9744	30	1
Chr1	515520	515521	LOC_Os01g01960.1					19	0.8947			19	0.8947	15	0.8667	29	0.931	20	0.95	18	0.9444	20	0.95	21	0.9524	22	0.9091
Chr1	515507	515508	LOC_Os01g01960.1															33	0.8182					32	0.8438	33	0.7273
Chr1	515504	515505	LOC_Os01g01960.1					16	0.8125			19	0.9474	27	0.8519	34	0.9412	19	1	29	1	26	0.9231	24	1	26	1
Chr1	515450	515451	LOC_Os01g01960.1									18	0.7222							27	0.7037	23	0.7391	22	0.8636	19	0.7895
Chr1	515158	515159	LOC_Os01g01960.1					17	0.8235			27	0.8889	24	0.75	35	0.9143	26	0.8846	32	0.8438	24	0.875	22	0.9545	24	0.9583
Chr1	515132	515133	LOC_Os01g01960.1					29	0.9655	12	1	36	1	36	0.9722	50	0.96	34	0.9706	37	1	39	0.9744	42	0.9762	30	0.9667
Chr1	515095	515096	LOC_Os01g01960.1					28	0.7143	12	0.8333					62	0.7258	42	0.7381	47	0.7021			42	0.7619	27	0.8148
Chr1	514912	514913	LOC_Os01g01960.1					23	0.8696	12	0.9167	34	0.9118	32	0.9688	50	0.88	28	0.8929	36	0.8889	36	0.9167	22	0.8636	19	0.7895
Chr1	514642	514643	LOC_Os01g01960.1					53	1	29	1	82	0.9756	116	0.9828	128	1	95	1	94	0.9894	80	1	47	0.9787	44	0.9545
Chr1	514620	514621	LOC_Os01g01960.1									35	0.7429			61	0.7377	48	0.7292	44	0.7045			31	0.8065
Chr1	514617	514618	LOC_Os01g01960.1					41	0.9512	24	0.9583	67	0.9403	75	0.96	88	0.9545	69	0.971	57	0.9298	66	0.9394	38	0.9211	34	0.9706
Chr1	514569	514570	LOC_Os01g01960.1					20	0.75															14	0.9286	17	0.7647
Chr1	514559	514560	LOC_Os01g01960.1																					14	0.7143	12	0.8333
Chr1	514439	514440	LOC_Os01g01960.1																					35	0.7143	22	0.7273
Chr1	514383	514384	LOC_Os01g01960.1					30	0.9333	17	0.7059	44	0.8182	65	0.9077	70	0.9	59	0.9153	49	0.898	57	0.9123	32	0.9375	23	0.8261
Chr1	514242	514243	LOC_Os01g01960.1					30	0.8333	24	0.875	75	0.8	64	0.8906	76	0.8816	68	0.8676	56	0.8393	49	0.7143	30	0.8	27	0.8519
Chr1	514238	514239	LOC_Os01g01960.1					51	0.8824	35	0.9429	97	0.8866	111	0.8919	126	0.8968	108	0.8333	118	0.8051	98	0.7755	55	0.8182
Chr1	514235	514236	LOC_Os01g01960.1					27	0.9259	23	0.7826	52	0.8269	57	0.7895	60	0.8167	60	0.8167	48	0.875	52	0.8077	28	0.7143	27	0.7778
Chr1	514233	514234	LOC_Os01g01960.1					40	0.9	24	0.7083	72	0.7917	80	0.7375	97	0.8041	70	0.8714			65	0.7385	42	0.7619	42	0.8333
Chr1	514137	514138	LOC_Os01g01960.1					24	0.9583	19	0.7895	55	0.9273	59	0.8305	62	0.9032	56	0.8571	51	0.8627	43	0.8605	23	0.9565	26	0.8077
Chr1	514062	514063	LOC_Os01g01960.1					15	0.9333			37	0.8108	42	0.8333	47	0.8298	38	0.7368	27	0.7037	28	0.8571			15	0.8667
Chr1	513996	513997	LOC_Os01g01960.1					25	0.76	17	0.8235	40	0.75	39	0.8462	54	0.8889	51	0.7843	22	0.9091	27	0.8148			16	0.75
Chr1	513973	513974	LOC_Os01g01960.1							26	0.8077	68	0.7206	65	0.7692			91	0.8132			57	0.807	30	0.7333	28	0.7857
Chr1	513952	513953	LOC_Os01g01960.1									55	0.7273	45	0.8222			66	0.7879	37	0.7838	39	0.7949	23	0.7391
Chr1	513948	513949	LOC_Os01g01960.1							13	1	45	0.7778	46	0.8696	59	0.8475	51	0.8431			41	0.9024	17	0.7059	12	0.8333
Chr1	527875	527876	LOC_Os01g01970.2					32	0.8125	13	0.8462	20	0.8	26	0.8462	15	0.9333	22	0.7727					16	0.875
Chr1	526689	526690	LOC_Os01g01970.2					27	0.8148	17	0.7647	24	0.7917					17	0.8235					21	0.8095	26	0.8462
Chr1	525457	525458	LOC_Os01g01970.2					25	0.92	12	0.8333	17	0.9412	18	0.8333									14	0.7857	22	0.9545
Chr1	525303	525304	LOC_Os01g01970.2					26	0.8462	15	1	22	0.8636	15	0.9333	12	0.9167	16	1					14	1	25	0.92
Chr1	525252	525253	LOC_Os01g01970.2									30	0.7333	25	0.88			16	0.8125					19	0.7368
Chr1	525179	525180	LOC_Os01g01970.2					33	0.7879			29	0.8276	34	0.7647	18	0.7778	27	0.7778					18	0.7778
Chr1	524996	524997	LOC_Os01g01970.2							22	0.7727	23	0.8696	23	0.8696	12	0.9167	19	0.7895					16	0.75	22	0.8182
Chr1	524968	524969	LOC_Os01g01970.2					31	0.9355	19	0.9474	38	0.8421	27	0.8148	14	0.7857	25	0.88					19	0.7368	23	0.7391
Chr1	524862	524863	LOC_Os01g01970.2							13	0.7692	11	0.8182	15	1											15	1
Chr1	524755	524756	LOC_Os01g01970.2					18	0.8333	20	0.9	31	0.9677	30	0.8	11	0.8182	17	0.7059					12	0.9167
Chr1	544214	544215	LOC_Os01g02010.1																					14	0.7143	18	0.7222
Chr1	544199	544200	LOC_Os01g02010.1													12	1							50	0.92	56	0.8929
Chr1	544197	544198	LOC_Os01g02010.1													11	1							49	0.9388	59	0.8814
Chr1	544196	544197	LOC_Os01g02010.1																					49	0.8571	55	0.8182
Chr1	544193	544194	LOC_Os01g02010.1																					13	0.8462	13	0.7692
Chr1	543960	543961	LOC_Os01g02010.1													11	1							40	0.9	50	0.9
Chr1	543959	543960	LOC_Os01g02010.1													24	0.7083	20	0.8					70	0.7429	83	0.7952
Chr1	543956	543957	LOC_Os01g02010.1													24	0.7917	19	0.8421					75	0.7867	94	0.8298
Chr1	543866	543867	LOC_Os01g02010.1																					32	0.8438	31	0.7419
Chr1	543865	543866	LOC_Os01g02010.1																					32	0.9062	41	0.7317
Chr1	543838	543839	LOC_Os01g02010.1													25	0.76							72	0.7778	88	0.8182
Chr1	543830	543831	LOC_Os01g02010.1													24	0.875	16	0.875					73	0.9041	86	0.907
Chr1	543829	543830	LOC_Os01g02010.1													25	0.88	23	0.913					71	0.9014	89	0.9213
Chr1	543826	543827	LOC_Os01g02010.1													15	0.9333	21	0.9524					51	0.9608	58	0.9483
Chr1	543825	543826	LOC_Os01g02010.1															13	0.9231					32	0.8125	44	0.8409
Chr1	543821	543822	LOC_Os01g02010.1													18	0.7222	18	0.8333					80	0.725
Chr1	543639	543640	LOC_Os01g02010.1													35	0.9143	30	0.9667					92	0.8043	103	0.7476
Chr1	543589	543590	LOC_Os01g02010.1													32	0.7188							71	0.7324	76	0.7105
Chr1	543588	543589	LOC_Os01g02010.1													31	0.8387	34	0.8529					95	0.8316	85	0.7882
Chr1	543584	543585	LOC_Os01g02010.1															35	0.7429					100	0.74	102	0.8431
Chr1	543579	543580	LOC_Os01g02010.1													40	1	33	0.9091					91	0.956	97	0.9691
Chr1	549235	549236	LOC_Os01g02020.1					16	0.875	16	0.9375													54	0.9074	29	0.9655
Chr1	549287	549288	LOC_Os01g02020.1					11	0.9091															29	0.9655	15	1
Chr1	549478	549479	LOC_Os01g02020.1			11	0.8182			20	0.8													43	0.7674	28	0.8214
Chr1	549503	549504	LOC_Os01g02020.1					37	0.7568							21	0.7143	15	0.7333
Chr1	549613	549614	LOC_Os01g02020.1			17	0.7647	35	0.8	27	0.7778			16	0.875	13	0.9231	15	0.9333					55	0.8727	42	0.7143
Chr1	549615	549616	LOC_Os01g02020.1					30	0.7667	25	0.8			14	0.7143	13	0.8462	13	1					56	0.7143
Chr1	549794	549795	LOC_Os01g02020.1			14	0.7857	35	0.8	25	0.84	11	0.9091	12	0.8333	16	0.75	17	0.8235					53	0.7358	39	0.7436
Chr1	549803	549804	LOC_Os01g02020.1					26	0.7692	18	0.7222													43	0.7209
Chr1	549807	549808	LOC_Os01g02020.1	21	1	24	0.8333	53	0.9245	62	0.9032	15	0.8667	20	0.85	32	0.9375	23	0.8696	18	0.8889			116	0.9397	87	0.8736
Chr1	549815	549816	LOC_Os01g02020.1			12	1	36	0.8889	23	0.8696	14	0.9286	14	0.7143	20	0.95	11	0.9091					54	0.963	46	0.9348
Chr1	549840	549841	LOC_Os01g02020.1					13	0.8462	13	1													17	1	14	0.9286
Chr1	550086	550087	LOC_Os01g02020.1	13	0.7692					31	0.8065	12	0.8333	19	0.7895	18	0.7778	15	0.7333					64	0.9062
Chr1	550246	550247	LOC_Os01g02020.1	11	0.7273	18	0.8889	37	0.7568	31	0.871			15	0.8	20	0.9	16	0.9375					72	0.7917	52	0.8077
Chr1	550268	550269	LOC_Os01g02020.1							32	0.8438							15	0.7333					65	0.7692	50	0.72
Chr1	550270	550271	LOC_Os01g02020.1			15	0.8667	35	0.8571	37	0.8919	15	0.8667	14	0.7143			15	0.9333					67	0.8507	56	0.875
Chr1	550408	550409	LOC_Os01g02020.1	13	0.8462	13	0.9231	50	0.96	38	0.9211	17	0.8824	17	1	26	0.9231	18	0.8333	14	0.7857	11	0.8182	64	0.9375	53	0.8491
Chr1	550704	550705	LOC_Os01g02020.1	15	1	14	1	36	1	34	0.9412					16	0.875	17	1					51	0.8627	46	0.9565
Chr1	550754	550755	LOC_Os01g02020.1			12	0.8333	39	0.8462	23	0.7391	16	0.9375			15	0.7333	19	0.7368
Chr1	551112	551113	LOC_Os01g02020.1					13	0.9231	17	0.8235													21	0.9524	14	0.8571
Chr1	551196	551197	LOC_Os01g02020.1	12	0.9167	12	0.9167	55	0.9636	45	0.9333	22	1	14	1	33	0.8788	21	0.9048					79	0.9494	52	0.9038
Chr1	551198	551199	LOC_Os01g02020.1	14	1	26	1	79	1	70	0.9714	29	1	18	1	42	0.9524	31	0.9032	16	1			104	0.9712	72	0.9861
Chr1	551450	551451	LOC_Os01g02020.1					17	1	29	1													21	1	15	1
Chr1	551468	551469	LOC_Os01g02020.1	13	1			44	0.8409	44	0.8636	21	0.8095	15	0.9333	29	0.8276	24	0.9167	14	0.8571	12	0.9167	68	0.8235	44	0.7727
Chr1	551519	551520	LOC_Os01g02020.1	11	0.8182	18	1	52	0.9423	55	0.9636	23	0.9565	14	1	41	1	31	0.9677	15	1	11	1	55	0.9455	40	0.875
Chr1	551620	551621	LOC_Os01g02020.1					22	0.7727	18	0.8333
Chr1	551637	551638	LOC_Os01g02020.1					26	1	25	1	12	1			14	1	13	1					33	1	31	1
Chr1	551744	551745	LOC_Os01g02020.1					22	0.8636	20	0.95							13	1					21	0.9048	28	0.8929
Chr1	551821	551822	LOC_Os01g02020.1																					20	0.85	12	0.9167
Chr1	552351	552352	LOC_Os01g02020.1	12	0.8333	11	0.8182	48	0.75	40	0.725			17	0.7647			21	0.7143	11	0.8182			56	0.9107	38	0.7632
Chr1	552387	552388	LOC_Os01g02020.1			18	0.7778							23	0.913	37	0.7027	34	0.7353	13	0.8462
Chr1	552394	552395	LOC_Os01g02020.1			15	0.9333	34	0.8824	38	0.9474	11	1	15	0.9333	29	0.8966	21	1	12	1			41	0.9024	42	0.9762
Chr1	552415	552416	LOC_Os01g02020.1	12	0.75	12	0.8333	39	0.7436	35	0.7143	16	0.75											67	0.7761
Chr1	552438	552439	LOC_Os01g02020.1	13	0.7692			34	0.7941	30	0.7333	24	1			23	0.7391			12	0.8333			57	0.7895
Chr1	556124	556125	LOC_Os01g02040.1									12	0.9167	16	0.9375
Chr1	555200	555201	LOC_Os01g02040.1									34	0.7941	35	0.8857	16	0.8125									12	0.8333
Chr1	554664	554665	LOC_Os01g02040.1									23	0.7826	18	0.8333
Chr1	554640	554641	LOC_Os01g02040.1									38	1	49	1	21	0.9524	11	1
Chr1	554486	554487	LOC_Os01g02040.1									35	0.9714	40	1	13	1
Chr1	554423	554424	LOC_Os01g02040.1									14	1	14	1
Chr1	554119	554120	LOC_Os01g02040.1									26	0.8846	29	0.8276	17	0.9412
Chr1	570402	570403	LOC_Os01g02050.1																	18	0.9444	12	0.8333
Chr1	570397	570398	LOC_Os01g02050.1																	17	0.7647	11	0.8182
Chr1	570119	570120	LOC_Os01g02050.1																	24	0.875	12	0.9167
Chr1	569445	569446	LOC_Os01g02050.1																	35	0.7143	17	0.9412
Chr1	567276	567277	LOC_Os01g02050.1																	33	0.7576	14	0.8571
Chr1	567253	567254	LOC_Os01g02050.1																	21	0.8095	18	0.7222
Chr1	566804	566805	LOC_Os01g02050.1																	43	0.9302	28	0.7857
Chr1	566792	566793	LOC_Os01g02050.1																	37	0.973	17	0.9412
Chr1	566272	566273	LOC_Os01g02050.1																	45	0.7111	21	0.7619
Chr1	566268	566269	LOC_Os01g02050.1																	26	0.9615	20	0.9
Chr1	565818	565819	LOC_Os01g02050.1																	19	1	16	0.9375
Chr1	565817	565818	LOC_Os01g02050.1																	36	1	17	1
Chr1	565763	565764	LOC_Os01g02050.1																	20	1	17	0.8235
Chr1	565513	565514	LOC_Os01g02050.1																	40	0.8	22	0.9091
Chr1	564364	564365	LOC_Os01g02050.1																	11	0.8182	11	0.7273
Chr1	563595	563596	LOC_Os01g02050.1																	65	0.9692	41	1
Chr1	563594	563595	LOC_Os01g02050.1																	77	0.974	47	1
Chr1	563548	563549	LOC_Os01g02050.1																	66	0.8788	34	0.7059
Chr1	563389	563390	LOC_Os01g02050.1																	29	0.8276	21	0.7619
Chr1	563364	563365	LOC_Os01g02050.1																	38	0.7632	28	0.9286
Chr1	563269	563270	LOC_Os01g02050.1																	36	0.8056	27	0.7037
Chr1	563121	563122	LOC_Os01g02050.1																	74	1	52	0.9615
Chr1	563073	563074	LOC_Os01g02050.1																	45	0.8889	23	0.9565
Chr1	563062	563063	LOC_Os01g02050.1																	73	0.8219	46	0.8261
Chr1	563061	563062	LOC_Os01g02050.1																	66	0.7879	51	0.7647
Chr1	563004	563005	LOC_Os01g02050.1																	64	0.75	48	0.7917
Chr1	562849	562850	LOC_Os01g02050.1																	89	0.8652	55	0.8545
Chr1	562848	562849	LOC_Os01g02050.1																	85	0.8824	45	0.8444
Chr1	562829	562830	LOC_Os01g02050.1																	117	0.9573	78	0.9231
Chr1	562663	562664	LOC_Os01g02050.1																	69	0.9275	32	0.9688
Chr1	562662	562663	LOC_Os01g02050.1																	86	0.9186	49	0.9184
Chr1	562622	562623	LOC_Os01g02050.1																	137	0.854	84	0.9048
Chr1	562497	562498	LOC_Os01g02050.1																	51	0.7647	40	0.875
Chr1	562488	562489	LOC_Os01g02050.1																	73	0.9315	50	0.88
Chr1	562464	562465	LOC_Os01g02050.1																	54	0.9815	33	1
Chr1	562458	562459	LOC_Os01g02050.1																	61	0.9016	41	0.9512
Chr1	562447	562448	LOC_Os01g02050.1																	153	0.817	108	0.8704
Chr1	562386	562387	LOC_Os01g02050.1																	46	0.8478	31	0.9032
Chr1	562327	562328	LOC_Os01g02050.1																	61	0.7377	34	0.8529
Chr1	562325	562326	LOC_Os01g02050.1																	26	0.8462	22	0.7273
Chr1	562279	562280	LOC_Os01g02050.1																	75	0.8667	63	0.9365
Chr1	562172	562173	LOC_Os01g02050.1																	142	0.7394	96	0.7708
Chr1	562115	562116	LOC_Os01g02050.1																	29	0.7586	21	0.7143
Chr1	587627	587628	LOC_Os01g02080.1																					11	0.7273	11	0.7273
Chr1	587582	587583	LOC_Os01g02080.1					15	0.9333															12	0.75	15	0.8
Chr1	587520	587521	LOC_Os01g02080.1					27	0.7037	20	0.75
Chr1	587262	587263	LOC_Os01g02080.1					27	0.7407															18	0.8333	11	0.9091
Chr1	587187	587188	LOC_Os01g02080.1					43	0.8372	39	0.8205			14	0.7857	12	1							21	0.7143
Chr1	587107	587108	LOC_Os01g02080.1					20	0.85	17	0.9412													13	0.8462	11	0.7273
Chr1	586973	586974	LOC_Os01g02080.1					47	0.7872															30	0.8	32	0.7812
Chr1	586961	586962	LOC_Os01g02080.1					42	0.7857	34	0.7941					17	0.7647	11	0.9091					23	0.7826	30	0.8667
Chr1	586743	586744	LOC_Os01g02080.1					61	0.7377	48	0.9375	16	0.875	15	0.8667									20	0.9
Chr1	586714	586715	LOC_Os01g02080.1					58	0.7241	43	0.7674	21	0.9048			18	0.7222	14	0.7857					36	0.8056
Chr1	586674	586675	LOC_Os01g02080.1									21	0.7143	22	0.7727			21	0.7143
Chr1	586503	586504	LOC_Os01g02080.1					50	0.8	39	0.7949					12	0.75
Chr1	586485	586486	LOC_Os01g02080.1					49	0.8776	45	0.8222	16	0.8125	16	0.875	16	1							24	0.9583	39	0.8462
Chr1	588883	588884	LOC_Os01g02090.1																	14	1	12	1	20	0.95	13	0.9231
Chr1	589081	589082	LOC_Os01g02090.1									11	0.9091							16	1			14	1	14	0.9286
Chr1	590102	590103	LOC_Os01g02090.1											15	0.8									29	0.7931	24	0.7083
Chr1	590145	590146	LOC_Os01g02090.1									13	0.8462											15	0.7333	14	0.7857
Chr1	590313	590314	LOC_Os01g02090.1									23	1	21	1	15	1			25	1	19	1	33	1	25	1
Chr1	590528	590529	LOC_Os01g02090.1									20	0.95	22	0.8636	14	0.9286			19	0.8947			31	0.7742	21	0.7143
Chr1	590722	590723	LOC_Os01g02090.1									22	0.7727	28	0.9286	13	0.8462			24	0.9583	16	0.75			20	0.75
Chr1	590723	590724	LOC_Os01g02090.1									35	0.7429	23	0.8261	16	0.875			28	0.8571			25	0.76	33	0.7879
Chr1	590804	590805	LOC_Os01g02090.1									23	0.913	20	0.9	13	0.9231			14	0.9286			15	1	11	0.8182
Chr1	590816	590817	LOC_Os01g02090.1																					23	0.7826	21	0.7143
Chr1	590902	590903	LOC_Os01g02090.1											28	0.75	19	0.7895	12	0.75			17	0.7059	25	0.84	19	0.8421
Chr1	590934	590935	LOC_Os01g02090.1									49	1	37	0.973	26	1	19	0.9474	34	0.9706	25	1	22	1	32	0.9688
Chr1	590936	590937	LOC_Os01g02090.1									20	0.85	17	0.8824					13	1					15	0.7333
Chr1	591100	591101	LOC_Os01g02090.1											24	0.75			11	0.9091	15	0.7333			25	0.72	17	0.7647
Chr1	591163	591164	LOC_Os01g02090.1									22	0.7727	18	0.7778			12	0.75					18	0.7778	13	0.8462
Chr1	591167	591168	LOC_Os01g02090.1					13	0.9231			73	0.9589	54	0.9815	28	0.8214	24	0.9583	27	0.963	25	1	43	1	33	0.9697
Chr1	592664	592665	LOC_Os01g02090.1									33	0.7273	27	0.7407	17	0.7647	12	0.9167	14	0.7143			14	0.7857	21	0.7619
Chr1	592668	592669	LOC_Os01g02090.1					25	0.8	17	0.7647	104	0.7692	89	0.7416	53	0.717			55	0.7455	42	0.7143	71	0.7887	62	0.8548
Chr1	592841	592842	LOC_Os01g02090.1					18	0.8333			84	0.8571	77	0.8312	42	0.7857	31	0.9032	28	0.9643	29	0.8621			43	0.8372
Chr1	592845	592846	LOC_Os01g02090.1									40	1	32	0.9688	17	1	14	1							13	1
Chr1	593001	593002	LOC_Os01g02090.1					17	0.7059													27	0.7037	36	0.8333	45	0.7111
Chr1	593028	593029	LOC_Os01g02090.1					23	0.7391	11	0.9091	93	0.7419	70	0.8143	38	0.8158	34	0.8235	42	0.8095	34	0.7353	40	0.8	41	0.878
Chr1	593031	593032	LOC_Os01g02090.1					18	0.7222	13	0.8462							35	0.7714			24	0.7083			42	0.7143
Chr1	593336	593337	LOC_Os01g02090.1					19	0.7895	17	0.8824	104	0.8558	91	0.8681	37	0.7568	42	0.7143	56	0.7679	39	0.9487	38	0.9211	36	0.8889
Chr1	593337	593338	LOC_Os01g02090.1									87	0.7931	75	0.7467					46	0.7391	38	0.9474	33	0.8485	28	0.7857
Chr1	593470	593471	LOC_Os01g02090.1					22	0.8636			81	0.7531			35	0.7714	36	0.7778	36	0.7222	27	0.8889			27	0.7037
Chr1	593607	593608	LOC_Os01g02090.1	13	0.7692																			48	0.75	47	0.7234
Chr1	593633	593634	LOC_Os01g02090.1					19	1	13	1	102	1	88	0.9886	28	1	31	1	44	1	35	0.9714	20	1	28	0.9643
Chr1	593681	593682	LOC_Os01g02090.1	18	0.7778			21	0.8095	28	0.8929	173	0.8786	157	0.8981	68	0.9412	72	0.9306	80	0.875	58	0.7931	50	0.94	48	0.8333
Chr1	593715	593716	LOC_Os01g02090.1									53	0.7925			16	0.8125	17	0.7059			12	0.9167	15	0.9333	16	0.8125
Chr1	592841	592842	LOC_Os01g02090.2									12	0.8333	17	0.8824
Chr1	593028	593029	LOC_Os01g02090.2									16	0.9375	19	0.7895
Chr1	593336	593337	LOC_Os01g02090.2									34	0.8824	37	0.7568	12	0.8333	19	1			12	0.9167
Chr1	593470	593471	LOC_Os01g02090.2									42	0.8095	36	0.8889			16	0.875	13	0.8462
Chr1	593628	593629	LOC_Os01g02090.2					13	0.8462	16	0.75
Chr1	593633	593634	LOC_Os01g02090.2									50	0.98	44	1	19	1	19	0.9474	17	1	13	0.8462
Chr1	593681	593682	LOC_Os01g02090.2					16	0.75	14	1	83	0.8916	95	0.8737	28	0.8214	31	0.9032	25	0.84	25	0.88	14	0.9286	14	0.9286
Chr1	593715	593716	LOC_Os01g02090.2									15	0.8	17	0.7059					11	1
Chr1	600659	600660	LOC_Os01g02100.4																					11	1	11	1
Chr1	612673	612674	LOC_Os01g02120.1	64	0.9219	139	0.9568
Chr1	612676	612677	LOC_Os01g02120.1	37	0.8919	65	0.9538
Chr1	612682	612683	LOC_Os01g02120.1	44	0.9091	84	0.9405
Chr1	612686	612687	LOC_Os01g02120.1	31	0.9677	42	0.9762
Chr1	612727	612728	LOC_Os01g02120.1	16	0.875	21	0.8571
Chr1	612737	612738	LOC_Os01g02120.1	25	0.92	37	0.8919
Chr1	612877	612878	LOC_Os01g02120.1	78	0.8846	95	0.7789
Chr1	612883	612884	LOC_Os01g02120.1	32	0.75	58	0.931
Chr1	612886	612887	LOC_Os01g02120.1	23	0.8261	50	0.88
Chr1	612890	612891	LOC_Os01g02120.1	38	0.7368	69	0.7101
Chr1	612904	612905	LOC_Os01g02120.1	58	0.8966	71	0.7746
Chr1	613018	613019	LOC_Os01g02120.1	180	0.7778	293	0.7474
Chr1	613037	613038	LOC_Os01g02120.1	75	0.8533	122	0.8689
Chr1	615147	615148	LOC_Os01g02120.1	98	0.7653	154	0.7662
Chr1	615160	615161	LOC_Os01g02120.1	106	0.9528	228	0.9649
Chr1	615164	615165	LOC_Os01g02120.1	164	0.7744	282	0.773
Chr1	615179	615180	LOC_Os01g02120.1	49	0.8163	65	0.8769
Chr1	615181	615182	LOC_Os01g02120.1	165	0.9394	200	0.89
Chr1	615193	615194	LOC_Os01g02120.1	74	0.8514	122	0.918
Chr1	615207	615208	LOC_Os01g02120.1	196	0.9847	320	0.9938
Chr1	615209	615210	LOC_Os01g02120.1	106	0.9623	184	0.9946
Chr1	615239	615240	LOC_Os01g02120.1	77	0.7662	142	0.8521
Chr1	615391	615392	LOC_Os01g02120.1	31	1	44	1
Chr1	615395	615396	LOC_Os01g02120.1	25	1	55	1
Chr1	615562	615563	LOC_Os01g02120.t1	29	0.8276	20	0.95
Chr1	615566	615567	LOC_Os01g02120.t1	24	0.8333	17	0.7647
Chr1	624137	624138	LOC_Os01g02139.1																					20	0.8	15	0.8
Chr1	624137	624138	LOC_Os01g02139.t1	29	0.7586	17	0.7059	48	0.75	44	0.7727			37	0.7838	44	0.7273	40	0.75	18	0.7222	13	0.7692	201	0.7562	176	0.7727
Chr1	624216	624217	LOC_Os01g02139.t1	18	0.8333	14	0.7857	34	0.7647	17	0.7647			26	0.7692	25	0.8	19	0.7895					125	0.736	96	0.8021
Chr1	624358	624359	LOC_Os01g02139.t1	11	1	12	0.8333	25	0.8	11	0.9091					17	0.8235	21	0.8571					83	0.8554	64	0.8281
Chr1	624447	624448	LOC_Os01g02139.t1					15	1	13	1	13	1	16	1	13	1	15	1					26	1	32	1
Chr1	624542	624543	LOC_Os01g02139.t1	21	0.9048			35	0.7429	22	0.7273			34	0.7647	30	0.7333							119	0.7983	102	0.7941
Chr1	624611	624612	LOC_Os01g02139.t1			21	0.7143	65	0.8154	44	0.75	47	0.7447	50	0.76	55	0.7636	69	0.7971	28	0.8214	19	0.8947	172	0.7616	158	0.7278
Chr1	624617	624618	LOC_Os01g02139.t1	44	0.7727	30	0.7667	71	0.7746	54	0.8148	51	0.9216	69	0.8406	66	0.803	64	0.8125			36	0.8056	199	0.7789	191	0.7958
Chr1	626215	626216	LOC_Os01g02150.1					11	0.9091			37	0.8649	40	0.85	17	0.9412	18	1	42	0.9524	24	0.9167	72	0.875	50	0.8
Chr1	626306	626307	LOC_Os01g02150.1											13	0.7692									12	0.9167	16	0.875
Chr1	626340	626341	LOC_Os01g02150.1									36	0.7778					21	0.7143	42	0.7381	31	0.7742
Chr1	626357	626358	LOC_Os01g02150.1									23	0.9565	21	0.7143	12	0.75	11	0.9091	28	0.8214	20	0.95	37	0.8108	29	0.931
Chr1	626381	626382	LOC_Os01g02150.1					18	0.8333	15	0.7333	39	0.7436	43	0.8372					43	0.7209	37	0.8378
Chr1	626385	626386	LOC_Os01g02150.1					16	0.875					50	0.78	22	0.7727			53	0.7358	40	0.875	56	0.7143
Chr1	626388	626389	LOC_Os01g02150.1					15	0.7333					86	0.7907	40	0.8	30	0.7667	74	0.8378	48	0.7708	87	0.7931	98	0.7551
Chr1	626412	626413	LOC_Os01g02150.1					15	0.7333			21	0.8095							46	0.7391	24	0.7083	37	0.7568	57	0.7368
Chr1	626452	626453	LOC_Os01g02150.1							15	0.8667	38	0.7368			33	0.7273	17	0.7059	40	0.725	28	0.7857
Chr1	626496	626497	LOC_Os01g02150.1									23	1	23	0.9565	21	0.9524			24	1	24	0.9583	37	0.9459	31	0.9355
Chr1	626631	626632	LOC_Os01g02150.1									13	0.9231	11	1									18	0.8333	28	0.9643
Chr1	626802	626803	LOC_Os01g02150.1					24	0.9167	27	0.8889	138	0.8986	173	0.9653	62	0.9194	71	0.8732	118	0.8898	96	0.8646	89	0.7978
Chr1	626848	626849	LOC_Os01g02150.1									25	0.92	38	0.8947	14	1	12	1	25	0.96	20	1	24	0.9583	29	0.8621
Chr1	626914	626915	LOC_Os01g02150.1							51	0.7647	268	0.7239									167	0.7126	170	0.8059	228	0.7675
Chr1	626918	626919	LOC_Os01g02150.1							38	0.7105											143	0.7692	158	0.8165	187	0.8021
Chr1	626919	626920	LOC_Os01g02150.1																					33	0.9394	33	0.9394
Chr1	626943	626944	LOC_Os01g02150.1					35	0.8286			238	0.7731	232	0.7586	92	0.8043	115	0.8696	179	0.8101	151	0.755	139	0.7554	168	0.7738
Chr1	626950	626951	LOC_Os01g02150.1					37	0.8919	38	0.9211	232	0.806	223	0.8744	98	0.9082	100	0.88	157	0.8217	129	0.845	143	0.8811	190	0.8263
Chr1	626999	627000	LOC_Os01g02150.1					11	0.7273	17	0.9412	94	0.7979	82	0.8171	47	0.9362	45	0.8444	71	0.8028	45	0.8667	67	0.9254	76	0.8816
Chr1	627006	627007	LOC_Os01g02150.1									13	1	11	1											14	0.8571
Chr1	640850	640851	LOC_Os01g02180.1									17	0.8235	21	0.7143			14	0.7857
Chr1	640831	640832	LOC_Os01g02180.1									11	0.9091	12	1
Chr1	640702	640703	LOC_Os01g02180.1									11	0.8182	14	0.7857			13	0.8462
Chr1	643244	643245	LOC_Os01g02180.2			14	1					20	0.9	12	0.8333	13	0.9231			14	0.8571
Chr1	642407	642408	LOC_Os01g02180.2			12	0.9167					13	1	14	0.9286
Chr1	642169	642170	LOC_Os01g02180.2									21	0.9048	16	0.8125	12	0.9167
Chr1	641486	641487	LOC_Os01g02180.2			18	0.7222					24	0.7917			17	0.7059	11	0.8182
Chr1	641323	641324	LOC_Os01g02180.2			13	0.8462					22	0.7727	17	0.7059	18	0.7222	11	0.9091	13	0.8462	11	0.8182
Chr1	641320	641321	LOC_Os01g02180.2			13	1					27	0.963	23	0.8696	18	0.7778			20	0.95	19	0.8421			11	1
Chr1	641027	641028	LOC_Os01g02180.2			18	0.8333					34	0.8529			19	0.8421	12	0.9167	22	0.8636	16	0.9375
Chr1	640850	640851	LOC_Os01g02180.2			20	0.8			13	0.9231	36	0.7222	26	0.8846	26	0.8077			24	0.8333	18	0.8333	13	0.7692
Chr1	640831	640832	LOC_Os01g02180.2									15	1	14	0.8571	12	0.8333	12	1
Chr1	640757	640758	LOC_Os01g02180.2			14	0.8571			11	0.8182	26	0.8846			25	0.76	21	0.7143	19	0.8421
Chr1	640702	640703	LOC_Os01g02180.2											17	0.8235	25	0.92	17	1	11	0.8182
Chr1	649131	649132	LOC_Os01g02200.1					14	0.7143			14	0.7143	13	0.7692
Chr1	649092	649093	LOC_Os01g02200.1					12	1			12	1	11	1			18	0.8889	11	1	11	1			13	1
Chr1	648999	649000	LOC_Os01g02200.1					20	1	15	0.9333	14	1	14	1	15	0.8667	20	0.9	24	1			17	0.8824
Chr1	648959	648960	LOC_Os01g02200.1					13	1	16	0.9375	14	0.7143	14	0.8571	19	0.8421	20	0.8	21	0.8571	20	0.8	18	0.8333	17	0.8235
Chr1	648955	648956	LOC_Os01g02200.1					14	1	13	1			17	0.7059	18	0.7222	20	0.95	24	0.75	18	0.7778	16	0.75	18	0.8333
Chr1	648792	648793	LOC_Os01g02200.1					18	0.8889	21	1	22	1	19	1	23	1	31	1	23	1	21	0.9524	24	1	16	1
Chr1	648690	648691	LOC_Os01g02200.1					24	0.75	19	0.7895															14	0.7143
Chr1	648682	648683	LOC_Os01g02200.1					12	0.9167	11	0.7273	12	0.75					12	0.75	15	0.9333			12	0.8333	12	0.75
Chr1	648681	648682	LOC_Os01g02200.1					13	0.9231	16	0.75	18	0.7778			20	0.75	14	0.9286	17	0.8824	14	0.7857	17	0.8824	16	0.9375
Chr1	648556	648557	LOC_Os01g02200.1					15	0.7333	16	0.75					16	0.875							11	0.9091
Chr1	648412	648413	LOC_Os01g02200.1					14	0.7857			12	0.9167	11	0.8182	19	0.7368	17	0.7647	17	0.8235			12	0.9167
Chr1	648324	648325	LOC_Os01g02200.1													17	0.7647			15	0.9333			11	0.8182	11	0.8182
Chr1	648792	648793	LOC_Os01g02200.t1					11	1					13	1	14	1	21	1	16	1					11	1
Chr1	648460	648461	LOC_Os01g02200.t1									15	0.7333	17	0.7059	13	0.7692			22	0.7273
Chr1	721898	721899	LOC_Os01g02290.1													15	0.8	17	1					11	1	12	0.75
Chr1	721772	721773	LOC_Os01g02290.1													11	0.9091	11	0.9091
Chr1	721635	721636	LOC_Os01g02290.1													21	0.9524	23	1							12	0.9167
Chr1	721257	721258	LOC_Os01g02290.1													27	0.8519	43	0.7674					16	0.8125	16	0.875
Chr1	721225	721226	LOC_Os01g02290.1													11	0.8182	17	0.8824
Chr1	721223	721224	LOC_Os01g02290.1															22	0.7727					13	0.7692	14	0.8571
Chr1	721172	721173	LOC_Os01g02290.1													15	0.9333	24	0.7917							12	1
Chr1	720934	720935	LOC_Os01g02290.1													26	0.8846	40	0.825
Chr1	720793	720794	LOC_Os01g02290.1													28	0.8214	41	0.878					11	0.9091	14	0.7857
Chr1	720771	720772	LOC_Os01g02290.1													40	0.8	50	0.84
Chr1	720770	720771	LOC_Os01g02290.1													39	0.8462	48	0.8958					14	0.8571	18	0.7778
Chr1	720766	720767	LOC_Os01g02290.1													38	0.8158	62	0.7742					17	0.9412	17	0.7647
Chr1	720730	720731	LOC_Os01g02290.1													24	0.9583	25	0.96							13	1
Chr1	720766	720767	LOC_Os01g02290.2													13	0.8462	19	0.7895
Chr1	724892	724893	LOC_Os01g02300.1													15	0.8	11	0.7273
Chr1	725190	725191	LOC_Os01g02300.1													14	0.7143	13	0.7692
Chr1	725564	725565	LOC_Os01g02300.1													15	0.9333	13	0.8462	13	0.9231
Chr1	741579	741580	LOC_Os01g02334.1	16	0.8125							23	0.8261	16	0.8125					19	0.8947	16	0.8125
Chr1	738441	738442	LOC_Os01g02334.1	21	0.8095							33	0.8485	25	0.76							26	0.7308
Chr1	738431	738432	LOC_Os01g02334.1	19	0.7368							30	0.7333							17	0.7059	17	0.7059
Chr1	738386	738387	LOC_Os01g02334.1	40	0.9	14	0.7143					51	0.8039	42	0.8333					34	0.8824	33	0.8182
Chr1	738382	738383	LOC_Os01g02334.1	17	0.7059	15	0.8667					40	0.75	20	0.75					17	0.9412	18	0.7778
Chr1	738378	738379	LOC_Os01g02334.1	11	0.7273							19	0.8421	14	0.7857					15	0.7333	11	0.9091
Chr1	769315	769316	LOC_Os01g02390.1													25	0.72	11	0.8182
Chr1	769269	769270	LOC_Os01g02390.1													28	0.8571	14	0.9286
Chr1	769174	769175	LOC_Os01g02390.1													30	0.7333	11	0.7273
Chr1	769135	769136	LOC_Os01g02390.1													33	0.9091	11	0.9091
Chr1	769130	769131	LOC_Os01g02390.1													27	1	13	1
Chr1	769077	769078	LOC_Os01g02390.1													28	0.75	12	0.8333
Chr1	769022	769023	LOC_Os01g02390.1													29	0.8621	17	0.9412
Chr1	768666	768667	LOC_Os01g02390.1					12	1							27	0.9259	17	0.8824
Chr1	768456	768457	LOC_Os01g02390.1					19	0.8421							36	0.8056	30	0.7667					11	0.9091
Chr1	768285	768286	LOC_Os01g02390.1					12	1							34	0.9706	20	1
Chr1	768173	768174	LOC_Os01g02390.1													52	0.75	37	0.8378
Chr1	767783	767784	LOC_Os01g02390.1					19	0.8947					11	0.7273	71	0.831	57	0.7544					13	0.9231	13	0.9231
Chr1	767765	767766	LOC_Os01g02390.1													15	1	23	1
Chr1	767752	767753	LOC_Os01g02390.1					16	1	11	1					61	0.9836	39	1
Chr1	767749	767750	LOC_Os01g02390.1					24	1	11	1					48	1	40	1							14	1
Chr1	767628	767629	LOC_Os01g02390.1					14	0.7857							32	0.7188	26	0.8077
Chr1	767625	767626	LOC_Os01g02390.1													16	1	20	1
Chr1	767605	767606	LOC_Os01g02390.1													38	0.7105	34	0.7941
Chr1	767587	767588	LOC_Os01g02390.1													44	0.9773	38	0.9474
Chr1	767546	767547	LOC_Os01g02390.1					22	0.7727							56	0.75	53	0.8302							11	0.8182
Chr1	767542	767543	LOC_Os01g02390.1					23	0.8261	18	0.9444			11	0.9091	64	0.9062	69	0.9275							14	0.9286
Chr1	767512	767513	LOC_Os01g02390.1					34	0.9706	26	1			13	1	83	1	83	1					16	0.9375	12	1
Chr1	767492	767493	LOC_Os01g02390.1													23	0.8696	22	0.8182
Chr1	767445	767446	LOC_Os01g02390.1							17	0.8235													12	0.8333	12	0.9167
Chr1	767373	767374	LOC_Os01g02390.1					18	0.7778	11	0.8182					49	0.8367	33	0.9394
Chr1	767352	767353	LOC_Os01g02390.1					18	0.8889	12	0.9167					52	0.9808	54	0.963					11	0.9091
Chr1	767341	767342	LOC_Os01g02390.1					21	1	11	1					43	1	49	0.9796
Chr1	767307	767308	LOC_Os01g02390.1					12	0.9167	12	0.9167					32	0.9375	32	0.875
Chr1	846814	846815	LOC_Os01g02560.1													13	0.8462	12	0.75
Chr1	847276	847277	LOC_Os01g02560.1													14	0.7857	23	0.7391
Chr1	847325	847326	LOC_Os01g02560.1													13	0.9231	17	1
Chr1	924992	924993	LOC_Os01g02710.1					38	0.9737	31	0.7742							11	1
Chr1	925126	925127	LOC_Os01g02710.1					32	0.9062	42	0.8571							12	0.9167
Chr1	931056	931057	LOC_Os01g02720.1									13	0.8462	12	0.8333	16	0.75
Chr1	930583	930584	LOC_Os01g02720.1									20	0.95	23	0.913	17	0.9412	11	0.8182	12	0.9167
Chr1	930375	930376	LOC_Os01g02720.1											39	0.7692	23	0.7826	16	0.875	15	0.8	11	0.7273
Chr1	930225	930226	LOC_Os01g02720.1									21	0.9524	20	1	12	1			11	0.7273
Chr1	930109	930110	LOC_Os01g02720.1									41	0.7561	36	0.7778	19	0.8947	17	0.7647	16	0.75	15	0.7333
Chr1	930056	930057	LOC_Os01g02720.1									12	0.75	12	0.8333
Chr1	930026	930027	LOC_Os01g02720.1									34	0.8824	29	0.931			12	0.8333	19	0.8421
Chr1	930024	930025	LOC_Os01g02720.1									12	1	14	0.9286
Chr1	930019	930020	LOC_Os01g02720.1									31	0.7419	30	0.9	18	0.8333
Chr1	932073	932074	LOC_Os01g02720.2									12	0.8333	14	1					12	1
Chr1	931677	931678	LOC_Os01g02720.2									15	1	31	0.9677					12	1
Chr1	931666	931667	LOC_Os01g02720.2									12	1	29	1					13	1
Chr1	931162	931163	LOC_Os01g02720.2									21	1	21	1					16	1	11	1
Chr1	931098	931099	LOC_Os01g02720.2									27	0.8519	46	0.8478			14	0.7857	22	0.8636
Chr1	930583	930584	LOC_Os01g02720.2	12	0.9167							31	0.9355	38	0.9737	11	0.9091	15	0.8667	13	1	15	1
Chr1	930398	930399	LOC_Os01g02720.2									34	0.8529	30	0.8			12	0.8333	12	0.9167
Chr1	930375	930376	LOC_Os01g02720.2									41	0.7561	54	0.7222			22	0.7727
Chr1	930225	930226	LOC_Os01g02720.2									22	1	29	1	15	0.9333	11	1	14	1	13	0.9231
Chr1	930202	930203	LOC_Os01g02720.2									16	1	23	0.8696
Chr1	930109	930110	LOC_Os01g02720.2															22	0.8636	23	0.7391	20	0.85
Chr1	930056	930057	LOC_Os01g02720.2									16	0.875	29	0.7241							14	1
Chr1	930026	930027	LOC_Os01g02720.2									29	0.931	49	0.898	22	0.8182	19	0.8421	23	0.7826	16	0.875
Chr1	930024	930025	LOC_Os01g02720.2									22	0.9545	27	0.963							11	1
Chr1	930019	930020	LOC_Os01g02720.2									46	0.7826			16	0.8125	16	0.75	14	0.7857
Chr1	956616	956617	LOC_Os01g02750.1													15	1	20	1
Chr1	956641	956642	LOC_Os01g02750.1													17	0.7059	19	0.7895
Chr1	956041	956042	LOC_Os01g02750.t1													12	0.8333	12	1
Chr1	956616	956617	LOC_Os01g02750.t1													25	1	14	0.9286
Chr1	956650	956651	LOC_Os01g02750.t1													22	0.8636	15	0.8667
Chr1	1010275	1010276	LOC_Os01g02870.1					11	1															24	1	12	0.9167
Chr1	1010287	1010288	LOC_Os01g02870.1					29	0.7931	14	0.8571													50	0.76	41	0.7805
Chr1	1010380	1010381	LOC_Os01g02870.1					15	0.8	11	1													32	0.9062	15	0.9333
Chr1	1010409	1010410	LOC_Os01g02870.1					16	0.875	11	0.8182															14	0.7857
Chr1	1010555	1010556	LOC_Os01g02870.1					19	0.7895															29	0.931	15	0.7333
Chr1	1011089	1011090	LOC_Os01g02870.1																					51	0.8627	43	0.814
Chr1	1011187	1011188	LOC_Os01g02870.1					28	0.8929	23	0.913													33	0.7879	27	0.7778
Chr1	1011188	1011189	LOC_Os01g02870.1					14	0.8571	11	0.9091													25	0.76	17	0.8235
Chr1	1011199	1011200	LOC_Os01g02870.1					42	0.8333	29	0.931													76	0.9737	55	0.9818
Chr1	1011203	1011204	LOC_Os01g02870.1					22	0.8636	15	1													48	0.9375	26	0.9231
Chr1	1011460	1011461	LOC_Os01g02870.1					57	0.7018															89	0.7079	60	0.8167
Chr1	1011554	1011555	LOC_Os01g02870.1					59	1	47	0.9787													66	1	60	0.9667
Chr1	1011742	1011743	LOC_Os01g02870.1																					15	1	14	0.8571
Chr1	1011763	1011764	LOC_Os01g02870.1					72	0.7778	49	0.7755													76	0.8026	63	0.7619
Chr1	1011764	1011765	LOC_Os01g02870.1					72	0.7778	54	0.7963													82	0.7927	74	0.7162
Chr1	1011814	1011815	LOC_Os01g02870.1																					104	0.7981	75	0.7067
Chr1	1011817	1011818	LOC_Os01g02870.1					63	0.9365	42	0.9762													88	0.9773	55	0.9455
Chr1	1012066	1012067	LOC_Os01g02870.1					48	0.8542	37	0.7297													53	0.9057	52	0.9231
Chr1	1012074	1012075	LOC_Os01g02870.1					110	0.9909	84	0.9881													135	0.9778	93	0.9785
Chr1	1012109	1012110	LOC_Os01g02870.1					76	1	55	1													89	1	60	1
Chr1	1012139	1012140	LOC_Os01g02870.1					91	0.7692	63	0.7937													102	0.8235	79	0.8101
Chr1	1012254	1012255	LOC_Os01g02870.1							13	0.8462													24	0.7083	20	0.8
Chr1	1012286	1012287	LOC_Os01g02870.1					20	1	14	1													21	1	16	1
Chr1	1016263	1016264	LOC_Os01g02880.1	17	0.7647					16	0.9375	49	0.8163	66	0.7576			47	0.766	38	0.7632	37	0.7568	72	0.7778	52	0.7308
Chr1	1017551	1017552	LOC_Os01g02880.1	19	0.7368			19	0.7895									46	0.7174			27	0.8519	64	0.8125	39	0.7179
Chr1	1017578	1017579	LOC_Os01g02880.1									11	0.9091	21	0.8095									14	1
Chr1	1017631	1017632	LOC_Os01g02880.1	21	0.7143			27	0.8519			62	0.8065	66	0.7424	50	0.8			45	0.7333	34	0.7059	66	0.7273	36	0.7778
Chr1	1017635	1017636	LOC_Os01g02880.1	25	0.84	15	0.7333	40	0.75	28	0.7143			114	0.7105	109	0.7523	96	0.7188
Chr1	1017666	1017667	LOC_Os01g02880.1					11	0.9091			30	0.9	28	0.8929	27	0.8519	16	0.9375	14	0.7857	18	1	16	0.75
Chr1	1018625	1018626	LOC_Os01g02880.1	28	0.8214	17	0.7647	55	0.7273	46	0.7174	134	0.709	157	0.7516			122	0.7213	95	0.8	61	0.7049			61	0.7705
Chr1	1018701	1018702	LOC_Os01g02880.1					17	0.7647			45	0.7333	41	0.7317			33	0.9394	14	0.7143
Chr1	1018705	1018706	LOC_Os01g02880.1			11	0.7273	46	0.8261	31	0.7097	107	0.729	118	0.7373	116	0.7155	98	0.8061	69	0.7101					47	0.766
Chr1	1018765	1018766	LOC_Os01g02880.1	20	0.8	19	0.7895	56	0.9107	47	0.8511	130	0.8231	124	0.8306	133	0.8421	120	0.8167	89	0.8652	68	0.8676	80	0.8125	49	0.8367
Chr1	1018808	1018809	LOC_Os01g02880.1	34	0.7059	14	0.7857			50	0.72	135	0.7481	141	0.7305			129	0.7597			80	0.75	81	0.7531
Chr1	1019177	1019178	LOC_Os01g02880.1			14	0.9286	31	0.871			133	0.7218							89	0.7191	73	0.8082	69	0.7246	44	0.7045
Chr1	1019238	1019239	LOC_Os01g02880.1	11	0.9091			20	1	18	1	68	0.8824	73	0.9041	40	0.925	47	0.9149	29	0.931	34	0.7941	43	0.9302	11	0.8182
Chr1	1019357	1019358	LOC_Os01g02880.1	12	1			22	1	12	1	64	1	82	1	69	0.9855	46	1	48	1	39	1	19	1	12	1
Chr1	1019393	1019394	LOC_Os01g02880.1	45	0.9556	21	0.9524	70	0.9429	54	0.8704	251	0.8685	247	0.9069	211	0.9147	195	0.8872	184	0.9185	137	0.9124	97	0.9485	72	0.9722
Chr1	1019397	1019398	LOC_Os01g02880.1	42	0.9048	22	0.7273	62	0.9355	56	0.7857	242	0.8058	261	0.7854	204	0.7843	209	0.7799	191	0.8063	165	0.7455	92	0.8261	60	0.9333
Chr1	1019405	1019406	LOC_Os01g02880.1									22	0.9091			12	0.9167	15	0.8667
Chr1	1019460	1019461	LOC_Os01g02880.1	35	0.7429	18	0.8333	36	0.9444	53	0.9057	189	0.8571	196	0.8776	180	0.8778	187	0.8289	159	0.8302	150	0.8333	72	0.9583	41	0.9512
Chr1	1027663	1027664	LOC_Os01g02884.1													13	0.7692	11	0.8182
Chr1	1027741	1027742	LOC_Os01g02884.1											20	0.85	11	0.7273	11	1
Chr1	1027815	1027816	LOC_Os01g02884.1									15	0.8667	17	0.7059	12	0.9167
Chr1	1029443	1029444	LOC_Os01g02884.1									26	1	28	0.9643	22	0.9545	20	0.9	21	0.9048	16	0.9375			14	1
Chr1	1029445	1029446	LOC_Os01g02884.1									16	0.875	18	0.7778	12	0.75	12	0.8333	13	0.7692	15	0.8
Chr1	1029470	1029471	LOC_Os01g02884.1									41	0.7073					19	0.8421	26	0.7308	17	0.7647
Chr1	1029517	1029518	LOC_Os01g02884.1											23	0.7826	19	0.7368	17	0.8824	21	0.8095	13	0.8462
Chr1	1029578	1029579	LOC_Os01g02884.1									12	0.9167	19	0.9474	12	0.75	11	0.8182	15	0.8
Chr1	1029630	1029631	LOC_Os01g02884.1					11	0.8182	12	0.9167	61	0.9836	48	0.9167	32	0.875	34	0.8529	36	0.9722	22	0.9091			13	0.8462
Chr1	1029665	1029666	LOC_Os01g02884.1							14	0.7857					43	0.7442							12	0.8333	12	0.8333
Chr1	1029817	1029818	LOC_Os01g02884.1									43	1	40	1	25	1	30	0.9667	20	1	20	1
Chr1	1029885	1029886	LOC_Os01g02884.1							14	0.7143	48	0.8125	48	0.75	31	0.7742	29	0.8621	28	0.75	27	0.7407	11	0.9091
Chr1	1029989	1029990	LOC_Os01g02884.1									43	0.7442	35	0.8857	25	0.96	24	0.9167			14	0.7143
Chr1	1030050	1030051	LOC_Os01g02884.1					18	0.7222	19	0.8947	71	0.8028	76	0.7763	44	0.8864	53	0.8491	42	0.8333	34	0.9412	13	0.7692	15	0.8
Chr1	1030055	1030056	LOC_Os01g02884.1							19	0.7895	63	0.7937			34	0.7941	42	0.9286			33	0.7879	11	0.8182
Chr1	1030083	1030084	LOC_Os01g02884.1					11	0.8182	16	1	41	0.7805	47	0.8936	33	0.9091	33	0.7576	19	0.7895	22	0.7273			11	0.8182
Chr1	1072924	1072925	LOC_Os01g02920.1													17	1	16	1
Chr1	1072708	1072709	LOC_Os01g02920.1													26	0.7692	23	0.7826
Chr1	1072517	1072518	LOC_Os01g02920.1													26	0.7692	19	0.7368
Chr1	1072504	1072505	LOC_Os01g02920.1													28	0.8571	21	1
Chr1	1072493	1072494	LOC_Os01g02920.1													15	0.8667	13	0.7692
Chr1	1090384	1090385	LOC_Os01g02940.1									11	1	11	1
Chr1	1090370	1090371	LOC_Os01g02940.1									12	0.9167	16	0.9375
Chr1	1090058	1090059	LOC_Os01g02940.1									11	0.9091	15	0.9333
Chr1	1090388	1090389	LOC_Os01g02940.2									15	0.8	18	0.8333
Chr1	1090384	1090385	LOC_Os01g02940.2									11	1	16	1
Chr1	1090370	1090371	LOC_Os01g02940.2									14	0.7857	21	1
Chr1	1090058	1090059	LOC_Os01g02940.2									18	0.8889	17	0.9412
Chr1	1090384	1090385	LOC_Os01g02940.3									17	0.8824	12	0.9167
Chr1	1090370	1090371	LOC_Os01g02940.3									16	0.8125	16	0.875
Chr1	1090058	1090059	LOC_Os01g02940.3									17	0.9412	15	0.9333
Chr1	1090025	1090026	LOC_Os01g02940.3									13	0.8462	12	0.9167
Chr1	1090022	1090023	LOC_Os01g02940.3									20	0.85	12	0.9167
Chr1	1090388	1090389	LOC_Os01g02940.4									16	0.75	25	0.84
Chr1	1090384	1090385	LOC_Os01g02940.4									17	0.9412	25	0.92
Chr1	1090370	1090371	LOC_Os01g02940.4									17	0.7647	30	0.7667
Chr1	1090070	1090071	LOC_Os01g02940.4									13	0.8462	25	0.88
Chr1	1090058	1090059	LOC_Os01g02940.4									14	1	30	0.9333
Chr1	1090025	1090026	LOC_Os01g02940.4									12	0.8333	28	0.8929
Chr1	1090022	1090023	LOC_Os01g02940.4									13	0.7692	19	0.8421
Chr1	1090019	1090020	LOC_Os01g02940.4									13	0.7692	25	0.88
Chr1	1090370	1090371	LOC_Os01g02940.6									13	0.8462	12	0.9167
Chr1	1090369	1090370	LOC_Os01g02940.6									12	0.75	11	0.8182
Chr1	1090058	1090059	LOC_Os01g02940.6									13	0.9231	13	0.8462
Chr1	1090025	1090026	LOC_Os01g02940.6									13	0.8462	11	0.8182
Chr1	1105046	1105047	LOC_Os01g02960.1									12	0.8333	18	1	14	1	14	0.9286	11	0.9091
Chr1	1106741	1106742	LOC_Os01g02960.1									26	0.8462	25	0.8
Chr1	1152694	1152695	LOC_Os01g03020.1																					22	0.8636	15	0.8
Chr1	1148310	1148311	LOC_Os01g03020.1																					15	0.8	14	0.8571
Chr1	1148275	1148276	LOC_Os01g03020.1																					24	0.75	23	0.7391
Chr1	1148100	1148101	LOC_Os01g03020.1																					27	0.7407	24	0.7083
Chr1	1148053	1148054	LOC_Os01g03020.1					18	0.8889			12	0.9167											32	0.8438	27	0.7778
Chr1	1148036	1148037	LOC_Os01g03020.1																					18	0.8333	12	0.9167
Chr1	1147557	1147558	LOC_Os01g03020.1																					21	0.9048	13	0.7692
Chr1	1147515	1147516	LOC_Os01g03020.1					14	0.9286															21	0.8571	17	0.8235
Chr1	1146597	1146598	LOC_Os01g03020.1																					15	1	11	0.9091
Chr1	1146490	1146491	LOC_Os01g03020.1					19	0.7895															32	0.9062	20	0.75
Chr1	1146072	1146073	LOC_Os01g03020.1					20	0.9									12	1					25	0.96	25	0.92
Chr1	1146016	1146017	LOC_Os01g03020.1					20	0.8			15	0.8667			12	0.8333							24	0.7917	21	0.8095
Chr1	1145966	1145967	LOC_Os01g03020.1					22	0.8182			13	0.9231											30	0.8	29	0.7241
Chr1	1151960	1151961	LOC_Os01g03020.t2																					21	0.7619	11	0.8182
Chr1	1153053	1153054	LOC_Os01g03020.t2																					25	0.84	22	0.7273
Chr1	1153396	1153397	LOC_Os01g03020.t2													12	1							25	0.96	21	0.9524
Chr1	1153359	1153360	LOC_Os01g03020.t2																					14	0.7857	11	1
Chr1	1153749	1153750	LOC_Os01g03020.t2																					13	0.9231	16	0.8125
Chr1	1153712	1153713	LOC_Os01g03020.t2																					20	0.75	14	0.7143
Chr1	1154248	1154249	LOC_Os01g03020.t2					11	0.7273							12	0.8333							24	0.75	21	0.7143
Chr1	1155084	1155085	LOC_Os01g03020.t2																					13	0.7692	11	0.7273
Chr1	1155001	1155002	LOC_Os01g03020.t2																					19	0.9474	15	0.9333
Chr1	1154945	1154946	LOC_Os01g03020.t2					18	0.8333							13	0.7692							17	0.7647	16	0.75
Chr1	1154895	1154896	LOC_Os01g03020.t2					15	0.8667							11	0.9091							19	0.7895	15	0.8667
Chr1	1158340	1158341	LOC_Os01g03030.1					11	1	13	0.9231					17	0.8824
Chr1	1156793	1156794	LOC_Os01g03030.1	27	0.963	28	0.9643	33	0.9394	33	0.9697	23	1	19	1	46	0.9565	50	0.94			11	0.9091	36	0.9722	21	1
Chr1	1156644	1156645	LOC_Os01g03030.1					15	1	13	1	11	1			15	1	19	1					11	1
Chr1	1156597	1156598	LOC_Os01g03030.1													13	0.7692	17	0.7647
Chr1	1155634	1155635	LOC_Os01g03030.1					25	0.76	26	0.7692
Chr1	1155431	1155432	LOC_Os01g03030.1					15	0.9333	15	0.7333													17	0.7647
Chr1	1155412	1155413	LOC_Os01g03030.1	30	0.7333	36	0.9167	46	0.8913	47	0.9362	29	0.931	23	0.9565	86	0.7674			12	0.8333			30	0.8333	23	0.8696
Chr1	1156793	1156794	LOC_Os01g03030.2													17	1	19	1
Chr1	1155412	1155413	LOC_Os01g03030.2	19	0.7368	11	0.8182	14	0.9286	23	0.8261	19	0.9474	21	0.8571			47	0.7447			12	0.9167
Chr1	1164585	1164586	LOC_Os01g03040.1					41	0.7561	27	0.8889							11	0.8182							14	0.7857
Chr1	1164541	1164542	LOC_Os01g03040.1					23	0.9565	11	1															11	1
Chr1	1164497	1164498	LOC_Os01g03040.1					57	0.7368	37	0.7027													21	0.7619
Chr1	1164478	1164479	LOC_Os01g03040.1					45	0.7556	26	0.7308
Chr1	1164120	1164121	LOC_Os01g03040.1					111	0.9369	90	0.9556	14	0.9286	11	1	30	0.8667	29	0.931					25	0.84	34	0.8235
Chr1	1164119	1164120	LOC_Os01g03040.1					104	0.9231	83	0.9398	13	0.9231			27	0.8889	33	0.9091					25	0.8	35	0.8286
Chr1	1164024	1164025	LOC_Os01g03040.1					33	0.9091	26	0.9231
Chr1	1160477	1160478	LOC_Os01g03040.1									25	0.72	19	0.7368
Chr1	1160475	1160476	LOC_Os01g03040.1									27	0.7407	14	0.7143
Chr1	1160430	1160431	LOC_Os01g03040.1					42	0.9762	24	0.875					13	1
Chr1	1160380	1160381	LOC_Os01g03040.1													15	0.7333	14	0.7857
Chr1	1160356	1160357	LOC_Os01g03040.1					187	0.9251	148	0.9324	20	0.85	16	0.75	63	0.9841	58	0.8966					38	0.9211	36	0.8889
Chr1	1160351	1160352	LOC_Os01g03040.1					127	0.8819	113	0.9027	21	0.7619	17	0.8824	42	0.9524	43	0.7907					29	0.8621	23	0.8261
Chr1	1160347	1160348	LOC_Os01g03040.1					292	0.7568	247	0.8097	36	0.75			95	0.7684	92	0.7283					58	0.7931	45	0.7556
Chr1	1160330	1160331	LOC_Os01g03040.1					262	0.9466	219	0.9269	36	0.9722	24	0.875	87	0.8966	92	0.9348	12	1			47	0.8511	42	0.9524
Chr1	1160254	1160255	LOC_Os01g03040.1					198	0.7828	161	0.7888	29	0.8621			65	0.8769	62	0.7258					40	0.75	32	0.7188
Chr1	1167188	1167189	LOC_Os01g03050.1																	12	0.9167	14	0.8571
Chr1	1167871	1167872	LOC_Os01g03050.1																	26	0.7692	17	0.9412
Chr1	1167891	1167892	LOC_Os01g03050.1									12	0.75			16	0.75			46	0.7391	18	0.8333	11	0.7273
Chr1	1167973	1167974	LOC_Os01g03050.1																	18	0.8333	18	0.8333
Chr1	1167976	1167977	LOC_Os01g03050.1									11	0.9091	18	0.9444			11	0.9091	46	0.9348	34	1	11	1
Chr1	1167997	1167998	LOC_Os01g03050.1											14	0.8571					24	0.9583	20	0.85
Chr1	1168091	1168092	LOC_Os01g03050.1											15	0.8667			12	0.9167	33	0.7879	25	0.72
Chr1	1168093	1168094	LOC_Os01g03050.1					11	1			12	1	17	1	15	1	13	1	37	0.9459	36	1
Chr1	1168119	1168120	LOC_Os01g03050.1					11	1									20	0.8	45	0.8667	46	0.7174	14	0.7857
Chr1	1168134	1168135	LOC_Os01g03050.1																	22	0.7273	20	0.9
Chr1	1168335	1168336	LOC_Os01g03050.1																	11	0.7273	15	0.8667
Chr1	1169437	1169438	LOC_Os01g03060.1					16	1			15	0.9333	24	0.9167	32	0.9688	25	1							13	1
Chr1	1169248	1169249	LOC_Os01g03060.1					13	1	13	1			22	0.9545	31	0.8387	35	0.9714
Chr1	1169183	1169184	LOC_Os01g03060.1					13	0.8462	12	0.9167			15	0.8	18	0.8333	23	0.913
Chr1	1169159	1169160	LOC_Os01g03060.1					16	0.75			15	0.8			35	0.8286	32	0.8438	13	0.9231
Chr1	1169075	1169076	LOC_Os01g03060.1									12	0.75	13	0.9231	16	0.75	17	0.8235
Chr1	1169032	1169033	LOC_Os01g03060.1							11	1	16	0.8125			19	0.9474	22	0.8182	11	0.7273
Chr1	1168980	1168981	LOC_Os01g03060.1					13	0.8462	16	0.9375	15	0.9333	20	0.95	26	1	33	0.9394							11	0.7273
Chr1	1168895	1168896	LOC_Os01g03060.1					11	1	17	1	19	1	16	1	35	0.9714	28	0.9643	13	1
Chr1	1168707	1168708	LOC_Os01g03060.1					13	0.9231	12	1	14	0.9286	20	0.9	18	0.7778	28	0.8571	16	0.875
Chr1	1168699	1168700	LOC_Os01g03060.1									11	0.8182	14	0.7857
Chr1	1169773	1169774	LOC_Os01g03060.2													12	0.8333	13	0.9231
Chr1	1169736	1169737	LOC_Os01g03060.2													20	0.9	16	0.875
Chr1	1169733	1169734	LOC_Os01g03060.2													14	1	17	1
Chr1	1169619	1169620	LOC_Os01g03060.2													21	1	26	1							12	0.9167
Chr1	1169557	1169558	LOC_Os01g03060.2					14	0.7143			18	0.7222	11	0.8182
Chr1	1169437	1169438	LOC_Os01g03060.2					18	1	18	1	20	0.95	25	1	50	0.94	41	0.9024							17	1
Chr1	1169382	1169383	LOC_Os01g03060.2							19	0.8947					32	0.7812	32	0.75
Chr1	1169248	1169249	LOC_Os01g03060.2					20	1	15	1	23	0.913	23	0.913	40	0.975	44	0.9545							12	0.8333
Chr1	1169183	1169184	LOC_Os01g03060.2							19	0.7895	17	0.8235	17	0.8235	33	0.8485	40	0.85
Chr1	1169159	1169160	LOC_Os01g03060.2					11	0.9091	18	0.8333	23	0.8261			43	0.814	43	0.8372							13	0.8462
Chr1	1169075	1169076	LOC_Os01g03060.2									11	0.9091			23	0.8261	17	0.8235
Chr1	1169032	1169033	LOC_Os01g03060.2					12	0.9167	14	1	21	0.7143	18	0.7778	38	0.8684	35	0.8							14	1
Chr1	1169016	1169017	LOC_Os01g03060.2							14	0.7857					23	0.7391	20	0.75
Chr1	1168980	1168981	LOC_Os01g03060.2							12	0.75	16	1	22	0.9545	35	0.9143	42	0.9048					11	0.9091
Chr1	1168947	1168948	LOC_Os01g03060.2													19	0.7895	22	0.7727
Chr1	1168895	1168896	LOC_Os01g03060.2					13	1	11	1	16	0.9375	20	1	39	0.9744	40	0.925
Chr1	1168775	1168776	LOC_Os01g03060.2													18	0.8889	18	0.8333
Chr1	1168707	1168708	LOC_Os01g03060.2							15	0.8667	13	0.9231	19	0.9474	29	0.931	35	0.7143			14	1
Chr1	1169619	1169620	LOC_Os01g03060.3					13	1			19	1	13	1	19	1									11	0.9091
Chr1	1169467	1169468	LOC_Os01g03060.3													24	0.75	16	0.8125							13	0.8462
Chr1	1169443	1169444	LOC_Os01g03060.3					18	0.7778	13	0.8462	19	0.8421
Chr1	1169437	1169438	LOC_Os01g03060.3					23	0.9565	17	0.8824	32	1	28	0.8929	44	0.9773	28	0.9286							14	0.9286
Chr1	1169382	1169383	LOC_Os01g03060.3					14	0.7143			15	0.7333	18	0.8333	44	0.7273					12	0.75
Chr1	1169248	1169249	LOC_Os01g03060.3					14	1	15	1	27	0.9259	30	0.9667	36	0.8333	26	0.8462							15	1
Chr1	1169183	1169184	LOC_Os01g03060.3					13	0.9231	14	0.9286	16	0.75			32	0.75	27	0.7778							14	1
Chr1	1169159	1169160	LOC_Os01g03060.3			11	0.7273	18	0.8889	18	1	26	0.9615	28	0.8571	47	0.8298	33	0.8182	11	0.7273
Chr1	1169032	1169033	LOC_Os01g03060.3					19	0.7895	16	1	17	0.8824	24	0.75	33	0.7879	27	0.9259							12	0.9167
Chr1	1169016	1169017	LOC_Os01g03060.3									14	0.7857	14	0.7143	18	0.7222
Chr1	1168980	1168981	LOC_Os01g03060.3					11	0.8182	11	1	16	1	24	0.9167	40	0.85	24	1							11	0.9091
Chr1	1168947	1168948	LOC_Os01g03060.3													18	0.8889	18	0.8333
Chr1	1168895	1168896	LOC_Os01g03060.3					12	1	15	0.9333	24	0.9583	21	0.9524	49	1	38	1			13	0.9231
Chr1	1168775	1168776	LOC_Os01g03060.3									14	0.7143			16	1	11	0.8182
Chr1	1168707	1168708	LOC_Os01g03060.3					17	1			19	0.8421	18	0.8333	22	0.9091	27	0.8889			11	1			12	0.9167
Chr1	1176425	1176426	LOC_Os01g03070.1									13	1	23	1	12	1	13	1	12	1			12	1
Chr1	1176415	1176416	LOC_Os01g03070.1									17	1	30	1	18	1	16	1	17	1			16	1
Chr1	1176084	1176085	LOC_Os01g03070.1									20	0.95	22	0.9545	15	0.9333	23	0.9565	11	0.7273			16	0.9375
Chr1	1174775	1174776	LOC_Os01g03070.1									34	0.8529	55	0.7818	39	0.7949					20	0.75	23	0.7826
Chr1	1174774	1174775	LOC_Os01g03070.1									21	0.8571	30	0.8667	25	0.92	24	0.8333	23	0.8261			17	1
Chr1	1174152	1174153	LOC_Os01g03070.1													18	0.7778	12	0.75
Chr1	1173377	1173378	LOC_Os01g03070.1									26	0.7692	35	0.9429	28	0.9643	22	0.9545	21	0.9048	13	0.9231
Chr1	1172618	1172619	LOC_Os01g03070.1					17	0.9412			64	0.9062	69	0.8696	74	0.8919	64	0.9531	51	0.902	22	0.9091	39	0.8718	22	0.9091
Chr1	1172615	1172616	LOC_Os01g03070.1					17	0.7059			58	0.8966	69	0.7101	49	0.7959	59	0.7797	49	0.7551	26	0.7308	26	0.8846	13	0.9231
Chr1	1172542	1172543	LOC_Os01g03070.1									60	0.9333	59	0.8983	63	0.8254	56	0.9464	47	0.9149	19	0.8421	34	0.9118	16	0.75
Chr1	1172539	1172540	LOC_Os01g03070.1									16	1	24	1	18	1	16	1	19	1
Chr1	1172515	1172516	LOC_Os01g03070.1									44	0.7727	80	0.8125					40	0.825	31	0.7742
Chr1	1172482	1172483	LOC_Os01g03070.1									54	0.9815	65	0.9692	54	0.9444	56	0.9643	32	0.9375	20	0.95	29	0.931	11	1
Chr1	1172470	1172471	LOC_Os01g03070.1									15	0.8667	19	0.8947	18	0.7222
Chr1	1172467	1172468	LOC_Os01g03070.1									19	0.9474	14	1	15	1	13	0.9231	18	0.8889
Chr1	1172458	1172459	LOC_Os01g03070.1									17	0.8824	18	0.8333	14	1
Chr1	1172455	1172456	LOC_Os01g03070.1									15	1	17	0.9412	15	1	16	1
Chr1	1172446	1172447	LOC_Os01g03070.1					13	1			28	0.9286	43	0.9302	37	1	40	0.925	25	1					11	1
Chr1	1172443	1172444	LOC_Os01g03070.1									20	1	28	1	25	1	14	1	19	1
Chr1	1172275	1172276	LOC_Os01g03070.1									35	1	39	1	38	1	43	1	23	1	19	1	15	1	13	1
Chr1	1172249	1172250	LOC_Os01g03070.1					12	0.9167			64	0.9062	61	0.8852	48	0.8125	55	0.8182	53	0.8868	24	0.8333	18	0.8333	13	0.8462
Chr1	1172248	1172249	LOC_Os01g03070.1									88	0.7273	110	0.7091			81	0.8025	72	0.7917	46	0.7174	28	0.8214
Chr1	1172244	1172245	LOC_Os01g03070.1					24	0.7083	18	0.9444			105	0.7143			92	0.7717	56	0.7321			35	0.7143
Chr1	1172117	1172118	LOC_Os01g03070.1									35	0.8857	42	0.8571	48	0.8542	38	0.8158	25	0.88	14	0.7857
Chr1	1172081	1172082	LOC_Os01g03070.1					25	0.8	22	0.7273	108	0.787	140	0.7143			106	0.7547	93	0.828			35	0.7429
Chr1	1172039	1172040	LOC_Os01g03070.1							22	0.8182	117	0.7179	119	0.7647	106	0.8019	105	0.8381
Chr1	1172033	1172034	LOC_Os01g03070.1	20	1			31	0.9032	30	0.8667	126	0.873	161	0.8571	126	0.881	136	0.9338	100	0.87	65	0.9077	42	0.881	35	0.8
Chr1	1171991	1171992	LOC_Os01g03070.1					14	0.7143	16	0.8125	84	0.7262	102	0.7255			62	0.7097	56	0.7679					19	0.7895
Chr1	1171983	1171984	LOC_Os01g03070.1	16	0.75			26	0.7308	27	0.8148	138	0.7246	150	0.7467	131	0.7557	120	0.8	96	0.7083	58	0.7759	39	0.8718	30	0.7667
Chr1	1171965	1171966	LOC_Os01g03070.1									20	0.85			18	0.8333	15	0.8667	14	0.7857	12	0.8333
Chr1	1171952	1171953	LOC_Os01g03070.1	12	0.75																			22	0.7273	19	0.7895
Chr1	1173294	1173295	LOC_Os01g03070.2													11	0.9091	17	0.8235
Chr1	1172618	1172619	LOC_Os01g03070.2							11	0.7273	41	0.8293	44	0.9091	31	0.9677	24	0.875	24	0.875	22	1	20	0.95	19	0.8947
Chr1	1172615	1172616	LOC_Os01g03070.2									26	0.7692	32	0.8125	29	0.7586	20	0.9	20	0.9			20	0.75	15	0.9333
Chr1	1172548	1172549	LOC_Os01g03070.2																	20	0.8	21	0.7143
Chr1	1172542	1172543	LOC_Os01g03070.2					14	1			41	0.8537	37	0.8919	34	0.8235	37	0.8378	23	0.8696	22	0.9545	17	1	16	0.9375
Chr1	1172539	1172540	LOC_Os01g03070.2									15	1	18	1	16	1
Chr1	1172515	1172516	LOC_Os01g03070.2					14	0.7143			32	0.7812	44	0.7727	28	0.7143			25	0.88	19	0.7368
Chr1	1172482	1172483	LOC_Os01g03070.2					15	1			37	0.9459	41	1	26	0.9615	31	0.9677	15	1	25	0.96	13	0.8462
Chr1	1172467	1172468	LOC_Os01g03070.2									16	0.875	15	1	11	1
Chr1	1172455	1172456	LOC_Os01g03070.2									14	1	13	1
Chr1	1172446	1172447	LOC_Os01g03070.2									25	0.96	26	0.9231	26	1	17	1	13	1	14	1
Chr1	1172443	1172444	LOC_Os01g03070.2									19	1	19	0.9474	16	1	17	1	14	1
Chr1	1172275	1172276	LOC_Os01g03070.2									52	1	28	1	23	1	26	1	14	1	18	1			13	1
Chr1	1172249	1172250	LOC_Os01g03070.2					11	0.8182	11	0.8182	49	0.8163	51	0.9216	27	0.8889	34	0.8529	22	0.9545	22	0.9091	15	0.8
Chr1	1172248	1172249	LOC_Os01g03070.2					17	0.7059	13	0.8462	73	0.8082	71	0.8028	54	0.7037	60	0.7833	37	0.7568	36	0.75
Chr1	1172244	1172245	LOC_Os01g03070.2							13	0.7692	72	0.7639	75	0.7067			60	0.85
Chr1	1172117	1172118	LOC_Os01g03070.2									40	0.85	37	0.9189	26	0.7692	21	0.9048	24	0.875
Chr1	1172081	1172082	LOC_Os01g03070.2													59	0.8305					57	0.7895	17	0.7647	17	0.7647
Chr1	1172039	1172040	LOC_Os01g03070.2					20	0.75	22	0.8182	110	0.7909	112	0.7857			73	0.8082			54	0.7222
Chr1	1172033	1172034	LOC_Os01g03070.2	17	0.8824			27	0.963	26	0.8846	124	0.8629	108	0.7685	78	0.859	90	0.8778	59	0.7797	59	0.8983	29	1	23	0.8696
Chr1	1172028	1172029	LOC_Os01g03070.2	15	0.8			24	0.7917	20	0.9			98	0.7449	73	0.7397	95	0.7684					23	0.8696	20	0.85
Chr1	1171991	1171992	LOC_Os01g03070.2	12	0.8333			13	0.9231							51	0.8039	55	0.8	34	0.7059	30	0.8			16	0.8125
Chr1	1171983	1171984	LOC_Os01g03070.2	13	0.8462			27	0.7407	27	0.8148	146	0.8425					87	0.8161	63	0.7619	58	0.7241	29	0.7586
Chr1	1171965	1171966	LOC_Os01g03070.2									24	0.7917	15	0.8667			18	0.7778
Chr1	1183521	1183522	LOC_Os01g03090.1									31	0.8387	29	0.8276			17	0.8824	25	0.72			19	0.7895
Chr1	1183541	1183542	LOC_Os01g03090.1											47	0.7234	28	0.7143	34	0.7647			30	0.7667	36	0.75
Chr1	1183698	1183699	LOC_Os01g03090.1					23	0.7391			61	0.8852	45	0.8444	24	0.7917	24	0.75	36	0.8611	25	0.8	30	0.8333
Chr1	1183757	1183758	LOC_Os01g03090.1													16	0.8125	16	0.75	14	0.7857	15	0.7333	13	0.7692
Chr1	1183759	1183760	LOC_Os01g03090.1					15	0.7333			27	0.7407			13	0.7692	15	0.8667	14	0.8571	11	1	15	0.8	14	0.7857
Chr1	1183760	1183761	LOC_Os01g03090.1									26	0.7692			11	0.8182	15	0.8667	16	0.875	13	1	14	0.7857	16	0.8125
Chr1	1183786	1183787	LOC_Os01g03090.1					30	0.7667	26	0.7692	55	0.8	55	0.8182	31	0.8065	24	0.7917	36	0.7778	24	0.7917	28	0.75	28	0.75
Chr1	1183799	1183800	LOC_Os01g03090.1					14	0.7143	13	0.9231											11	0.7273			14	0.7143
Chr1	1184023	1184024	LOC_Os01g03090.1					23	1			41	0.9756	36	1	19	1	27	1	32	0.9688	13	0.8462	15	1	15	0.8667
Chr1	1184044	1184045	LOC_Os01g03090.1	12	0.75	14	0.9286	48	0.8542	33	0.7879	81	0.8765	83	0.9277	44	0.8864	38	0.7895	54	0.8333	35	0.8	41	0.9268	47	0.8936
Chr1	1184653	1184654	LOC_Os01g03090.1					27	0.9259	23	0.9565	50	0.94	60	0.8833	26	0.8462	35	0.9714	43	0.8605	30	0.9	19	1	18	0.8889
Chr1	1184656	1184657	LOC_Os01g03090.1					35	0.8571	27	0.8519	58	0.7931	57	0.7544	45	0.7333	37	0.8649	38	0.7632			34	0.8529	31	0.8387
Chr1	1184683	1184684	LOC_Os01g03090.1	13	1			45	0.8667	31	0.8387	75	0.92	67	0.791	46	0.913	57	0.8947	53	0.8491	37	0.8649	39	0.8205	33	0.9091
Chr1	1184699	1184700	LOC_Os01g03090.1							21	0.8571	36	0.8611	41	0.7561	22	0.7273	20	0.85	27	0.7407	19	0.8421	20	0.75
Chr1	1184702	1184703	LOC_Os01g03090.1					16	0.75	14	0.7143	31	0.8065	29	0.8276									19	0.7368
Chr1	1185305	1185306	LOC_Os01g03090.1	14	0.7143	11	0.8182			39	0.7949	91	0.7033	87	0.7126							43	0.7209	40	0.725
Chr1	1185357	1185358	LOC_Os01g03090.1					31	0.8387			43	0.907	37	0.8108	24	0.9583	26	1	29	0.8621	26	0.9231	25	0.72
Chr1	1185379	1185380	LOC_Os01g03090.1			12	0.8333					85	0.8	88	0.7614			58	0.7241	69	0.7246	39	0.8205
Chr1	1185940	1185941	LOC_Os01g03090.1			14	0.7857	60	0.7667	37	0.7297	103	0.8058	103	0.8058			62	0.7742	77	0.8052	48	0.7917	45	0.8667	41	0.7073
Chr1	1186372	1186373	LOC_Os01g03090.1	12	0.75					16	0.8125	46	0.8478	47	0.766	30	0.8					15	0.7333	19	0.8947	21	1
Chr1	1186449	1186450	LOC_Os01g03090.1					12	0.9167			20	0.85	22	0.8636	12	0.8333	12	0.9167	11	0.7273	17	0.8235			11	0.8182
Chr1	1186454	1186455	LOC_Os01g03090.1	13	0.8462			43	0.9767	25	0.96	68	0.9559	75	0.88	40	0.875	45	0.9778	49	0.9388	32	0.9062	27	0.8519	29	0.931
Chr1	1186472	1186473	LOC_Os01g03090.1					34	0.7647	32	0.7188					29	0.7931	37	0.7297	46	0.7609	32	0.75
Chr1	1186581	1186582	LOC_Os01g03090.1					25	0.72	22	0.8182
Chr1	1186661	1186662	LOC_Os01g03090.1					16	0.8125			28	0.7857	33	0.7879			17	0.7647					15	0.8
Chr1	1184683	1184684	LOC_Os01g03090.2					11	1							12	0.9167	12	0.9167
Chr1	1185305	1185306	LOC_Os01g03090.2											12	0.8333	16	0.8125	13	0.7692
Chr1	1185940	1185941	LOC_Os01g03090.2					11	1			25	0.72	20	0.8	20	0.75	17	0.7059
Chr1	1186454	1186455	LOC_Os01g03090.2									18	0.9444	12	0.8333			18	1	12	0.9167	12	0.9167
Chr1	1186581	1186582	LOC_Os01g03090.2									15	0.7333	12	0.75							14	0.9286
Chr1	1201391	1201392	LOC_Os01g03110.1									12	1	13	1
Chr1	1201088	1201089	LOC_Os01g03110.1									19	0.7895	25	0.92
Chr1	1200964	1200965	LOC_Os01g03110.1									16	0.875	11	0.7273
Chr1	1200576	1200577	LOC_Os01g03110.1									13	0.9231	16	0.875
Chr1	1200561	1200562	LOC_Os01g03110.1			14	1					28	1	29	1					16	1	13	1
Chr1	1199693	1199694	LOC_Os01g03110.1			14	0.8571					28	0.75	39	0.7949	12	0.75			12	0.75
Chr1	1199609	1199610	LOC_Os01g03110.1	23	0.8696							46	0.7174	55	0.7273	28	0.8571	23	0.8696	21	0.8571	13	0.7692
Chr1	1199587	1199588	LOC_Os01g03110.1	11	0.8182	11	1					44	0.8636	37	0.7838
Chr1	1199309	1199310	LOC_Os01g03110.1	12	1							35	0.8857	40	1	20	1	21	1	14	1	15	0.9333
Chr1	1199271	1199272	LOC_Os01g03110.1									48	0.9375	52	0.8462	17	0.9412	18	0.9444	18	0.8889	14	0.9286
Chr1	1199221	1199222	LOC_Os01g03110.1			11	0.7273					53	0.7925	58	0.7586			15	0.8
Chr1	1199170	1199171	LOC_Os01g03110.1									34	0.8529	44	0.7273	11	1	16	0.9375	20	0.9
Chr1	1199163	1199164	LOC_Os01g03110.1	12	0.75	11	0.9091					71	0.8873	72	0.875	24	0.7917	30	0.8667	37	0.9189	25	0.8
Chr1	1199123	1199124	LOC_Os01g03110.1																	16	0.75	14	0.7143
Chr1	1199083	1199084	LOC_Os01g03110.1									42	0.8571	43	0.814	18	0.8889	24	0.75	19	0.7895	11	0.7273
Chr1	1199082	1199083	LOC_Os01g03110.1	11	0.8182							59	0.7627	66	0.8333			31	0.871	29	0.8276	23	0.7826
Chr1	1199070	1199071	LOC_Os01g03110.1	15	0.8667	11	0.9091					66	0.9394	69	0.942	28	0.8929	31	0.9355	21	0.9524	21	0.8571
Chr1	1199063	1199064	LOC_Os01g03110.1	28	0.8214	22	0.8636					146	0.8973	168	0.8571	54	0.8519	55	0.8364	67	0.9104	54	0.9074
Chr1	1199059	1199060	LOC_Os01g03110.1			15	0.7333									28	0.7143			29	0.7931	28	0.7143
Chr1	1198784	1198785	LOC_Os01g03110.1									133	0.8045	137	0.781	42	0.8095	58	0.8793	57	0.7544	42	0.9048
Chr1	1198724	1198725	LOC_Os01g03110.1									18	0.8333	18	0.8889
Chr1	1217564	1217565	LOC_Os01g03130.1													13	0.7692	11	0.7273
Chr1	1217528	1217529	LOC_Os01g03130.1													24	1	31	0.9677
Chr1	1217527	1217528	LOC_Os01g03130.1													28	1	27	0.963
Chr1	1217524	1217525	LOC_Os01g03130.1													24	1	17	1
Chr1	1217523	1217524	LOC_Os01g03130.1													24	0.875	11	0.7273
Chr1	1217475	1217476	LOC_Os01g03130.1													38	1	33	1
Chr1	1217470	1217471	LOC_Os01g03130.1									12	1			38	1	50	1
Chr1	1217447	1217448	LOC_Os01g03130.1									18	0.8333	11	0.7273
Chr1	1230175	1230176	LOC_Os01g03144.1																					24	0.875	16	0.75
Chr1	1229603	1229604	LOC_Os01g03144.1																					28	1	29	1
Chr1	1229559	1229560	LOC_Os01g03144.1																					11	0.9091	12	0.8333
Chr1	1229350	1229351	LOC_Os01g03144.1																					17	1	24	1
Chr1	1229308	1229309	LOC_Os01g03144.1																					16	0.8125	16	0.8125
Chr1	1229298	1229299	LOC_Os01g03144.1																					13	0.7692	11	0.8182
Chr1	1228025	1228026	LOC_Os01g03144.1									11	0.7273							14	0.8571			36	0.8056	26	0.9231
Chr1	1227411	1227412	LOC_Os01g03144.1																					26	0.7308	21	0.7619
Chr1	1227402	1227403	LOC_Os01g03144.1																	15	1			28	0.9643	24	0.9583
Chr1	1226571	1226572	LOC_Os01g03144.1													12	0.8333	12	0.75
Chr1	1226541	1226542	LOC_Os01g03144.1											13	0.9231	12	0.8333	12	0.8333	18	0.8333			36	0.7778	36	0.7778
Chr1	1226533	1226534	LOC_Os01g03144.1													14	0.7143							33	0.8788	24	0.875
Chr1	1226278	1226279	LOC_Os01g03144.1																	13	0.7692			26	0.7308	30	0.7333
Chr1	1226228	1226229	LOC_Os01g03144.1															11	0.9091	19	0.7368			40	0.85	27	0.7778
Chr1	1226155	1226156	LOC_Os01g03144.1											14	0.7857	12	0.8333			20	0.95	13	0.9231	38	0.8947	32	0.9375
Chr1	1225903	1225904	LOC_Os01g03144.1													12	0.8333			13	0.7692	11	0.8182	34	0.8824	23	0.8261
Chr1	1225865	1225866	LOC_Os01g03144.1					12	0.9167			13	0.7692	17	0.9412	20	0.85	17	0.8235	26	0.9231	16	0.75	36	0.7222	39	0.9231
Chr1	1225785	1225786	LOC_Os01g03144.1									13	1	11	0.8182	18	0.8333	13	0.7692	18	0.7222			33	0.8788	33	0.9394
Chr1	1225783	1225784	LOC_Os01g03144.1																					11	0.9091	13	1
Chr1	1225659	1225660	LOC_Os01g03144.1									13	1	13	0.8462	14	0.9286	15	0.8	25	0.92			22	0.9545	27	1
Chr1	1225658	1225659	LOC_Os01g03144.1											11	1	16	1			19	0.9474			13	0.9231	16	1
Chr1	1225153	1225154	LOC_Os01g03144.1											16	0.9375	18	0.8889	15	0.9333	13	0.9231			20	0.8
Chr1	1225139	1225140	LOC_Os01g03144.1							13	1	15	0.8667	17	1	23	1	21	1	21	1	16	1	26	1	33	1
Chr1	1224318	1224319	LOC_Os01g03144.1									21	1	18	1	25	0.96	20	1	27	1	20	1	24	1	12	0.9167
Chr1	1224261	1224262	LOC_Os01g03144.1											13	0.8462			17	0.7647	19	0.7895	12	0.75	25	0.92	17	0.7059
Chr1	1224246	1224247	LOC_Os01g03144.1					12	0.9167			14	1	20	0.95	21	0.9048	17	0.8824	14	1	12	1	21	1	23	1
Chr1	1224245	1224246	LOC_Os01g03144.1					14	0.9286			21	0.9524	24	0.9583	22	0.9091	22	0.8636	26	1	15	1	30	0.9667	32	0.9688
Chr1	1224222	1224223	LOC_Os01g03144.1					15	0.8			23	0.8696	20	0.75	27	0.7407	25	0.76	31	0.7742	13	0.7692	43	0.8837	37	0.8919
Chr1	1224101	1224102	LOC_Os01g03144.1									15	0.8					22	0.9091	34	0.7353	17	0.8235
Chr1	1224012	1224013	LOC_Os01g03144.1											11	0.8182	16	1			21	0.9048	11	1	17	0.9412	24	0.9583
Chr1	1223969	1223970	LOC_Os01g03144.1													14	0.7143			13	0.8462			16	0.875	15	0.8
Chr1	1223840	1223841	LOC_Os01g03144.1													23	0.7826	33	0.8485
Chr1	1223763	1223764	LOC_Os01g03144.1													15	0.9333	20	0.9
Chr1	1223699	1223700	LOC_Os01g03144.1									11	0.8182			17	0.7647	21	0.7143
Chr1	1223625	1223626	LOC_Os01g03144.1													19	0.9474	17	0.7647
Chr1	1223553	1223554	LOC_Os01g03144.1									18	0.7778			21	1	49	0.8776
Chr1	1223502	1223503	LOC_Os01g03144.1													28	0.7143	33	0.8182
Chr1	1223499	1223500	LOC_Os01g03144.1											12	0.9167	32	0.9375	38	0.9737
Chr1	1223496	1223497	LOC_Os01g03144.1									17	1	15	1	37	1	30	1
Chr1	1223453	1223454	LOC_Os01g03144.1									11	0.7273			14	1	21	0.7619
Chr1	1223397	1223398	LOC_Os01g03144.1									18	0.7778	13	0.8462	25	0.8	44	0.7045
Chr1	1223394	1223395	LOC_Os01g03144.1									15	0.9333	12	0.9167	30	0.7667	44	0.7955
Chr1	1223387	1223388	LOC_Os01g03144.1													16	0.75	29	0.931
Chr1	1223324	1223325	LOC_Os01g03144.1									16	0.9375	13	0.7692	20	0.85	41	0.7317
Chr1	1223321	1223322	LOC_Os01g03144.1									12	1	13	0.8462	19	0.8947	23	1
Chr1	1223309	1223310	LOC_Os01g03144.1													18	0.8889	43	0.8372
Chr1	1223243	1223244	LOC_Os01g03144.1									19	0.7895	20	0.8	15	1	43	0.814
Chr1	1223208	1223209	LOC_Os01g03144.1									39	0.9744	40	1	50	0.98	78	0.9744
Chr1	1223205	1223206	LOC_Os01g03144.1									68	1	61	1	78	0.9872	117	1					15	0.9333
Chr1	1226730	1226731	LOC_Os01g03144.t1									12	1	16	1
Chr1	1226657	1226658	LOC_Os01g03144.t1									15	0.9333	15	0.9333			12	0.9167	11	1
Chr1	1226634	1226635	LOC_Os01g03144.t1									15	0.8667	17	0.8824			14	0.7857
Chr1	1228855	1228856	LOC_Os01g03144.t1									11	0.8182			25	0.8	32	0.7812
Chr1	1228778	1228779	LOC_Os01g03144.t1													15	0.8667	13	0.9231
Chr1	1229327	1229328	LOC_Os01g03144.t1									12	0.9167			21	0.8571	21	0.8571
Chr1	1229615	1229616	LOC_Os01g03144.t1									18	0.8333			32	0.9062	33	0.9091
Chr1	1229561	1229562	LOC_Os01g03144.t1									17	0.9412	19	0.9474	26	1	48	0.9375
Chr1	1229558	1229559	LOC_Os01g03144.t1									21	1	15	1	36	1	37	1
Chr1	1229515	1229516	LOC_Os01g03144.t1									11	0.9091			15	0.9333	17	0.7059
Chr1	1230483	1230484	LOC_Os01g03144.t1									12	0.75			33	0.7576	44	0.8182
Chr1	1230480	1230481	LOC_Os01g03144.t1													30	0.9667	42	0.8095
Chr1	1230473	1230474	LOC_Os01g03144.t1									13	0.8462			22	0.8182	20	0.8
Chr1	1230410	1230411	LOC_Os01g03144.t1									16	0.8125	18	0.8889	29	0.7241	37	0.7568
Chr1	1230407	1230408	LOC_Os01g03144.t1											14	0.8571	13	0.8462	24	0.7917
Chr1	1230395	1230396	LOC_Os01g03144.t1									12	0.8333	13	1	23	0.7826	28	0.8214
Chr1	1230329	1230330	LOC_Os01g03144.t1									11	0.9091			24	0.75	26	0.8077
Chr1	1230294	1230295	LOC_Os01g03144.t1							13	1	36	0.9444	39	0.9744	57	0.9825	59	1
Chr1	1230291	1230292	LOC_Os01g03144.t1							17	1	56	1	55	1	86	1	94	1
Chr1	1235925	1235926	LOC_Os01g03160.1									23	0.8261	32	0.7188											11	0.9091
Chr1	1235985	1235986	LOC_Os01g03160.1									29	0.931	34	0.8235	25	0.84	25	0.88	14	0.8571	12	1	12	0.9167
Chr1	1235989	1235990	LOC_Os01g03160.1									21	0.9048	14	1	16	0.875	24	0.8333					14	0.7143
Chr1	1236037	1236038	LOC_Os01g03160.1									33	0.8485	40	0.975	27	0.963	30	0.9667	14	1	12	0.8333	15	0.8
Chr1	1236329	1236330	LOC_Os01g03160.1									35	0.7429	42	0.9048	27	0.963	23	0.9565	15	0.9333	12	0.75
Chr1	1236401	1236402	LOC_Os01g03160.1							11	0.7273	41	0.7561	39	0.7436			24	0.7083					12	0.75
Chr1	1236442	1236443	LOC_Os01g03160.1									62	0.8065	66	0.7727	38	0.7632	36	0.8889	20	0.85	23	0.8696	17	0.7059	12	0.9167
Chr1	1236645	1236646	LOC_Os01g03160.1											45	0.7333	30	0.7333	31	0.8065
Chr1	1236695	1236696	LOC_Os01g03160.1									25	0.96	17	1	12	0.75	11	1
Chr1	1236703	1236704	LOC_Os01g03160.1									30	0.7667			22	0.7273	19	0.7368
Chr1	1242196	1242197	LOC_Os01g03170.1									15	0.8667	14	0.9286
Chr1	1242210	1242211	LOC_Os01g03170.1									13	0.9231	11	0.8182
Chr1	1242234	1242235	LOC_Os01g03170.1									11	0.7273	11	0.7273
Chr1	1242321	1242322	LOC_Os01g03170.1									14	0.9286	11	1
Chr1	1250268	1250269	LOC_Os01g03180.1									14	0.7857	14	0.7857
Chr1	1250642	1250643	LOC_Os01g03180.1									13	0.9231	11	0.9091
Chr1	1250835	1250836	LOC_Os01g03180.1									19	0.8947	13	0.9231
Chr1	1251085	1251086	LOC_Os01g03180.1									71	0.8028	66	0.7727
Chr1	1251123	1251124	LOC_Os01g03180.1									19	1	12	1
Chr1	1251175	1251176	LOC_Os01g03180.1									75	0.8533	70	0.9429
Chr1	1251178	1251179	LOC_Os01g03180.1									59	0.9492	25	0.96
Chr1	1251239	1251240	LOC_Os01g03180.1									108	0.8519	86	0.8721							12	1
Chr1	1251265	1251266	LOC_Os01g03180.1									166	0.9759	154	0.974					25	1	17	1
Chr1	1254482	1254483	LOC_Os01g03190.1									13	0.8462	15	0.8667
Chr1	1254636	1254637	LOC_Os01g03190.1									12	0.8333	13	0.7692
Chr1	1254872	1254873	LOC_Os01g03190.1									11	0.9091	14	0.9286
Chr1	1255157	1255158	LOC_Os01g03190.1									17	0.7647	18	0.7778
Chr1	1255231	1255232	LOC_Os01g03190.1									12	0.9167	17	0.7059
Chr1	1255374	1255375	LOC_Os01g03190.1									14	0.9286	15	1
Chr1	1254194	1254195	LOC_Os01g03190.t1									22	0.8636	27	0.7778
Chr1	1254198	1254199	LOC_Os01g03190.t1									20	1	21	0.9524
Chr1	1254211	1254212	LOC_Os01g03190.t1									20	1	19	1
Chr1	1254228	1254229	LOC_Os01g03190.t1									22	1	21	0.8571
Chr1	1254230	1254231	LOC_Os01g03190.t1									37	0.8919	33	0.8182
Chr1	1254275	1254276	LOC_Os01g03190.t1									29	0.7586	31	0.7097
Chr1	1254367	1254368	LOC_Os01g03190.t1									15	1	11	1
Chr1	1254427	1254428	LOC_Os01g03190.t1									23	0.7826	17	0.8235
Chr1	1254446	1254447	LOC_Os01g03190.t1									28	1	23	1
Chr1	1254461	1254462	LOC_Os01g03190.t1									51	0.8627	55	0.7818
Chr1	1254481	1254482	LOC_Os01g03190.t1									51	0.9216	50	0.94
Chr1	1254482	1254483	LOC_Os01g03190.t1									43	0.9302	56	0.9107
Chr1	1254653	1254654	LOC_Os01g03190.t1									31	0.9355	25	0.96
Chr1	1254872	1254873	LOC_Os01g03190.t1									41	0.8049	41	0.7561
Chr1	1255007	1255008	LOC_Os01g03190.t1									28	0.75	37	0.8108
Chr1	1255157	1255158	LOC_Os01g03190.t1									33	0.7879	38	0.7895
Chr1	1255374	1255375	LOC_Os01g03190.t1									22	0.8636	40	0.9
Chr1	1338992	1338993	LOC_Os01g03310.1					28	0.9643	21	0.9524
Chr1	1338724	1338725	LOC_Os01g03310.1					24	0.75	21	0.9524
Chr1	1338514	1338515	LOC_Os01g03310.1					28	0.9286	32	0.9062
Chr1	1338512	1338513	LOC_Os01g03310.1					54	1	54	1			20	1									14	1
Chr1	1338432	1338433	LOC_Os01g03310.1					24	1	21	1			12	1
Chr1	1338387	1338388	LOC_Os01g03310.1					62	1	61	0.9836	15	1	25	0.96									19	1
Chr1	1338338	1338339	LOC_Os01g03310.1					43	0.9535	54	0.963			13	1									21	1
Chr1	1338308	1338309	LOC_Os01g03310.1									15	0.7333	18	0.8333									12	0.8333
Chr1	1338304	1338305	LOC_Os01g03310.1					34	0.7059	34	0.7941			14	0.8571
Chr1	1338245	1338246	LOC_Os01g03310.1					35	0.8286	41	0.8537			11	0.9091
Chr1	1341898	1341899	LOC_Os01g03320.1					28	1	19	1													13	0.9231
Chr1	1341881	1341882	LOC_Os01g03320.1					11	1	14	0.9286
Chr1	1341679	1341680	LOC_Os01g03320.1					16	0.75	22	0.9091
Chr1	1341604	1341605	LOC_Os01g03320.1					20	1	13	1													12	1
Chr1	1341522	1341523	LOC_Os01g03320.1					16	1	15	1
Chr1	1341518	1341519	LOC_Os01g03320.1					14	0.7857	11	0.8182
Chr1	1341405	1341406	LOC_Os01g03320.1					11	0.7273	15	0.8
Chr1	1341368	1341369	LOC_Os01g03320.1					11	0.7273	16	0.875
Chr1	1346017	1346018	LOC_Os01g03330.1					142	0.8662	110	0.8455					50	0.88	38	0.9737	63	0.8095	40	0.825	37	0.8378
Chr1	1346014	1346015	LOC_Os01g03330.1					126	0.7302							44	0.8409	32	0.7188	45	0.7111			30	0.8333
Chr1	1346011	1346012	LOC_Os01g03330.1							133	0.7368					70	0.7857	53	0.7358	114	0.7807	69	0.7681
Chr1	1346003	1346004	LOC_Os01g03330.1					118	0.8136	87	0.8966					32	0.8438	32	0.8438	51	0.8431	40	0.775
Chr1	1345885	1345886	LOC_Os01g03330.1					54	0.9444	28	0.8929					14	0.9286	12	1	21	0.9524	12	1
Chr1	1345842	1345843	LOC_Os01g03330.1					18	1	15	0.9333
Chr1	1345834	1345835	LOC_Os01g03330.1					51	0.9216	25	0.84					16	0.875	12	0.8333	28	0.8214	17	0.8824	11	0.7273
Chr1	1345775	1345776	LOC_Os01g03330.1					148	0.75	93	0.8387			17	0.8235	56	0.7143	25	0.92	53	0.8679			25	0.88	11	1
Chr1	1345756	1345757	LOC_Os01g03330.1					161	0.8571	101	0.9703	18	0.8889			62	0.9516	57	0.9298	77	0.8831	45	0.8444	22	0.9091
Chr1	1345753	1345754	LOC_Os01g03330.1					227	0.7313	188	0.8085	24	0.8333	22	0.7273	98	0.7143	69	0.8116	130	0.7385
Chr1	1345693	1345694	LOC_Os01g03330.1					287	0.784	216	0.7685			19	0.8421	110	0.8091	83	0.7952	134	0.7985	92	0.7826	47	0.7234	18	0.7222
Chr1	1345626	1345627	LOC_Os01g03330.1							142	0.7676	13	0.7692	14	0.7143					105	0.7524			31	0.7097
Chr1	1345573	1345574	LOC_Os01g03330.1					279	0.724	202	0.7723	25	0.8	22	0.7273	104	0.75	97	0.8041	125	0.72	89	0.8315	70	0.7857
Chr1	1345452	1345453	LOC_Os01g03330.1					209	0.9617	171	0.9532	21	0.9524	22	0.8182	82	0.9512	76	0.8947	112	0.9554	80	0.925	47	0.9149
Chr1	1345417	1345418	LOC_Os01g03330.1					435	0.8483	343	0.8805	49	0.8163	51	0.7647	192	0.901	162	0.8765	200	0.87	180	0.8722	94	0.8936	29	0.8621
Chr1	1345409	1345410	LOC_Os01g03330.1					752	0.7832	572	0.778	79	0.7595	89	0.7528	299	0.8395	268	0.7873	382	0.8089	287	0.8049	143	0.7832	47	0.8085
Chr1	1345405	1345406	LOC_Os01g03330.1					508	0.7874	406	0.7709	49	0.7959	65	0.8154	229	0.7729	194	0.7938	275	0.7636	208	0.7452	121	0.8347	39	0.8205
Chr1	1345390	1345391	LOC_Os01g03330.1					500	0.964	378	0.9603	65	0.9538	58	0.931	212	0.967	176	0.9716	242	0.9669	199	0.9548	90	0.9444	33	0.9394
Chr1	1345387	1345388	LOC_Os01g03330.1									21	0.8095			72	0.75	69	0.7101			67	0.7164			13	0.7692
Chr1	1345296	1345297	LOC_Os01g03330.1					742	0.7493	635	0.7354	100	0.77	108	0.7593	316	0.7215	296	0.7331	414	0.7174	345	0.7652			44	0.7045
Chr1	1345288	1345289	LOC_Os01g03330.1					858	0.9883	707	0.9859	107	1	114	1	381	0.9921	308	0.9935	495	0.9778	371	0.9865	154	0.974	52	1
Chr1	1345284	1345285	LOC_Os01g03330.1					421	0.8052	340	0.8029	54	0.8148	53	0.8113	187	0.8663	146	0.7603	233	0.7854	177	0.7458	92	0.7065	27	0.7407
Chr1	1345267	1345268	LOC_Os01g03330.1					383	0.8564	290	0.8586	38	0.8421	68	0.9265	167	0.8683	161	0.9068	206	0.9029	178	0.9326	68	0.8529	16	0.9375
Chr1	1345265	1345266	LOC_Os01g03330.1					397	0.8841	319	0.8871	43	0.9535	70	0.9	184	0.8859	145	0.9103	234	0.9103	179	0.9106	78	0.9359	24	0.875
Chr1	1345249	1345250	LOC_Os01g03330.1					740	0.8662	588	0.8503	88	0.9205	115	0.8783	318	0.8805	285	0.8877	414	0.8865	312	0.9071	135	0.8	47	0.8085
Chr1	1345229	1345230	LOC_Os01g03330.1					742	0.814	619	0.8061	101	0.7723	104	0.75	341	0.8035	291	0.7835	406	0.8005	324	0.8025	156	0.8526	45	0.8222
Chr1	1345219	1345220	LOC_Os01g03330.1					548	0.8431	445	0.8607	75	0.92	71	0.9014	240	0.8667	222	0.8288	275	0.8509	228	0.8465	107	0.8972	36	0.8889
Chr1	1345179	1345180	LOC_Os01g03330.1					612	0.8023	488	0.8238	82	0.878	100	0.8	299	0.8094	257	0.7821	381	0.8399	289	0.8235	106	0.717	41	0.7561
Chr1	1345175	1345176	LOC_Os01g03330.1					663	0.7376	551	0.7877	85	0.8353	102	0.7059	292	0.7705	283	0.7845	368	0.788	284	0.7711			47	0.7234
Chr1	1345163	1345164	LOC_Os01g03330.1					198	0.8838	176	0.892	28	0.8929	23	0.8696	83	0.9277	82	0.9268	113	0.8938	86	0.9186	41	0.8049	13	0.9231
Chr1	1345102	1345103	LOC_Os01g03330.1																					55	0.7636	24	0.7917
Chr1	1345092	1345093	LOC_Os01g03330.1					169	0.7456	178	0.764	23	0.7391			86	0.7093			120	0.8167			33	0.7273
Chr1	1344947	1344948	LOC_Os01g03330.1					56	0.8929	51	0.8824					32	0.9375	22	1	25	0.84	17	0.8824	21	0.8095
Chr1	1344940	1344941	LOC_Os01g03330.1									21	0.7143			59	0.7119	35	0.8286					33	0.7273
Chr1	1344917	1344918	LOC_Os01g03330.1					78	0.7692	84	0.7262	14	0.7143			41	0.8049	37	0.7297	44	0.7045	34	0.7059
Chr1	1344911	1344912	LOC_Os01g03330.1					209	0.7273	187	0.7326			26	0.8462			88	0.8409	101	0.7921	75	0.7733			15	0.9333
Chr1	1344890	1344891	LOC_Os01g03330.1					37	0.8378	32	0.8125					22	0.7727	13	0.7692	25	0.88	15	0.8	17	0.8824
Chr1	1344719	1344720	LOC_Os01g03330.1													93	0.8065			110	0.7273	52	0.75
Chr1	1344709	1344710	LOC_Os01g03330.1					265	0.7094	244	0.7377					137	0.708	134	0.709	144	0.7292	111	0.7387	71	0.7887	17	0.7059
Chr1	1344660	1344661	LOC_Os01g03330.1					139	0.741	126	0.7698	14	0.8571	17	0.7647	75	0.72			74	0.7568			30	0.7333
Chr1	1344659	1344660	LOC_Os01g03330.1					108	0.7315	87	0.7816	11	0.8182			52	0.7308	37	0.8108	55	0.8			22	0.9091
Chr1	1344629	1344630	LOC_Os01g03330.1					19	0.7368	18	0.7778							14	0.7143	12	0.8333
Chr1	1344569	1344570	LOC_Os01g03330.1					13	0.7692	11	0.9091
Chr1	1344641	1344642	LOC_Os01g03330.t1					36	1	35	0.9714	12	1			21	0.9048	20	0.85	34	1	26	0.9231
Chr1	1344620	1344621	LOC_Os01g03330.t1					22	0.7727	16	0.9375							15	0.8667	14	0.8571	18	0.8333
Chr1	1344618	1344619	LOC_Os01g03330.t1					13	0.8462	20	0.95	11	0.8182					17	0.8824	24	0.875	19	0.8947
Chr1	1344602	1344603	LOC_Os01g03330.t1							47	0.7234			15	0.8667	23	0.8261			44	0.7727	39	0.7179
Chr1	1344572	1344573	LOC_Os01g03330.t1					38	0.7895	35	0.8857					25	0.8			32	0.7812	35	0.7714
Chr1	1366625	1366626	LOC_Os01g03330.t1					53	0.8302	63	0.8889	21	0.8095	18	0.8333	30	0.9333	27	0.7778	56	0.9107	56	0.8929
Chr1	1366621	1366622	LOC_Os01g03330.t1							59	0.7797			16	0.875	31	0.871			46	0.7826	57	0.8421
Chr1	1366609	1366610	LOC_Os01g03330.t1					22	0.9545	27	0.8889					11	0.8182	13	0.9231	11	1	18	0.8889
Chr1	1366538	1366539	LOC_Os01g03330.t1							26	0.7692									19	0.8421	18	0.7778
Chr1	1366393	1366394	LOC_Os01g03330.t1					15	0.8667	17	0.7647
Chr1	1366363	1366364	LOC_Os01g03330.t1					14	0.7857											20	0.9	16	0.8125
Chr1	1366357	1366358	LOC_Os01g03330.t1					40	0.825	54	0.8333							30	0.8			31	0.7097
Chr1	1366155	1366156	LOC_Os01g03330.t1							87	0.7356					47	0.7872	59	0.7458	48	0.7292
Chr1	1366106	1366107	LOC_Os01g03330.t1													20	0.75			25	0.72	26	0.8462
Chr1	1366105	1366106	LOC_Os01g03330.t1					24	0.7917	27	0.7778							22	0.7273	18	0.7778
Chr1	1366056	1366057	LOC_Os01g03330.t1					20	0.75							11	0.8182	20	0.85
Chr1	1348677	1348678	LOC_Os01g03340.1					48	1	26	1	11	1	20	1	46	1	25	0.96	17	1			17	0.9412
Chr1	1348607	1348608	LOC_Os01g03340.1	93	0.7634			1160	0.7026									988	0.7136					705	0.7489	300	0.81
Chr1	1348569	1348570	LOC_Os01g03340.1			28	0.9286	333	0.7237	245	0.7265	154	0.7338	186	0.7581					152	0.7039	140	0.7571
Chr1	1348550	1348551	LOC_Os01g03340.1	26	1	32	1	335	0.991	278	0.9928	193	0.9845	213	0.9953	369	0.9946	281	0.9893	175	1	155	0.9935	228	0.9825	80	1
Chr1	1348510	1348511	LOC_Os01g03340.1	19	0.9474	20	0.95	203	0.7586	115	0.8348	97	0.7629	87	0.7586	169	0.8107	151	0.7881	86	0.7907	70	0.7714	138	0.8623	62	0.8871
Chr1	1348509	1348510	LOC_Os01g03340.1	27	0.8889	25	0.92	231	0.8442	175	0.8743	111	0.8468	105	0.7905	206	0.8398	192	0.7812	109	0.8349	85	0.8588	160	0.8812	80	0.9
Chr1	1348507	1348508	LOC_Os01g03340.1	32	0.875	38	0.9474	426	0.9507	394	0.934	273	0.9377	307	0.9446	496	0.9375	382	0.9529	258	0.938	221	0.9367	293	0.9454	130	0.9231
Chr1	1348499	1348500	LOC_Os01g03340.1	22	0.7727	14	1	225	0.9511	182	0.9231	116	0.9483	131	0.9618	185	0.9351	182	0.9505	121	0.9669	91	0.967	143	0.9441	62	0.9677
Chr1	1348312	1348313	LOC_Os01g03340.1	95	1	62	1	841	0.9738	749	0.9826	486	0.9815	478	0.9791	819	0.9768	833	0.976	423	0.9716	397	0.9698	555	0.9712	222	0.955
Chr1	1348247	1348248	LOC_Os01g03340.1	61	0.8852			569	0.754	436	0.7248	355	0.7521	396	0.7828	574	0.7544	558	0.7079	290	0.8034	258	0.7132	324	0.8148	143	0.8112
Chr1	1348242	1348243	LOC_Os01g03340.1	26	0.7692																	75	0.7067	121	0.8182	56	0.8393
Chr1	1348213	1348214	LOC_Os01g03340.1																	667	0.7241	601	0.7038
Chr1	1348144	1348145	LOC_Os01g03340.1	56	0.875	36	0.8889	414	0.8792	450	0.8867	301	0.8771	335	0.8119	411	0.8102	470	0.8681	205	0.7854	216	0.8611	309	0.8706	133	0.8571
Chr1	1348084	1348085	LOC_Os01g03340.1	106	0.8208	71	0.9296	855	0.8702	865	0.8913	607	0.8567	625	0.848	933	0.8553	969	0.8658	474	0.8502	447	0.8277	499	0.8417	191	0.8115
Chr1	1348082	1348083	LOC_Os01g03340.1	131	0.9771	109	0.9817	1279	0.9891	1187	0.989	959	0.9844	1101	0.9873	1498	0.9893	1384	0.9834	844	0.9834	670	0.9821	704	0.9773	263	0.9886
Chr1	1348079	1348080	LOC_Os01g03340.1					291	0.701			207	0.744			292	0.7089	303	0.7327			142	0.7465
Chr1	1348053	1348054	LOC_Os01g03340.1			29	0.7586	265	0.7585	219	0.726	217	0.7097			289	0.7474			171	0.7135			128	0.7422	57	0.7895
Chr1	1348012	1348013	LOC_Os01g03340.1					25	1	20	1	15	1	13	1	22	1	20	1					15	1
Chr1	1348009	1348010	LOC_Os01g03340.1					92	0.9457	78	0.9487	49	0.8776	58	0.9483	72	0.9722	112	0.9643	42	0.9524	45	0.9333	33	0.9394	21	1
Chr1	1348007	1348008	LOC_Os01g03340.1	86	0.8605			555	0.7856	545	0.8477	489	0.7873	454	0.7952	582	0.7457	713	0.8626	325	0.7046	315	0.8127	320	0.825	143	0.7413
Chr1	1347984	1347985	LOC_Os01g03340.1	24	0.875	17	0.8824	209	0.7943	158	0.8481	147	0.7891	172	0.8023	215	0.7953	180	0.8222	114	0.7719	120	0.725	112	0.7321	42	0.7143
Chr1	1347983	1347984	LOC_Os01g03340.1	21	0.7619	14	1	211	0.8768	192	0.9219	181	0.8895	196	0.8622	234	0.8889	219	0.895	130	0.8462	136	0.8456	90	0.7778
Chr1	1347980	1347981	LOC_Os01g03340.1	94	0.8511	98	0.9082	1058	0.9338	1023	0.9355	973	0.8787	1065	0.8995	1256	0.9299	1188	0.9158	660	0.8455	622	0.836	442	0.8846	156	0.7885
Chr1	1347976	1347977	LOC_Os01g03340.1			163	0.7055							1820	0.7088	2140	0.7061			1178	0.7309	1108	0.7031
Chr1	1347975	1347976	LOC_Os01g03340.1			151	0.7086							1815	0.7267	2146	0.7204	2098	0.7045	1148	0.7352	1077	0.7019
Chr1	1347974	1347975	LOC_Os01g03340.1			178	0.8315	2054	0.7872	1967	0.7697	1844	0.7798	2046	0.8123	2387	0.8207	2387	0.8056	1327	0.8252	1197	0.7878
Chr1	1347940	1347941	LOC_Os01g03340.1	56	0.9821	37	1	522	1	457	0.9956	408	0.9951	478	1	678	1	614	0.9984	315	1	266	0.9887	238	0.9958	105	1
Chr1	1347936	1347937	LOC_Os01g03340.1	87	0.8506	20	0.8	307	0.8274	277	0.8231							304	0.7829					289	0.8962	138	0.8986
Chr1	1347884	1347885	LOC_Os01g03340.1	33	0.8182	33	0.8788	335	0.9463	267	0.9363	363	0.9504	390	0.9615	448	0.9821	448	0.9576	235	0.9745	207	0.9469	137	0.9124	42	0.7381
Chr1	1347877	1347878	LOC_Os01g03340.1	191	0.9162	123	0.9675	1299	0.9353	1267	0.9455	1283	0.9337	1386	0.943	1446	0.9405	1689	0.9467	818	0.9584	823	0.9368	617	0.9157	269	0.8922
Chr1	1347873	1347874	LOC_Os01g03340.1	83	0.9398	70	0.9714	672	0.9301	641	0.9033	659	0.9332	743	0.9206	771	0.9235	773	0.9366	475	0.9326	421	0.9406	255	0.8745	109	0.8716
Chr1	1347838	1347839	LOC_Os01g03340.1	40	0.9	25	0.92	254	0.9567	242	0.9669	252	0.9683	296	0.9493	287	0.9686	277	0.9567	197	0.9594	170	0.9471	88	0.9432	49	0.8367
Chr1	1347825	1347826	LOC_Os01g03340.1	404	0.9356	231	0.9481	2722	0.9647	2732	0.9619	2735	0.9601	2925	0.9621	3258	0.9742	3365	0.9676	1883	0.9634	1775	0.9651	1423	0.9677	606	0.9505
Chr1	1347776	1347777	LOC_Os01g03340.1	170	0.7353	93	0.7849	1092	0.8361	1021	0.8296	1034	0.8211	1148	0.8432	1261	0.816	1280	0.8391	708	0.8517	695	0.823	552	0.7699	237	0.7595
Chr1	1347772	1347773	LOC_Os01g03340.1	192	0.7396	128	0.8281	1394	0.8529	1322	0.8525	1397	0.8482	1561	0.8866	1692	0.8552	1654	0.8597	997	0.8796	930	0.8495	736	0.7541	329	0.7964
Chr1	1347717	1347718	LOC_Os01g03340.1			11	0.8182	83	0.8675	75	0.8933	110	0.8636	100	0.9	114	0.8947	144	0.9028	88	0.8864	64	0.8594	34	0.8824
Chr1	1347707	1347708	LOC_Os01g03340.1	372	0.7043	208	0.7981	2578	0.815	2537	0.8045	2573	0.801	2688	0.8199	2991	0.8181	3107	0.8265	1852	0.8126	1676	0.8109	1254	0.7855	535	0.8037
Chr1	1347624	1347625	LOC_Os01g03340.1	43	0.907	32	0.7812	205	0.7463	264	0.7992	216	0.7361	234	0.7308	260	0.8	241	0.7012	228	0.7237	202	0.802	168	0.869	46	0.8696
Chr1	1347620	1347621	LOC_Os01g03340.1	82	0.8293	45	0.8222	341	0.8182	427	0.8314	345	0.7826	355	0.7606	396	0.8106	391	0.798	332	0.7861	328	0.8079	230	0.9087	86	0.9302
Chr1	1354723	1354724	LOC_Os01g03360.1	890	0.8787	943	0.8144	11	1			119	0.8319	168	0.75	108	0.787	97	0.7938	96	0.8646	99	0.8384	13	0.9231
Chr1	1354695	1354696	LOC_Os01g03360.1											51	0.7059	34	0.7353			27	0.8148	24	0.7917
Chr1	1354614	1354615	LOC_Os01g03360.1					18	0.8333	12	0.8333					206	0.7282							17	0.7647
Chr1	1354596	1354597	LOC_Os01g03360.1	331	0.8399	374	0.8636					69	0.7826	76	0.8947	55	0.8364	37	0.9189	57	0.9123	38	0.9211
Chr1	1354578	1354579	LOC_Os01g03360.1	2047	0.9507	2141	0.9482	34	1	16	0.875	409	0.9487	470	0.9404	302	0.9503	285	0.9684	295	0.939	238	0.937	29	0.8966	18	0.9444
Chr1	1354545	1354546	LOC_Os01g03360.1	354	0.8814	338	0.9142					57	0.9298	75	0.9467	53	0.9245	46	0.9783	59	0.9153	41	0.8537
Chr1	1354429	1354430	LOC_Os01g03360.1			92	0.8587					29	0.931	30	0.9333	12	0.9167			14	0.9286	13	0.7692
Chr1	1354428	1354429	LOC_Os01g03360.1			67	0.8955					23	0.9565	17	1	11	0.9091
Chr1	1354355	1354356	LOC_Os01g03360.1	1105	0.8697	1034	0.8868	16	0.875			262	0.8855	284	0.8662	158	0.8418	130	0.8846	156	0.891	154	0.8701	18	0.8889
Chr1	1354328	1354329	LOC_Os01g03360.1	1451	0.7278	1480	0.8682	20	0.75	16	0.8125	400	0.8575	459	0.8911	250	0.876	191	0.8325	234	0.8376	197	0.8325
Chr1	1354246	1354247	LOC_Os01g03360.1	111	0.8739	133	0.9699					30	0.9333	34	0.9118	15	1	18	0.8889	15	0.9333	13	0.9231
Chr1	1354238	1354239	LOC_Os01g03360.1					34	0.8235			405	0.7531	465	0.7484	232	0.7672			251	0.7131	215	0.7767
Chr1	1354184	1354185	LOC_Os01g03360.1	1552	0.9684	1108	0.963	25	1			307	0.9642	310	0.9452	141	0.9716	149	0.9732	199	0.9548	172	0.9477	15	0.9333
Chr1	1354124	1354125	LOC_Os01g03360.1	1833	0.8292	1647	0.8427	29	0.7241	16	0.8125	517	0.8143	509	0.835	228	0.8728	228	0.8377	246	0.813	227	0.837	18	0.8889
Chr1	1354122	1354123	LOC_Os01g03360.1	2294	0.9786	2223	0.9897	36	0.9722	26	1	694	0.9957	829	0.9928	323	0.9938	278	0.9964	390	0.9923	324	0.9907	27	0.9259
Chr1	1354119	1354120	LOC_Os01g03360.1			514	0.7704					165	0.7273	147	0.7415	72	0.7361	64	0.7656	79	0.7468
Chr1	1354052	1354053	LOC_Os01g03360.1	31	1	20	1
Chr1	1354049	1354050	LOC_Os01g03360.1	139	0.9137	123	0.935					46	0.8913	37	0.9459	16	0.8125	18	0.8333	26	0.9231	25	1
Chr1	1354015	1354016	LOC_Os01g03360.1	1873	0.8478	1492	0.8331	30	0.9			567	0.7954	526	0.8175	208	0.7885	229	0.8079	255	0.8353	246	0.8699	19	0.9474
Chr1	1354014	1354015	LOC_Os01g03360.1	1235	0.8138	784	0.824	18	0.8889			301	0.7973	267	0.7903	105	0.7714	120	0.7917	129	0.814	143	0.8601	12	0.9167
Chr1	1353980	1353981	LOC_Os01g03360.1	744	0.9866	840	0.9964	17	1			306	0.9967	345	1	112	1	128	1	159	1	134	1	15	1
Chr1	1353976	1353977	LOC_Os01g03360.1	1932	0.9187	640	0.8781	13	1			258	0.8178	239	0.7071	62	0.7742	100	0.86	106	0.8019	144	0.8264	11	0.9091
Chr1	1353924	1353925	LOC_Os01g03360.1	608	0.8289	656	0.9497	18	0.9444			275	0.9309	280	0.9536	117	0.9829	99	0.9899	151	0.9603	104	0.9135
Chr1	1353917	1353918	LOC_Os01g03360.1	3180	0.9182	2845	0.9508	51	0.8824	23	0.8696	1042	0.9415	1037	0.946	358	0.9246	416	0.9423	504	0.9544	465	0.9269	23	0.7391	11	1
Chr1	1353913	1353914	LOC_Os01g03360.1	1509	0.8946	1443	0.9231	14	0.9286	13	1	606	0.9389	606	0.9373	173	0.8728	182	0.9505	290	0.9172	258	0.9457
Chr1	1353878	1353879	LOC_Os01g03360.1	615	0.9122	520	0.9712					199	0.9698	196	0.9643	84	0.9762	53	0.9434	100	0.96	93	0.9247
Chr1	1353865	1353866	LOC_Os01g03360.1	7063	0.9344	5439	0.9601	94	0.9255	62	0.9194	2203	0.9514	2278	0.9447	764	0.9764	724	0.9613	1077	0.9675	934	0.9582	54	0.963	26	1
Chr1	1353820	1353821	LOC_Os01g03360.1	1628	0.7322	1530	0.7118			17	0.8824	669	0.7025			203	0.7488	205	0.7415					11	1
Chr1	1353816	1353817	LOC_Os01g03360.1	2971	0.7923	2008	0.8635	30	0.8667	23	0.8696	810	0.8568	861	0.8479	267	0.8914	289	0.8754	408	0.8137	358	0.8603	18	0.8889
Chr1	1353812	1353813	LOC_Os01g03360.1	3879	0.8389	2826	0.9207	44	0.7727	33	0.9091	1167	0.9126	1309	0.932	414	0.9396	415	0.9277	598	0.9064	530	0.9094	31	0.9032	16	0.75
Chr1	1353762	1353763	LOC_Os01g03360.1	627	0.9171	421	0.8931					150	0.8933	188	0.9362	48	0.8958	49	0.8776	80	0.875	83	0.7952
Chr1	1353752	1353753	LOC_Os01g03360.1			4689	0.7189	73	0.7534	42	0.7143					618	0.7395	629	0.7122	927	0.7238	808	0.7079
Chr1	1353717	1353718	LOC_Os01g03360.1	1793	0.8455	956	0.8107	14	0.9286			393	0.7939	391	0.7545			123	0.7561	211	0.7583	186	0.8387
Chr1	1347723	1347724	LOC_Os01g03360.t1	19	0.8421	26	0.7692
Chr1	1347578	1347579	LOC_Os01g03360.t1	32	0.9375	51	0.9608					15	0.9333
Chr1	1354591	1354592	LOC_Os01g03360.t1	13	0.8462	26	0.8846							13	1
Chr1	1354564	1354565	LOC_Os01g03360.t1	19	0.7895	26	0.8462							13	1
Chr1	1354420	1354421	LOC_Os01g03360.t1	23	0.9565	17	1
Chr1	1354358	1354359	LOC_Os01g03360.t1	42	0.9762	38	0.9737					16	1	26	1
Chr1	1354251	1354252	LOC_Os01g03360.t1	28	0.9643	32	0.9688					20	1	15	0.9333
Chr1	1354250	1354251	LOC_Os01g03360.t1	22	0.9545	12	0.9167					17	0.9412
Chr1	1354153	1354154	LOC_Os01g03360.t1	26	0.8462	27	1					24	0.9583	27	0.8889					12	0.9167	11	0.9091
Chr1	1354149	1354150	LOC_Os01g03360.t1	13	0.7692	16	1							17	1
Chr1	1354101	1354102	LOC_Os01g03360.t1	39	0.9487	54	0.9259					42	0.9286	44	0.8864	19	0.9474	23	0.9565			19	1
Chr1	1354053	1354054	LOC_Os01g03360.t1					13	0.7692			35	0.7143			20	0.75	27	0.8889			19	0.8947
Chr1	1354049	1354050	LOC_Os01g03360.t1					16	0.9375			40	0.75	47	0.7872	23	0.7826	28	0.8214	16	1
Chr1	1353984	1353985	LOC_Os01g03360.t1					65	0.7846			98	0.7347					121	0.7851	46	0.7174	65	0.7538			12	0.75
Chr1	1366405	1366406	LOC_Os01g03390.1					392	0.7194	330	0.7121	49	0.7347			191	0.7225			213	0.7042			729	0.7284	424	0.7052
Chr1	1366396	1366397	LOC_Os01g03390.1					233	0.7511	189	0.7831	31	0.871			108	0.7963	88	0.75	142	0.7465	104	0.7596	450	0.7756	268	0.7948
Chr1	1366393	1366394	LOC_Os01g03390.1											19	0.7368					64	0.7188			240	0.725	148	0.777
Chr1	1366339	1366340	LOC_Os01g03390.1					356	0.8371	278	0.8669	44	0.7273	61	0.7377	177	0.8475	172	0.8372	195	0.8462	147	0.8367	733	0.8622	416	0.8413
Chr1	1366336	1366337	LOC_Os01g03390.1					469	0.9232	374	0.9251	70	0.9714	86	0.9535	241	0.9253	207	0.913	288	0.9167	201	0.9353	948	0.9388	565	0.9168
Chr1	1366280	1366281	LOC_Os01g03390.1					447	0.9195	363	0.9118	91	0.9121	87	0.8966	243	0.8436	232	0.8836	252	0.8929	195	0.9179	840	0.8631	501	0.8363
Chr1	1366277	1366278	LOC_Os01g03390.1					582	0.8179	429	0.7506	101	0.7525	106	0.7547	286	0.7762	297	0.798	300	0.7733	249	0.7791	1164	0.829	707	0.8062
Chr1	1366233	1366234	LOC_Os01g03390.1					305	0.7443	253	0.7945	55	0.7273			175	0.7886	180	0.8111	187	0.8182	162	0.821	713	0.8401	431	0.7842
Chr1	1366229	1366230	LOC_Os01g03390.1					383	0.8982	306	0.9248	85	0.8941	75	0.8533	229	0.9301	216	0.9213	251	0.9163	201	0.9154	765	0.9373	434	0.9171
Chr1	1366205	1366206	LOC_Os01g03390.1							78	0.7436	14	0.7143	21	0.7619			54	0.7593			39	0.8205
Chr1	1366202	1366203	LOC_Os01g03390.1					285	0.8456	241	0.8216	58	0.7759	60	0.85	163	0.8773	155	0.8516	178	0.882	139	0.8849	484	0.7727	312	0.7436
Chr1	1366121	1366122	LOC_Os01g03390.1					32	0.7188	24	0.875					25	0.84			27	0.9259
Chr1	1366058	1366059	LOC_Os01g03390.1					256	0.9531	224	0.9777	69	0.971	63	0.9206	167	0.9581	193	0.9534	160	0.9563	144	0.9514	549	0.9599	318	0.9654
Chr1	1366015	1366016	LOC_Os01g03390.1					739	0.8579	617	0.8784	193	0.829	222	0.8739	524	0.8912	504	0.8929	473	0.8584	404	0.8713	1251	0.9001	771	0.8872
Chr1	1366011	1366012	LOC_Os01g03390.1					545	0.745	466	0.7618	152	0.7434			359	0.7827	345	0.8145			274	0.7664	949	0.863	617	0.8266
Chr1	1365998	1365999	LOC_Os01g03390.1					197	0.7868	181	0.8066	61	0.7049			101	0.703	141	0.7518	112	0.7857	108	0.7593	333	0.7267	203	0.7094
Chr1	1365996	1365997	LOC_Os01g03390.1					272	0.9706	242	0.9669	76	0.9737	93	0.9785	163	0.9632	186	0.9516	192	0.9635	143	0.965	432	0.9468	246	0.9512
Chr1	1365921	1365922	LOC_Os01g03390.1					218	0.8028	201	0.8159	62	0.7419	62	0.7097	145	0.7724	172	0.8372	126	0.8254	132	0.7652	382	0.8455	231	0.7922
Chr1	1365898	1365899	LOC_Os01g03390.1					27	0.7778	22	0.9091	15	0.8			30	0.8	23	0.8261	27	0.8519	22	0.9545
Chr1	1365897	1365898	LOC_Os01g03390.1					48	0.875	40	0.975	17	0.8824	23	0.9565	45	0.9111	39	0.8974	41	0.9268	41	1	38	0.8421	20	0.8
Chr1	1365894	1365895	LOC_Os01g03390.1					322	0.7516	276	0.7319	101	0.7426	128	0.8203	209	0.7225	235	0.7447	248	0.7177	195	0.7538
Chr1	1365890	1365891	LOC_Os01g03390.1					746	0.7252			261	0.705			548	0.7628	562	0.7189	579	0.7254
Chr1	1365889	1365890	LOC_Os01g03390.1													546	0.7326	566	0.712					1199	0.7123
Chr1	1365854	1365855	LOC_Os01g03390.1					281	0.9786	270	0.9852	107	1	118	0.9746	218	0.9817	231	0.987	259	0.9846	196	0.9898	325	0.9692	203	0.9704
Chr1	1365833	1365834	LOC_Os01g03390.1							895	0.7106													1576	0.8154	1041	0.7839
Chr1	1365829	1365830	LOC_Os01g03390.1					972	0.7675	876	0.7922					697	0.7604	793	0.7629	757	0.7226	653	0.7351	1609	0.8583	1026	0.8372
Chr1	1365825	1365826	LOC_Os01g03390.1																					1348	0.7745	885	0.7288
Chr1	1365793	1365794	LOC_Os01g03390.1					197	1	140	0.9929	61	1	71	1	154	1	166	0.994	171	0.9942	104	1	236	1	149	0.9933
Chr1	1365786	1365787	LOC_Os01g03390.1					478	0.9749	470	0.9596	208	0.9567	204	0.951	426	0.9742	516	0.9671	422	0.9597	364	0.9313	670	0.9672	408	0.9314
Chr1	1365782	1365783	LOC_Os01g03390.1					268	0.9552	256	0.957	126	0.8968	136	0.8824	213	0.9437	266	0.9323	241	0.9212	206	0.9223	354	0.9322	236	0.9068
Chr1	1365753	1365754	LOC_Os01g03390.1					297	0.7643	255	0.7373	108	0.7593	134	0.7164	255	0.8118	249	0.7992	263	0.7909	220	0.7773
Chr1	1365749	1365750	LOC_Os01g03390.1					103	1	93	1	45	1	54	1	100	0.99	100	1	94	0.9894	68	1	126	1	79	1
Chr1	1365726	1365727	LOC_Os01g03390.1					290	1	305	0.9902	100	1	116	0.9828	238	0.9916	279	0.9821	248	0.996	235	1	480	0.9812	294	0.9796
Chr1	1365720	1365721	LOC_Os01g03390.1					577	0.9896	544	0.9982	217	0.9954	230	0.9913	490	0.998	542	0.9982	499	0.986	428	0.9953	936	0.9925	561	0.9964
Chr1	1365705	1365706	LOC_Os01g03390.1																			44	0.7045	107	0.7009	79	0.7089
Chr1	1365695	1365696	LOC_Os01g03390.1							13	1					12	1	16	1	16	1	11	1	16	1
Chr1	1365690	1365691	LOC_Os01g03390.1					360	0.9944	329	0.9939	146	0.9863	187	0.9786	311	0.9936	296	0.9932	398	1	273	0.9963	411	0.9951	257	0.9883
Chr1	1365526	1365527	LOC_Os01g03390.1					19	0.9474	11	0.9091							16	1			12	1	29	1
Chr1	1405159	1405160	LOC_Os01g03490.1									11	1	23	1
Chr1	1405789	1405790	LOC_Os01g03490.1									12	0.8333	18	0.7778
Chr1	1405846	1405847	LOC_Os01g03490.1									19	0.7895	24	0.7083
Chr1	1405885	1405886	LOC_Os01g03490.1									24	0.75	35	0.7429											14	0.9286
Chr1	1406029	1406030	LOC_Os01g03490.1									28	1	39	1											15	1
Chr1	1406407	1406408	LOC_Os01g03490.1									16	0.9375	24	0.8333
Chr1	1406421	1406422	LOC_Os01g03490.1									48	0.9583	50	0.98
Chr1	1406582	1406583	LOC_Os01g03490.1									113	0.9204	135	0.9407	12	0.9167							15	0.9333
Chr1	1406653	1406654	LOC_Os01g03490.1									92	0.9783	116	0.9569											16	1
Chr1	1406656	1406657	LOC_Os01g03490.1									112	0.9375	146	0.911			11	0.9091					15	0.8667	27	0.963
Chr1	1406700	1406701	LOC_Os01g03490.1									22	0.9091	24	0.8333
Chr1	1406730	1406731	LOC_Os01g03490.1													11	0.7273	14	0.7857
Chr1	1406835	1406836	LOC_Os01g03490.1									152	0.8421	137	0.9197	12	0.9167	12	0.9167
Chr1	1406934	1406935	LOC_Os01g03490.1									52	1	62	0.9839
Chr1	1407022	1407023	LOC_Os01g03490.1									220	0.7682	241	0.7344			14	0.7143					14	0.9286	25	0.92
Chr1	1411127	1411128	LOC_Os01g03500.1									25	0.96	16	0.9375	16	1	19	1
Chr1	1414071	1414072	LOC_Os01g03510.1																	32	0.75	24	0.7083
Chr1	1414077	1414078	LOC_Os01g03510.1																	71	0.9296	39	0.9231	15	1	14	0.8571
Chr1	1414096	1414097	LOC_Os01g03510.1																	27	0.7407	28	0.7143
Chr1	1414995	1414996	LOC_Os01g03510.1																	67	0.8209	46	0.7174
Chr1	1415537	1415538	LOC_Os01g03510.1																	90	0.7778	73	0.8493	22	0.8182
Chr1	1415668	1415669	LOC_Os01g03510.1																	74	0.7432	43	0.907	11	0.8182
Chr1	1415691	1415692	LOC_Os01g03510.1																	34	0.9118	33	0.8788			12	0.8333
Chr1	1415698	1415699	LOC_Os01g03510.1																	25	0.96	20	1
Chr1	1416236	1416237	LOC_Os01g03510.1																	18	0.9444	14	1
Chr1	1416348	1416349	LOC_Os01g03510.1																	14	1	11	0.9091
Chr1	1416470	1416471	LOC_Os01g03510.1																	41	0.9268	33	0.9394
Chr1	1416597	1416598	LOC_Os01g03510.1													11	0.9091			55	0.9091	46	0.8261
Chr1	1417400	1417401	LOC_Os01g03510.1											15	0.8			12	0.8333	104	0.7981	73	0.7671	19	0.7368
Chr1	1417450	1417451	LOC_Os01g03510.1															22	0.7273	80	0.75	59	0.8983	11	0.7273
Chr1	1417475	1417476	LOC_Os01g03510.1																	18	0.9444	17	0.8824
Chr1	1417478	1417479	LOC_Os01g03510.1					22	1	14	1	23	0.913	21	0.8095	17	0.9412	31	0.9032	140	0.9429	108	0.9537	26	0.9231	17	1
Chr1	1417553	1417554	LOC_Os01g03510.1													11	0.7273			62	0.7742	47	0.8085
Chr1	1417594	1417595	LOC_Os01g03510.1									11	0.7273	16	0.75
Chr1	1417666	1417667	LOC_Os01g03510.1									14	0.9286	15	1	17	1	24	0.9167	91	0.978	62	0.9355	18	0.8889	16	0.875
Chr1	1417721	1417722	LOC_Os01g03510.1													14	1			42	1	32	1
Chr1	1418398	1418399	LOC_Os01g03510.1					27	0.7037	18	0.7222
Chr1	1418402	1418403	LOC_Os01g03510.1															14	1	48	0.9375	39	0.8974
Chr1	1418475	1418476	LOC_Os01g03510.1					23	0.9565	23	0.8696	36	0.75	39	0.8205	48	0.8125	46	0.8043	242	0.8471	162	0.8765	32	0.9688	32	0.7812
Chr1	1418488	1418489	LOC_Os01g03510.1					39	0.9231	30	0.9333	44	0.9318	53	0.9057	48	0.8958	61	0.918	337	0.8961	236	0.8941	34	0.8235	34	0.8235
Chr1	1418519	1418520	LOC_Os01g03510.1					26	0.7692			42	0.881			52	0.8269	52	0.7308	273	0.7766	212	0.7311	31	0.7419	37	0.7838
Chr1	1418550	1418551	LOC_Os01g03510.1					17	0.8235	18	0.8333	35	0.8571	37	0.8649	37	0.7297			226	0.7655	187	0.7487
Chr1	1418607	1418608	LOC_Os01g03510.1																	38	0.8947	22	1
Chr1	1418639	1418640	LOC_Os01g03510.1					33	0.8485	21	1	42	0.9048	52	1	43	0.9767	60	0.9	313	0.9329	239	0.9833	30	0.9667	30	0.9333
Chr1	1418659	1418660	LOC_Os01g03510.1					19	0.8421	23	0.9565	39	0.7949	33	0.7879	44	0.8636	52	0.8654	228	0.7851	182	0.8242	21	0.9048	24	0.8333
Chr1	1418694	1418695	LOC_Os01g03510.1																	25	0.96	14	0.9286
Chr1	1418759	1418760	LOC_Os01g03510.1					24	0.7083	19	0.7895															27	0.7037
Chr1	1418811	1418812	LOC_Os01g03510.1					32	0.7188	29	0.8276	67	0.8358	72	0.75	67	0.7313			369	0.7398			30	0.7333
Chr1	1418910	1418911	LOC_Os01g03510.1					16	0.75							38	0.7895	38	0.7368	174	0.7529	152	0.7566	17	0.7059	18	0.8889
Chr1	1418917	1418918	LOC_Os01g03510.1																	41	1	25	0.84
Chr1	1418939	1418940	LOC_Os01g03510.1							26	0.7308			43	0.7209	64	0.7344	59	0.7288	304	0.7039					27	0.8148
Chr1	1418940	1418941	LOC_Os01g03510.1					40	0.75	31	0.7742	64	0.7344	59	0.7288	73	0.7945	70	0.8	357	0.7703	260	0.7923	24	0.875	32	0.9062
Chr1	1418944	1418945	LOC_Os01g03510.1					36	0.8889	26	0.8846	62	0.8387	52	0.8846	64	0.9219	70	0.9571	329	0.8997	249	0.8916	21	0.8095	32	0.9688
Chr1	1418947	1418948	LOC_Os01g03510.1					27	1	20	1	46	1	36	0.9722	43	0.9767	52	1	243	0.9794	178	0.9831	18	1	26	1
Chr1	1426812	1426813	LOC_Os01g03520.1													18	0.9444	12	0.8333			11	0.9091
Chr1	1426876	1426877	LOC_Os01g03520.1													28	0.7857	22	0.7273
Chr1	1426883	1426884	LOC_Os01g03520.1									12	0.8333			15	0.8	11	0.9091			16	0.75
Chr1	1426891	1426892	LOC_Os01g03520.1													23	0.7826	14	0.7143			17	0.7647
Chr1	1427416	1427417	LOC_Os01g03520.1									26	0.8462	19	0.9474	22	0.9091	22	0.9545	17	0.9412	15	0.9333	11	1
Chr1	1427583	1427584	LOC_Os01g03520.1									39	0.7179	43	0.7442	57	0.7544	43	0.7442	33	0.8788
Chr1	1427693	1427694	LOC_Os01g03520.1											23	0.7391	17	0.8824	12	0.8333	19	0.7368	12	0.9167
Chr1	1427699	1427700	LOC_Os01g03520.1									19	0.7368	21	0.7619	21	0.9048
Chr1	1427747	1427748	LOC_Os01g03520.1											14	0.7143	11	0.8182	12	0.75
Chr1	1427859	1427860	LOC_Os01g03520.1									14	0.7143	20	0.8					13	0.7692
Chr1	1427863	1427864	LOC_Os01g03520.1									21	0.8095	26	0.9231	22	0.8182	22	0.8636	17	0.8235	15	0.8667
Chr1	1424496	1424497	LOC_Os01g03520.t1																					17	0.8824	11	0.7273
Chr1	1424530	1424531	LOC_Os01g03520.t1																					18	0.7222	11	0.7273
Chr1	1424801	1424802	LOC_Os01g03520.t1																					23	0.7826	18	0.7222
Chr1	1424989	1424990	LOC_Os01g03520.t1																					16	0.875	11	0.8182
Chr1	1425129	1425130	LOC_Os01g03520.t1																					18	1	14	0.8571
Chr1	1425255	1425256	LOC_Os01g03520.t1																					24	0.8333	13	0.7692
Chr1	1425667	1425668	LOC_Os01g03520.t1																	11	0.9091			13	0.7692	11	0.9091
Chr1	1426215	1426216	LOC_Os01g03520.t1									17	0.7647					17	0.8824	18	0.8889	11	0.8182	16	0.9375	19	0.7368
Chr1	1426218	1426219	LOC_Os01g03520.t1					14	0.9286									21	0.8095	32	0.75			32	0.875	31	0.7097
Chr1	1426740	1426741	LOC_Os01g03520.t1																					19	0.7895	19	0.7368
Chr1	1426772	1426773	LOC_Os01g03520.t1											18	0.8333	18	0.8889	21	0.9524	28	0.8929			30	0.9667	25	0.92
Chr1	1426812	1426813	LOC_Os01g03520.t1									11	1	11	1			14	0.9286	27	0.7407	14	0.7857	17	1
Chr1	1426883	1426884	LOC_Os01g03520.t1									19	0.8421	26	0.8462	18	0.8333			30	0.8333	15	0.8	14	0.7857
Chr1	1426891	1426892	LOC_Os01g03520.t1											23	0.8261	17	0.9412	27	0.8148	23	0.7826	14	0.8571			18	0.7778
Chr1	1427416	1427417	LOC_Os01g03520.t1					14	1			20	1	27	0.9259	20	0.9	22	1	26	0.9231	22	0.9545	19	0.8421	17	0.9412
Chr1	1427529	1427530	LOC_Os01g03520.t1											11	0.8182			12	0.9167	11	0.9091			14	1	14	1
Chr1	1427583	1427584	LOC_Os01g03520.t1							15	0.8667			61	0.7869	39	0.7692	40	0.85	50	0.76	35	0.7429
Chr1	1427693	1427694	LOC_Os01g03520.t1									32	0.8438	40	0.75	15	0.9333			28	0.7143	14	0.8571			13	0.8462
Chr1	1427699	1427700	LOC_Os01g03520.t1									31	0.7097	31	0.8387	12	0.9167	21	0.9524	28	0.7143
Chr1	1427863	1427864	LOC_Os01g03520.t1									34	0.7647	37	0.8649	26	0.8077	37	0.7838	19	0.8421	21	0.9048			11	0.7273
Chr1	1427900	1427901	LOC_Os01g03520.t1									13	1	14	1			22	1
Chr1	1436451	1436452	LOC_Os01g03530.2													13	0.7692	12	0.9167
Chr1	1447699	1447700	LOC_Os01g03570.1									12	1	21	0.8571
Chr1	1447750	1447751	LOC_Os01g03570.1									20	0.9	26	0.8462
Chr1	1447890	1447891	LOC_Os01g03570.1									16	0.8125	20	0.9
Chr1	1448104	1448105	LOC_Os01g03570.1									22	1	27	1
Chr1	1448615	1448616	LOC_Os01g03570.1									29	1	31	0.9677
Chr1	1448753	1448754	LOC_Os01g03570.1									31	0.8065	34	0.8235
Chr1	1448759	1448760	LOC_Os01g03570.1									24	0.875	30	0.9667
Chr1	1448777	1448778	LOC_Os01g03570.1									18	1	21	1
Chr1	1448780	1448781	LOC_Os01g03570.1									37	1	40	1
Chr1	1448783	1448784	LOC_Os01g03570.1									49	0.9796	56	0.9643
Chr1	1448908	1448909	LOC_Os01g03570.1									27	0.7407	27	0.7778
Chr1	1448912	1448913	LOC_Os01g03570.1									29	0.7931	27	0.7037
Chr1	1449161	1449162	LOC_Os01g03570.1									25	0.72	21	0.7143
Chr1	1449202	1449203	LOC_Os01g03570.1									29	0.9655	37	0.8919
Chr1	1449247	1449248	LOC_Os01g03570.1									30	0.8667	47	0.7872
Chr1	1449975	1449976	LOC_Os01g03570.1									50	0.88	45	0.8444
Chr1	1449978	1449979	LOC_Os01g03570.1									56	0.8929	51	0.8039
Chr1	1450152	1450153	LOC_Os01g03570.1									153	0.7712	145	0.7931					12	0.8333	11	0.8182
Chr1	1450178	1450179	LOC_Os01g03570.1									155	0.8323	134	0.806					11	0.8182
Chr1	1450212	1450213	LOC_Os01g03570.1									54	0.7778	54	0.8148
Chr1	1450309	1450310	LOC_Os01g03570.1									50	0.92	33	0.9697
Chr1	1450313	1450314	LOC_Os01g03570.1									105	0.8286	91	0.8571
Chr1	1498837	1498838	LOC_Os01g03640.1																	13	0.8462	15	1
Chr1	1498835	1498836	LOC_Os01g03640.1																	17	1	13	1
Chr1	1498681	1498682	LOC_Os01g03640.1																	23	0.8261	15	0.7333
Chr1	1498407	1498408	LOC_Os01g03640.1																	22	0.9091	17	0.9412
Chr1	1498406	1498407	LOC_Os01g03640.1																	25	1	16	1
Chr1	1498331	1498332	LOC_Os01g03640.1																	12	0.9167	18	0.9444
Chr1	1498094	1498095	LOC_Os01g03640.1																	34	0.9118	26	0.9231
Chr1	1498093	1498094	LOC_Os01g03640.1																	34	0.8529	24	0.9167
Chr1	1497735	1497736	LOC_Os01g03640.1																	24	0.7917	21	0.9048
Chr1	1497734	1497735	LOC_Os01g03640.1																	22	0.7273	14	0.8571
Chr1	1497733	1497734	LOC_Os01g03640.1																	21	0.8571	16	0.875
Chr1	1497586	1497587	LOC_Os01g03640.1																	51	0.8627	35	0.8
Chr1	1497566	1497567	LOC_Os01g03640.1																	56	0.8929	37	0.8649
Chr1	1497553	1497554	LOC_Os01g03640.1																	48	0.9792	39	1
Chr1	1497540	1497541	LOC_Os01g03640.1																	42	0.8095	33	0.8182
Chr1	1497497	1497498	LOC_Os01g03640.1																	14	1	14	1
Chr1	1507174	1507175	LOC_Os01g03650.1					31	0.7742	28	0.7857	24	0.8333	15	0.8667	34	0.8529	14	0.8571	21	0.8095	18	0.8889	59	0.8983	59	0.8305
Chr1	1507173	1507174	LOC_Os01g03650.1					31	0.8065	25	0.8	23	0.8696	12	0.8333	30	0.8667	16	0.8125	15	0.9333	18	0.8333	56	0.9107	53	0.8302
Chr1	1507170	1507171	LOC_Os01g03650.1							20	0.85					24	0.7917	15	0.8	16	0.75	12	0.8333	50	0.82	43	0.7907
Chr1	1505652	1505653	LOC_Os01g03650.1																					23	0.7826	19	0.7368
Chr1	1505599	1505600	LOC_Os01g03650.1					27	0.8519							26	0.7308							44	0.7273	37	0.7027
Chr1	1505581	1505582	LOC_Os01g03650.1					40	0.75	35	0.7143	25	0.76	18	1	35	0.8571	21	0.9048	18	0.8333	18	0.8333	62	0.8387	70	0.8429
Chr1	1505565	1505566	LOC_Os01g03650.1							38	0.7632	27	0.8148	24	0.7917	30	0.7333	24	0.75	20	0.8	21	0.7619	77	0.7143
Chr1	1505561	1505562	LOC_Os01g03650.1																					15	0.9333	19	0.8947
Chr1	1505521	1505522	LOC_Os01g03650.1																					50	0.74	45	0.7333
Chr1	1505515	1505516	LOC_Os01g03650.1																					13	0.9231	11	0.9091
Chr1	1505509	1505510	LOC_Os01g03650.1									30	0.7667	25	0.76	43	0.7674	18	0.7222	19	0.7368	18	0.7222	73	0.7397
Chr1	1505485	1505486	LOC_Os01g03650.1					39	0.7436	32	0.8125	24	0.75			31	0.7742							70	0.7857	68	0.7059
Chr1	1505464	1505465	LOC_Os01g03650.1							25	0.72	17	0.8824	14	0.9286	33	0.7273	13	0.7692	16	0.9375			45	0.9556	46	0.8696
Chr1	1505408	1505409	LOC_Os01g03650.1																					24	0.7083	24	0.7917
Chr1	1504484	1504485	LOC_Os01g03650.1	11	0.8182			51	0.8431	47	0.7234	38	0.7895	37	0.7568	50	0.74	37	0.7568	32	0.9062	23	0.7391	78	0.8333
Chr1	1504429	1504430	LOC_Os01g03650.1																					63	0.8413	59	0.7627
Chr1	1504377	1504378	LOC_Os01g03650.1					35	0.9143	30	0.9667	23	0.8261	13	0.7692	31	0.871	27	0.8519	19	1	17	0.8824	44	0.9318	43	0.8605
Chr1	1504184	1504185	LOC_Os01g03650.1											54	0.7222	65	0.7385			39	0.7179	42	0.7381
Chr1	1504160	1504161	LOC_Os01g03650.1							57	0.7719							64	0.75	38	0.7105	34	0.7353
Chr1	1504052	1504053	LOC_Os01g03650.1					38	0.7368					36	0.75					22	0.7273	19	0.7368
Chr1	1509668	1509669	LOC_Os01g03660.3					14	0.9286	14	0.7857	13	0.9231			12	1							21	0.7143	18	0.7222
Chr1	1510525	1510526	LOC_Os01g03660.3					15	0.9333	17	0.8235	12	0.8333			11	0.8182							20	0.75	13	0.9231
Chr1	1510816	1510817	LOC_Os01g03660.3																					13	0.7692	12	0.9167
Chr1	1510840	1510841	LOC_Os01g03660.3					19	0.8947	12	0.8333	19	0.7895	17	0.8235	12	0.8333							17	0.8824	16	0.9375
Chr1	1510890	1510891	LOC_Os01g03660.3					19	0.8421	17	0.7647			12	0.9167	12	0.8333	19	0.7895
Chr1	1515895	1515896	LOC_Os01g03680.1													28	1	21	0.8571
Chr1	1515926	1515927	LOC_Os01g03680.1	11	0.8182	13	0.8462									77	0.7013
Chr1	1515927	1515928	LOC_Os01g03680.1	11	0.8182	17	0.7647									62	0.8226	47	0.7872
Chr1	1515947	1515948	LOC_Os01g03680.1	12	0.8333	18	0.8333									56	0.9286	68	0.8235
Chr1	1515948	1515949	LOC_Os01g03680.1	17	0.8824	26	0.8462									76	0.8947	104	0.8365
Chr1	1515950	1515951	LOC_Os01g03680.1			19	1									67	0.9552	73	0.9452
Chr1	1516023	1516024	LOC_Os01g03680.1			28	0.9643									100	0.99	80	0.975
Chr1	1516033	1516034	LOC_Os01g03680.1	12	1	18	0.8333									81	0.9136	81	0.9012
Chr1	1516048	1516049	LOC_Os01g03680.1	32	0.9688	37	0.9189									145	0.9034	159	0.8868
Chr1	1516050	1516051	LOC_Os01g03680.1	48	0.8958	47	0.8511											229	0.7729
Chr1	1516060	1516061	LOC_Os01g03680.1	41	0.9756	54	0.9815									261	0.9693	274	0.9562
Chr1	1516211	1516212	LOC_Os01g03680.1	35	0.9143	35	0.8									154	0.7922	171	0.848
Chr1	1516281	1516282	LOC_Os01g03680.1	46	0.9348	65	0.9538									257	0.9494	254	0.9567
Chr1	1516314	1516315	LOC_Os01g03680.1	19	0.7368	13	0.7692											64	0.7031
Chr1	1516317	1516318	LOC_Os01g03680.1	15	0.9333	12	0.8333									64	0.875	58	0.8621
Chr1	1516353	1516354	LOC_Os01g03680.1	54	0.8148	46	0.7609									242	0.7975	241	0.805
Chr1	1516359	1516360	LOC_Os01g03680.1	17	1	30	1									129	0.9922	123	0.9837
Chr1	1516385	1516386	LOC_Os01g03680.1													36	0.8611	42	0.8333
Chr1	1516408	1516409	LOC_Os01g03680.1													381	0.7192	386	0.7306
Chr1	1516409	1516410	LOC_Os01g03680.1	86	0.7907	98	0.7959									422	0.8033	427	0.8244
Chr1	1516412	1516413	LOC_Os01g03680.1	33	1	48	0.9792									211	0.9526	187	0.984
Chr1	1516421	1516422	LOC_Os01g03680.1													117	0.7179	115	0.713
Chr1	1516438	1516439	LOC_Os01g03680.1	39	0.8205	64	0.9531									218	0.9128	213	0.9014
Chr1	1516439	1516440	LOC_Os01g03680.1	27	0.7407	33	0.9091									151	0.8609	177	0.8701
Chr1	1516446	1516447	LOC_Os01g03680.1	96	0.9062	97	0.866					12	0.8333	14	0.9286	380	0.8789	433	0.8868
Chr1	1516450	1516451	LOC_Os01g03680.1	85	0.9059	90	0.8556							12	0.75	351	0.8291	394	0.868
Chr1	1516454	1516455	LOC_Os01g03680.1	77	0.9481	88	0.7955									265	0.7849	292	0.8082
Chr1	1516506	1516507	LOC_Os01g03680.1	99	0.8384	111	0.8108					11	0.7273	15	0.9333	400	0.79	454	0.7841
Chr1	1516510	1516511	LOC_Os01g03680.1	105	0.819	116	0.7931							17	0.9412	449	0.8085	515	0.8272
Chr1	1516572	1516573	LOC_Os01g03680.1	42	0.7619	50	0.82									182	0.8022	173	0.8092
Chr1	1516646	1516647	LOC_Os01g03680.1	129	0.9612	156	0.9744					11	1	17	1	544	0.9651	564	0.9787
Chr1	1516689	1516690	LOC_Os01g03680.1	99	0.8283	103	0.8058									376	0.8271	398	0.8141
Chr1	1516713	1516714	LOC_Os01g03680.1	23	0.7391	21	0.7143
Chr1	1516746	1516747	LOC_Os01g03680.1													15	0.7333	17	0.7647
Chr1	1516765	1516766	LOC_Os01g03680.1													11	0.8182	17	0.7647
Chr1	1539350	1539351	LOC_Os01g03710.1									11	1	13	1					18	0.8333	14	0.9286
Chr1	1566446	1566447	LOC_Os01g03730.1					22	0.7727	22	0.7273															16	0.75
Chr1	1566506	1566507	LOC_Os01g03730.1					34	0.7059	19	0.7895											12	0.75			14	0.7857
Chr1	1568074	1568075	LOC_Os01g03730.1					36	0.7222	31	0.7742									14	1	20	0.95	38	0.8947	15	0.8
Chr1	1568077	1568078	LOC_Os01g03730.1					32	0.75	29	0.8966									12	0.8333	18	0.8889	32	0.9688	17	0.8235
Chr1	1568090	1568091	LOC_Os01g03730.1							29	0.8276													37	0.7838	16	0.875
Chr1	1568093	1568094	LOC_Os01g03730.1					69	0.8406	49	0.9592									25	0.92	16	1	55	0.9455	29	1
Chr1	1568095	1568096	LOC_Os01g03730.1							25	0.76									13	0.8462			33	0.7879	17	0.8235
Chr1	1568292	1568293	LOC_Os01g03730.1					24	1	19	1											15	1	19	1
Chr1	1568530	1568531	LOC_Os01g03730.1					35	0.9429	18	0.8333									12	0.9167	12	0.8333	23	1	14	0.8571
Chr1	1568691	1568692	LOC_Os01g03730.1					31	0.7097	25	0.76											13	0.8462	26	0.7308
Chr1	1568820	1568821	LOC_Os01g03730.1					91	0.8791	77	0.8961			11	1					40	0.9	39	0.7949	63	0.9206	35	0.8857
Chr1	1568824	1568825	LOC_Os01g03730.1					40	0.875	36	0.9167									11	0.8182			26	0.8462
Chr1	1568827	1568828	LOC_Os01g03730.1					22	0.8636	24	0.9167									13	0.9231
Chr1	1569031	1569032	LOC_Os01g03730.1					45	0.7111	34	0.8529									22	0.7273	15	0.7333
Chr1	1569033	1569034	LOC_Os01g03730.1					90	0.8333	67	0.8806									35	0.8857	28	0.8214	52	0.9231	32	0.7812
Chr1	1569041	1569042	LOC_Os01g03730.1							43	0.814									23	0.8261	13	0.8462	22	0.9091	17	0.8235
Chr1	1569117	1569118	LOC_Os01g03730.1							42	0.7619									18	0.7222	26	0.8077	24	0.7917	30	0.8
Chr1	1569133	1569134	LOC_Os01g03730.1					64	0.7812	52	0.8077									26	0.8462	18	0.8889	34	0.7647	28	0.9286
Chr1	1569209	1569210	LOC_Os01g03730.1							65	0.7385									44	0.7727	31	0.7097	43	0.7674	20	0.8
Chr1	1569211	1569212	LOC_Os01g03730.1							73	0.7123									49	0.7143	39	0.7692	45	0.7778
Chr1	1569454	1569455	LOC_Os01g03730.1							51	0.7059									26	0.7308			33	0.8485	15	1
Chr1	1570914	1570915	LOC_Os01g03750.1									19	0.9474	26	1
Chr1	1570412	1570413	LOC_Os01g03750.1									16	0.75	25	0.8
Chr1	1570245	1570246	LOC_Os01g03750.1									57	0.7018	66	0.7727							11	0.7273
Chr1	1570224	1570225	LOC_Os01g03750.1									73	0.7123	77	0.7143
Chr1	1570166	1570167	LOC_Os01g03750.1									31	0.9355	28	0.9286
Chr1	1569999	1570000	LOC_Os01g03750.1									33	0.7576	34	0.7647
Chr1	1569836	1569837	LOC_Os01g03750.1																	32	0.875	16	0.75			13	0.7692
Chr1	1569832	1569833	LOC_Os01g03750.1									39	0.8205	41	0.8537
Chr1	1569716	1569717	LOC_Os01g03750.1									59	0.8983	56	0.875
Chr1	1569669	1569670	LOC_Os01g03750.1									86	0.8837	97	0.8969					17	0.8824
Chr1	1576389	1576390	LOC_Os01g03760.1													12	1	11	1
Chr1	1573613	1573614	LOC_Os01g03760.1									18	0.7222	31	0.8387	22	0.7273	21	0.8571	19	0.7895	13	0.9231	22	0.8182	13	0.8462
Chr1	1573388	1573389	LOC_Os01g03760.1									18	0.8333	24	0.7083	18	0.7778	22	0.7727	16	0.9375			15	0.7333	11	0.9091
Chr1	1573259	1573260	LOC_Os01g03760.1									24	0.7917	27	0.7037			18	0.7778					15	0.8667
Chr1	1573166	1573167	LOC_Os01g03760.1					15	1			46	0.8478	38	0.8158	32	0.9062	29	0.8621	28	0.8929	20	0.75	18	0.9444	18	0.7778
Chr1	1573163	1573164	LOC_Os01g03760.1									25	0.84	25	0.96	17	0.9412	17	0.9412	13	1	11	0.9091	20	0.95	13	0.8462
Chr1	1573001	1573002	LOC_Os01g03760.1									35	0.8857	33	0.8182	15	0.8667	21	0.8571	13	1	15	0.8667
Chr1	1572980	1572981	LOC_Os01g03760.1									32	0.9688	17	0.8824	16	0.875			17	0.8235	12	0.8333	13	1
Chr1	1572951	1572952	LOC_Os01g03760.1									38	0.8158	22	1	27	0.8519	19	0.7895			11	0.8182	16	1
Chr1	1572741	1572742	LOC_Os01g03760.1									15	0.8	12	0.75
Chr1	1572043	1572044	LOC_Os01g03760.1									58	0.8103	46	0.8478	37	0.8108	31	0.7419	32	0.75	19	0.7895	21	0.8095
Chr1	1572041	1572042	LOC_Os01g03760.1					16	0.9375			68	0.9559	43	1	39	1	30	0.9667	33	0.9697	24	0.9583	24	1	17	1
Chr1	1572039	1572040	LOC_Os01g03760.1					18	0.9444	12	1	67	0.9552	47	0.9787	39	1	31	1	30	1	27	1	24	0.9167	17	1
Chr1	1572022	1572023	LOC_Os01g03760.1					17	0.8235			51	0.7451	42	0.7381			36	0.8056	35	0.8286	28	0.8929	18	0.8333	14	0.7143
Chr1	1572011	1572012	LOC_Os01g03760.1					15	0.8									38	0.8421					14	0.9286	15	0.9333
Chr1	1571927	1571928	LOC_Os01g03760.1	16	0.9375			20	0.95	12	0.75	80	0.7875	59	0.7797	47	0.8298	47	0.8723	44	0.9091	33	0.8788	23	0.7826
Chr1	1571924	1571925	LOC_Os01g03760.1	15	1			30	0.9333	15	0.9333	104	0.9615	79	0.9367	57	0.9649	62	0.9839	58	0.9655	47	0.9787	39	0.9744	25	1
Chr1	1571835	1571836	LOC_Os01g03760.1	12	0.9167			15	0.8667	12	0.8333	57	0.8421	46	0.7826	34	0.8529	34	0.8235	26	0.8462	22	0.8182	17	1	18	0.8889
Chr1	1571723	1571724	LOC_Os01g03760.1					17	0.7647	15	0.8667											43	0.7442			18	0.7222
Chr1	1571673	1571674	LOC_Os01g03760.1									74	0.7297	68	0.75	56	0.8214	46	0.7174			35	0.8286	23	0.8261
Chr1	1571658	1571659	LOC_Os01g03760.1													15	0.7333	14	0.7143					20	0.85
Chr1	1571924	1571925	LOC_Os01g03760.2									15	0.8667	11	0.8182
Chr1	1571673	1571674	LOC_Os01g03760.2									16	0.875	12	0.75
Chr1	1570014	1570015	LOC_Os01g03760.t1									12	1	11	1	11	1
Chr1	1570679	1570680	LOC_Os01g03760.t1									15	0.7333											17	0.7647	17	0.7647
Chr1	1570647	1570648	LOC_Os01g03760.t1									14	0.7857	11	0.8182
Chr1	1572032	1572033	LOC_Os01g03760.t1													15	0.8			20	0.75			15	0.8	20	0.9
Chr1	1571840	1571841	LOC_Os01g03760.t1									30	0.8667	30	0.7333	22	0.8182	17	0.7647	16	0.9375	17	0.8824	22	0.9545	26	0.8462
Chr1	1571729	1571730	LOC_Os01g03760.t1									18	0.8889	19	0.7368	19	0.8421	14	0.7857	18	0.8333			14	1	17	0.9412
Chr1	1571721	1571722	LOC_Os01g03760.t1									25	0.8	28	0.7857			13	0.9231					11	0.7273
Chr1	1571707	1571708	LOC_Os01g03760.t1									19	0.7895	25	0.76	27	0.7037			28	0.7143	14	0.7857
Chr1	1571614	1571615	LOC_Os01g03760.t1									43	0.907	41	0.8293	35	0.9143	19	0.7895	30	0.9	23	0.913	24	0.875	26	0.9615
Chr1	1571611	1571612	LOC_Os01g03760.t1									29	0.9655	26	0.9615	24	1	18	0.7222	18	0.9444	16	0.875	17	0.8824	15	0.8667
Chr1	1571536	1571537	LOC_Os01g03760.t1									37	0.7297	34	0.7941			15	1	31	0.7419	15	0.8	17	0.7059
Chr1	1571515	1571516	LOC_Os01g03760.t1									28	0.8571	25	0.8	16	0.75	18	1	20	0.9	14	1	14	1
Chr1	1571486	1571487	LOC_Os01g03760.t1									32	0.9375	30	0.9333	19	1	17	0.9412	19	0.8421	18	1	14	0.8571	13	0.9231
Chr1	1571106	1571107	LOC_Os01g03760.t1	12	0.75							51	0.7647	57	0.8772	38	0.8421	28	0.75	35	0.7429	24	0.8333
Chr1	1571104	1571105	LOC_Os01g03760.t1	11	0.9091							61	0.9344	66	0.9394	46	0.8696	36	0.8889	44	0.9318	28	0.9643	19	0.8421	26	0.8846
Chr1	1571102	1571103	LOC_Os01g03760.t1									60	0.9333	69	0.942	37	0.8919	41	0.9512	41	0.9268	30	0.9667	23	0.9565	33	0.8485
Chr1	1571085	1571086	LOC_Os01g03760.t1	11	1			12	0.9167	12	0.75	65	0.7846	63	0.8413	38	0.7895	44	0.7045	39	0.8718	31	0.7097	20	0.85	20	0.75
Chr1	1571074	1571075	LOC_Os01g03760.t1					11	0.7273							43	0.7674	29	0.7586			27	0.7778	25	0.8	20	0.75
Chr1	1570990	1570991	LOC_Os01g03760.t1	11	1			14	0.7857	19	0.8947	81	0.8025	78	0.7821	47	0.7872	34	0.9118	50	0.74			23	0.8261	21	0.8095
Chr1	1570987	1570988	LOC_Os01g03760.t1	17	0.9412			20	0.95	21	1	117	0.9316	95	0.9579	73	0.9589	57	0.9298	70	0.9571	46	0.913	35	0.9714	40	0.975
Chr1	1570898	1570899	LOC_Os01g03760.t1									59	0.7966	49	0.8367	38	0.9211	31	0.8387	42	0.7857	21	0.9048	14	1	23	0.913
Chr1	1572590	1572591	LOC_Os01g03760.t1							14	0.8571					47	0.7021	52	0.7308	52	0.75
Chr1	1572540	1572541	LOC_Os01g03760.t1	16	0.75					15	0.8667	90	0.7333	77	0.7662			44	0.7727			34	0.7059			24	0.8333
Chr1	1574538	1574539	LOC_Os01g03760.t1									21	0.9524	34	1
Chr1	1575704	1575705	LOC_Os01g03760.t1									21	0.9524	24	0.75
Chr1	1576741	1576742	LOC_Os01g03760.t1									79	0.7342	74	0.7838					19	0.8421	19	0.8421
Chr1	1576737	1576738	LOC_Os01g03760.t1											74	0.7432					17	0.8824	13	0.8462
Chr1	1576617	1576618	LOC_Os01g03760.t1									25	0.76	17	0.7059
Chr1	1576457	1576458	LOC_Os01g03760.t1									37	0.973	46	0.9565
Chr1	1576369	1576370	LOC_Os01g03760.t1									47	0.7872	39	0.8205
Chr1	1576324	1576325	LOC_Os01g03760.t1									347	0.7522	349	0.7393					57	0.7193	49	0.7347
Chr1	1576323	1576324	LOC_Os01g03760.t1									331	0.7039	330	0.7121			14	0.7143
Chr1	1576319	1576320	LOC_Os01g03760.t1									223	0.7444	207	0.7005	13	0.7692					25	0.76			12	0.8333
Chr1	1576315	1576316	LOC_Os01g03760.t1									65	0.9231	64	0.9531					12	0.9167
Chr1	1576199	1576200	LOC_Os01g03760.t1									85	0.9059	84	0.9167
Chr1	1576152	1576153	LOC_Os01g03760.t1									93	0.8387	101	0.8614					17	1
Chr1	1604902	1604903	LOC_Os01g03820.t1					13	0.7692							37	0.7027	22	0.7273	11	0.7273			16	0.8125
Chr1	1605061	1605062	LOC_Os01g03820.t1					11	0.7273			11	0.8182			34	0.8529	27	0.8889					15	0.9333	12	0.75
Chr1	1605227	1605228	LOC_Os01g03820.t1													14	0.7143	14	0.7857
Chr1	1605325	1605326	LOC_Os01g03820.t1					18	1			17	1	21	1	39	1	38	1	17	1	19	1	13	1	12	0.9167
Chr1	1605401	1605402	LOC_Os01g03820.t1											14	0.7857	36	0.8611	26	0.8462					12	0.9167
Chr1	1605605	1605606	LOC_Os01g03820.t1					21	0.8095					30	0.7667	62	0.8387	54	0.9259			18	0.8333	22	0.9545	14	0.7857
Chr1	1605609	1605610	LOC_Os01g03820.t1					20	0.75											23	0.8261	16	0.8125	16	0.8125	17	0.8824
Chr1	1605613	1605614	LOC_Os01g03820.t1													18	0.8889	18	0.7222
Chr1	1605627	1605628	LOC_Os01g03820.t1					17	0.7647			18	0.7222	28	0.7857	51	0.7843	37	0.7568	28	0.7857	16	0.875
Chr1	1605659	1605660	LOC_Os01g03820.t1					20	0.8			20	0.75	28	0.7143	64	0.8125					16	0.8125	18	0.7778	11	0.7273
Chr1	1605660	1605661	LOC_Os01g03820.t1					21	0.8571	12	0.75	22	0.8182	29	0.7586	76	0.8421	57	0.7193	29	0.7586			21	0.8571	11	0.8182
Chr1	1605664	1605665	LOC_Os01g03820.t1									14	0.8571	16	0.875	33	0.9394	30	0.8333					13	0.7692
Chr1	1605680	1605681	LOC_Os01g03820.t1													23	0.7826	27	0.7407	14	0.7143
Chr1	1605682	1605683	LOC_Os01g03820.t1											16	0.75	36	0.7778	26	0.8077	11	0.7273	12	0.8333
Chr1	1605704	1605705	LOC_Os01g03820.t1					11	0.8182			13	1			33	0.8485	32	0.75	12	0.8333
Chr1	1642101	1642102	LOC_Os01g03870.1									12	0.9167	19	0.8421
Chr1	1642098	1642099	LOC_Os01g03870.1									19	0.8947	18	1
Chr1	1641705	1641706	LOC_Os01g03870.1									18	0.9444	27	0.8148
Chr1	1641681	1641682	LOC_Os01g03870.1									41	0.9512	35	0.8286	12	0.9167	12	1
Chr1	1641678	1641679	LOC_Os01g03870.1									38	1	38	0.9737	13	1	11	1
Chr1	1641618	1641619	LOC_Os01g03870.1									19	0.8421	25	0.72
Chr1	1641602	1641603	LOC_Os01g03870.1									12	0.75	16	0.8125
Chr1	1641573	1641574	LOC_Os01g03870.1													12	0.8333	11	0.9091
Chr1	1641567	1641568	LOC_Os01g03870.1									28	0.8214	33	0.8182	12	0.9167
Chr1	1641564	1641565	LOC_Os01g03870.1									31	0.9355	23	0.8696
Chr1	1641431	1641432	LOC_Os01g03870.1									37	0.9189	29	1	13	1
Chr1	1670671	1670672	LOC_Os01g03900.1									12	1	17	0.9412
Chr1	1670668	1670669	LOC_Os01g03900.1									13	1	16	1
Chr1	1670595	1670596	LOC_Os01g03900.1									22	1	22	1
Chr1	1670539	1670540	LOC_Os01g03900.1									18	0.9444	17	1
Chr1	1676994	1676995	LOC_Os01g03914.1					11	1							16	1	13	0.9231			12	0.9167	12	0.9167
Chr1	1676956	1676957	LOC_Os01g03914.1							21	0.9048			11	0.8182	56	0.7321							102	0.8333	70	0.7714
Chr1	1676915	1676916	LOC_Os01g03914.1													17	0.8235							37	0.8378	22	0.7273
Chr1	1676867	1676868	LOC_Os01g03914.1															44	0.8182	29	0.8621	35	0.7429
Chr1	1676821	1676822	LOC_Os01g03914.1					43	0.9302	30	1	13	1			50	0.94	40	0.95	35	0.9143	43	0.907	75	0.8933	44	0.8636
Chr1	1676745	1676746	LOC_Os01g03914.1					18	0.8889	11	0.9091					33	0.8182	22	0.8182	20	0.8			32	0.7812	22	0.7273
Chr1	1676744	1676745	LOC_Os01g03914.1					16	0.875							27	0.7778	22	0.9545	18	0.7778			32	0.7812	20	0.8
Chr1	1676741	1676742	LOC_Os01g03914.1					51	1	27	1	13	1			50	1	49	1	43	1	39	1	84	1	65	0.9692
Chr1	1675353	1675354	LOC_Os01g03914.1					39	0.7949	23	0.8261					48	0.7292	34	0.7059	33	0.8182	33	0.7576	73	0.7808	44	0.7045
Chr1	1675263	1675264	LOC_Os01g03914.1					84	0.7857			16	0.75			92	0.7283	91	0.7363	64	0.7812	80	0.875	132	0.7803	89	0.7753
Chr1	1675061	1675062	LOC_Os01g03914.1					71	0.7042	38	0.7632	17	0.7647	11	0.8182			75	0.7467			51	0.8627
Chr1	1675060	1675061	LOC_Os01g03914.1							41	0.8293	19	0.7368	11	1			75	0.7733	63	0.7778	61	0.7869
Chr1	1675049	1675050	LOC_Os01g03914.1											20	0.75									154	0.7143	109	0.7064
Chr1	1674941	1674942	LOC_Os01g03914.1																			83	0.7108	152	0.7763	102	0.7353
Chr1	1674911	1674912	LOC_Os01g03914.1					75	0.76	31	0.8387					120	0.7417	76	0.8158	60	0.85	69	0.7826	104	0.7019	84	0.7381
Chr1	1674886	1674887	LOC_Os01g03914.1					61	1	43	0.9767	17	0.8235	14	1	108	0.9352	89	0.9775	60	0.9167	55	0.9818	115	0.9913	72	0.9583
Chr1	1674592	1674593	LOC_Os01g03914.1					39	0.7949			13	0.8462	12	0.75	69	0.7971	39	0.8205	24	0.7083			53	0.8113
Chr1	1674429	1674430	LOC_Os01g03914.1							11	0.7273			11	1	41	0.9268	26	0.9615	18	0.8333	19	0.8421	33	0.7879	26	0.8077
Chr1	1674425	1674426	LOC_Os01g03914.1					111	0.8378	60	0.8167	36	0.8889	38	0.8947	193	0.9016	165	0.8545	103	0.8738	93	0.871	154	0.8117	111	0.7928
Chr1	1674398	1674399	LOC_Os01g03914.1							35	0.7429	24	0.7917											105	0.7714	59	0.7966
Chr1	1674350	1674351	LOC_Os01g03914.1									37	0.7027	36	0.7778					98	0.7245
Chr1	1674324	1674325	LOC_Os01g03914.1					80	0.8625	57	0.7544	31	0.871	28	0.8571	160	0.875	122	0.8279	80	0.8625	72	0.8194	103	0.8447	96	0.8021
Chr1	1674320	1674321	LOC_Os01g03914.1					73	0.8219	39	0.7179	21	0.8095	25	0.8	130	0.8154	101	0.7624	56	0.8571	57	0.807	76	0.8158	68	0.7941
Chr1	1674176	1674177	LOC_Os01g03914.1					65	0.9231	43	0.8837	24	0.875	25	0.92	136	0.9044	105	0.9714	80	0.9	60	0.9	103	0.8447	77	0.9221
Chr1	1674084	1674085	LOC_Os01g03914.1					143	0.993	70	1	53	0.9811	59	0.9831	262	0.9962	208	0.9808	121	0.9917	111	1	163	0.9939	121	0.9835
Chr1	1674026	1674027	LOC_Os01g03914.1					82	0.7073	45	0.7778	37	0.7838	32	0.9062	141	0.7447	140	0.8	93	0.7204	82	0.7683	105	0.7429
Chr1	1674025	1674026	LOC_Os01g03914.1					62	0.7742	33	0.7576	33	0.7576	26	0.9615	100	0.74	112	0.7857	65	0.7538	56	0.8036	72	0.8472
Chr1	1674022	1674023	LOC_Os01g03914.1					55	0.8909	34	0.9118	28	0.9643	29	0.931	133	0.9624	99	0.9798	79	0.9114	48	0.875	87	0.9195	58	0.8793
Chr1	1674016	1674017	LOC_Os01g03914.1													22	1	11	1
Chr1	1673922	1673923	LOC_Os01g03914.1							14	0.8571	12	0.9167			43	0.7907	48	0.7708	21	0.9048	14	0.8571	22	0.8182
Chr1	1673913	1673914	LOC_Os01g03914.1					20	1	17	0.8824	11	1	13	1	55	0.9455	42	0.9762	24	0.9167	13	0.9231	37	1	15	1
Chr1	1673875	1673876	LOC_Os01g03914.1					24	0.9583	17	1	14	1	13	0.9231	65	0.9846	40	0.95	31	0.9355	26	1	36	1	30	0.9667
Chr1	1673730	1673731	LOC_Os01g03914.1									61	0.8361			251	0.7291	205	0.7317			97	0.701	120	0.7083
Chr1	1673701	1673702	LOC_Os01g03914.1					96	0.9271	60	0.9667	50	0.94	52	0.9038	186	0.9194	171	0.9181	100	0.94	81	0.9259	118	0.9237	93	0.957
Chr1	1673645	1673646	LOC_Os01g03914.1							90	0.7667							272	0.7096					174	0.7069	168	0.7857
Chr1	1680426	1680427	LOC_Os01g03914.2													21	0.8095	11	0.8182
Chr1	1680382	1680383	LOC_Os01g03914.2													20	0.9	15	0.8	15	0.9333	22	0.8182
Chr1	1680246	1680247	LOC_Os01g03914.2													42	0.881	24	0.9583	28	0.9286	36	0.8889
Chr1	1675353	1675354	LOC_Os01g03914.2													23	0.913	17	0.7059	14	0.7143	16	0.75
Chr1	1675263	1675264	LOC_Os01g03914.2													56	0.8393	42	0.8571	46	0.8043	46	0.7174	13	0.8462
Chr1	1674941	1674942	LOC_Os01g03914.2					17	0.7647	11	0.7273			11	0.7273			60	0.75					19	0.7895	14	0.7143
Chr1	1674911	1674912	LOC_Os01g03914.2					15	0.8							71	0.7606	56	0.8214	35	0.8286	46	0.8478	15	0.9333
Chr1	1674886	1674887	LOC_Os01g03914.2					13	1			15	0.8			57	0.9123	56	0.9464	48	0.9583	46	0.9783	15	1	13	0.9231
Chr1	1674857	1674858	LOC_Os01g03914.2					18	0.7778							75	0.7467	61	0.7049	42	0.7381					18	0.8333
Chr1	1674592	1674593	LOC_Os01g03914.2													30	0.9	43	0.9302	31	0.8387	29	0.7241
Chr1	1674429	1674430	LOC_Os01g03914.2													29	0.8621	26	0.8462	20	0.8	12	0.8333
Chr1	1674425	1674426	LOC_Os01g03914.2					30	0.8667	27	0.7778	23	0.7826	15	0.8667	142	0.8451	141	0.844	79	0.8481	81	0.8519	31	0.7742	36	0.9444
Chr1	1674391	1674392	LOC_Os01g03914.2							21	0.7143									70	0.7429	72	0.7083
Chr1	1674387	1674388	LOC_Os01g03914.2																					19	0.7368	28	0.7143
Chr1	1674324	1674325	LOC_Os01g03914.2					38	0.8421			22	0.9545	21	0.9048	102	0.8529	108	0.787	72	0.9444	68	0.8529	18	0.9444	27	0.9259
Chr1	1674320	1674321	LOC_Os01g03914.2					23	0.8261			20	0.9	13	0.9231	94	0.8085	67	0.791	41	0.9268	60	0.7833	17	0.8824	18	0.8333
Chr1	1674176	1674177	LOC_Os01g03914.2					27	1	23	0.8261	20	0.9	17	1	95	0.8526	86	0.8837	53	0.8868	51	0.8431	19	0.8947	22	0.9545
Chr1	1674084	1674085	LOC_Os01g03914.2					43	1	29	1	43	1	39	1	201	0.9851	192	1	100	0.95	104	0.9808	38	0.9737	38	1
Chr1	1674026	1674027	LOC_Os01g03914.2					36	0.8056	28	0.8571			28	0.75	131	0.7328	127	0.7638	59	0.7627	71	0.7887
Chr1	1674025	1674026	LOC_Os01g03914.2					28	0.8214	23	1			20	0.8	76	0.8158	103	0.7282	42	0.7619	55	0.7455			22	0.8182
Chr1	1674022	1674023	LOC_Os01g03914.2					22	1	16	1	23	0.9565	17	0.9412	89	0.9213	97	0.9072	40	0.925	51	0.9804	18	0.8889	26	0.9231
Chr1	1673952	1673953	LOC_Os01g03914.2																					28	0.7143	14	0.7857
Chr1	1673922	1673923	LOC_Os01g03914.2													32	0.8125	19	0.8421	17	0.9412	24	0.75
Chr1	1673913	1673914	LOC_Os01g03914.2					11	0.9091							40	1	48	0.9792	21	0.9524	21	0.8571			11	0.9091
Chr1	1673875	1673876	LOC_Os01g03914.2									13	0.8462	16	1	44	1	45	1	22	1	37	1
Chr1	1673730	1673731	LOC_Os01g03914.2					56	0.7679			75	0.76	54	0.7963	200	0.75	177	0.7288			109	0.7064	40	0.75
Chr1	1673701	1673702	LOC_Os01g03914.2					42	0.9286	30	0.8333	55	0.8727	48	0.8958	164	0.878	176	0.9489	87	0.954	98	0.8878	22	0.9545	42	0.8571
Chr1	1673645	1673646	LOC_Os01g03914.2	13	0.7692			65	0.7077	59	0.7458									137	0.7372	151	0.7086	53	0.7358	53	0.717
Chr1	1673541	1673542	LOC_Os01g03914.2													13	0.8462	22	0.7273
Chr1	1674084	1674085	LOC_Os01g03914.3													21	0.8571	17	1
Chr1	1674022	1674023	LOC_Os01g03914.3													12	0.9167	12	1
Chr1	1673846	1673847	LOC_Os01g03914.3							16	0.75					35	0.8	42	0.8095	23	0.7391	24	0.7917
Chr1	1673845	1673846	LOC_Os01g03914.3							15	0.7333					39	0.8974	49	0.7959	26	0.7692	25	0.8
Chr1	1673730	1673731	LOC_Os01g03914.3							18	0.7222	23	1			60	0.8667	56	0.8036	42	0.8095	35	0.7143
Chr1	1673701	1673702	LOC_Os01g03914.3					18	0.9444	12	1	22	0.8636	25	0.88	48	0.9167	52	0.9808	28	0.9286	22	1
Chr1	1685771	1685772	LOC_Os01g03940.1			14	0.7143	15	0.8667	11	0.8182	27	0.7407			26	0.8462
Chr1	1685717	1685718	LOC_Os01g03940.1					11	0.9091	11	0.9091	28	0.8571	24	0.875	17	0.8824	18	0.9444					23	0.8696	27	0.9259
Chr1	1685711	1685712	LOC_Os01g03940.1	15	0.8667	15	0.8667			11	0.7273	27	0.7407									12	1	38	0.7105
Chr1	1685699	1685700	LOC_Os01g03940.1					17	0.7059			32	0.7812			25	0.72	22	0.7727			16	0.9375			38	0.7368
Chr1	1685560	1685561	LOC_Os01g03940.1									17	0.8235	14	0.8571	13	1	14	0.9286					22	0.9545	24	0.8333
Chr1	1685550	1685551	LOC_Os01g03940.1			15	0.8667			11	0.9091	24	0.7917	27	0.8889	18	0.8889	18	0.8889					28	0.8929	30	0.9
Chr1	1685539	1685540	LOC_Os01g03940.1									20	0.75	24	0.75	17	0.7647	11	0.7273					19	0.8421	26	0.7692
Chr1	1685452	1685453	LOC_Os01g03940.1					14	0.7857					37	0.7027	31	0.7742	26	0.8462
Chr1	1685347	1685348	LOC_Os01g03940.1	31	0.9677	28	0.8929	16	1	27	0.963	51	0.9216	54	0.963	44	0.9318	34	0.8529	11	0.9091	13	1	53	0.9434	45	0.9333
Chr1	1685343	1685344	LOC_Os01g03940.1									16	0.8125	14	0.9286			14	0.8571
Chr1	1685148	1685149	LOC_Os01g03940.1													20	0.8	17	0.7059
Chr1	1685040	1685041	LOC_Os01g03940.1			16	0.9375					26	1	31	0.9677	21	0.9524	16	1					24	0.9167	24	0.875
Chr1	1699182	1699183	LOC_Os01g03950.1									15	1	19	1									11	1	12	0.8333
Chr1	1699354	1699355	LOC_Os01g03950.1									12	1	20	1
[truncated: 336,911+ more rows]
