# Supplementary material for: Identifying RNA Modifications by Direct RNA Sequencing Reveals Complexity of Epitranscriptomic Dynamics in Rice
Source: Genomics Proteomics Bioinformatics. 2023 Feb 11;21(4):788–804. doi: 10.1016/j.gpb.2023.02.002 (PMC10787127; doi:10.1016/j.gpb.2023.02.002)
Supplement: Supplementary Table S7 — The correlation between expression level or poly(A) tail length of transcripts and the location of modified sites [file mmc30.xlsx]

## Sheet: m6A_location vs expression
Table S7 The correlation between expression level or poly(A) tail length of transcripts and the location of modified-sites
Tissue	5' UTR			CDS			3' UTR
	R	P value		R	P value		R	P value
Embryo	−0.002	0.903		0.023	0.097		−0.022	0.102
Leaf	0.013	0.154		0.012	0.219		−0.016	0.089
Pistil	0	0.973		0.019	0.011		−0.004	0.619
Root	0.017	0.029		0.011	0.157		−0.017	0.032
Stamen	0	0.931		0.02	0.023		−0.021	0.02
Stem	0.007	0.397		0.005	0.543		−0.008	0.344
Note: The correlation between expression level of trancripts and the proportion of m6A modified sites that located within 5'-UTR, CDS and 3'-UTR in each transcript. R, correlation coefficient.

## Sheet: m6A_location vs polyA tail
Table S7 The correlation between expression level or poly(A) tail length of transcripts and the location of modified-sites
m6A poly(A)
Tissue	5' UTR			CDS			3' UTR
	R	P value		R	P value		R	P value
Embryo	0.046	0.003		−0.021	0.179		0.007	0.649
Leaf	0.046	0		−0.089	0		0.075	0
Pistil	0.004	0.653		−0.251	0		−0.042	0
Root	0.038	0		−0.124	0		0.113	0
Stamen	0.001	0.931		0.02	0.023		−0.021	0.02
Stem	0.069	0		−0.072	0		0.047	0
Note: The correlation between poly(A) tail length of trancripts and the proportion of m6A modified sites that located within 5'-UTR, CDS and 3'-UTR in each transcript. R, correlation coefficient.

## Sheet: m5C_location vs expression
Table S7 The correlation between expression level or poly(A) tail length of transcripts and the location of modified-sites
m5C TPM
Tissue	5' UTR			CDS			3' UTR
	R	P value		R	P value		R	P value
Embryo	0.003	0.878		0.031	0.066		−0.03	0.062
Leaf	0.038	0		0.047	0		−0.058	0
Pistil	0.035	0		0.047	0		−0.055	0
Root	0.049	0		0.054	0		−0.066	0
Stamen	0.016	0.113		0.037	0		−0.04	0
Stem	0.03	0.003		0.025	0.013		−0.036	0
Note: The correlation between expression level of trancripts and the proportion of m5C modified sites that located within 5'-UTR, CDS and 3'-UTR in each transcript. R, correlation coefficient.

## Sheet: m5C_location vs polyA tail
Table S7 The correlation between expression level or poly(A) tail length of transcripts and the location of modified-sites
m5C poly(A)
Tissue	5' UTR			CDS			3' UTR
	R	P value		R	P value		R	P value
Embryo	−0.052	0.004		−0.032	0.074		0.049	0.006
Leaf	−0.077	0		−0.103	0		0.128	0
Pistil	−0.099	0		−0.099	0		0.124	0
Root	−0.106	0		−0.128	0		0.155	0
Stamen	−0.069	0		−0.066	0		0.083	0
Stem	−0.069	0		−0.009	0.424		0.034	0.002
Note: The correlation between poly(A) tail length of trancripts and the proportion of m5C modified sites that located within 5'-UTR, CDS and 3'-UTR in each transcript. R, correlation coefficient.
